# Supplementary material for: Quantitative Proteomic Analysis Reveals Molecular Adaptations in the Hippocampal Synaptic Active Zone of Chronic Mild Stress-Unsusceptible Rats
Source: Int J Neuropsychopharmacol. 2015 Sep 12;19(1):pyv100. doi: 10.1093/ijnp/pyv100 (PMC4772275; doi:10.1093/ijnp/pyv100)
Supplement: supplementary Methods [file pyv100Supplementary_Table_S1.xlsx]

## Sheet: Total_Set_1
Uniprot Accession	Uniprot ID	Unused Score	Protein Coverage (%)	Protein Description	Peptides (95%)	Unique Peptides (95%)	Susceptible 114/116 ratio	Unsusceptible 115/116 ratio
D3ZF79	D3ZF79_RAT	280.78	59.6	Plectin OS=Rattus norvegicus GN=Plec PE=2 SV=1	192	149	2.35516	2.31206
G3V6S0	G3V6S0_RAT	296.65	76.3	Protein Sptbn1 OS=Rattus norvegicus GN=Sptbn1 PE=4 SV=1	332	148	1.16945	1.09648
F1M779	F1M779_RAT	238.95	71.3	Clathrin heavy chain 1 OS=Rattus norvegicus GN=Cltc PE=2 SV=1	357	127	1.01864	1
E9PSZ3	E9PSZ3_RAT	385.65	80.2	Spectrin alpha chain, non-erythrocytic 1 OS=Rattus norvegicus GN=Sptan1 PE=2 SV=1	431	126	1.00929	1.00929
F1M9N9	F1M9N9_RAT	241.33	58.4	Protein Ank2 (Fragment) OS=Rattus norvegicus GN=Ank2 PE=2 SV=1	258	121	1.22459	1.34276
F1M164	F1M164_RAT	192.44	54.3	Uncharacterized protein (Fragment) OS=Rattus norvegicus PE=4 SV=1	162	100	1.33049	1.11695
P68370	TBA1A_RAT	169.92	95.6	Tubulin alpha-1A chain OS=Rattus norvegicus GN=Tuba1a PE=1 SV=1	442	99	0.928936	0.801672
P09951	SYN1_RAT	161.65	87.2	Synapsin-1 OS=Rattus norvegicus GN=Syn1 PE=1 SV=3	289	97	1.65948	1.83638
G3V7C6	G3V7C6_RAT	153.52	86.5	Protein Tubb2c OS=Rattus norvegicus GN=Tubb4b PE=3 SV=1	443	94
P38650	DYHC1_RAT	288.54	54.4	Cytoplasmic dynein 1 heavy chain 1 OS=Rattus norvegicus GN=Dync1h1 PE=1 SV=1	224	92	0.990786	0.98167
F1MA36	F1MA36_RAT	175.5	66.3	Spectrin beta chain, non-erythrocytic 2 OS=Rattus norvegicus GN=Sptbn2 PE=2 SV=1	145	89	1.11682	1.4321
G3V984	G3V984_RAT	256.27	63.3	Protein bassoon OS=Rattus norvegicus GN=Bsn PE=4 SV=1	226	85	0.98174	1
G3V9Y1	G3V9Y1_RAT	190.23	63	Myosin, heavy polypeptide 10, non-muscle, isoform CRA_b OS=Rattus norvegicus GN=Myh10 PE=4 SV=1	138	84	1.38045	1.67504
B0LPN4	RYR2_RAT	148.16	37.5	Ryanodine receptor 2 OS=Rattus norvegicus GN=Ryr2 PE=1 SV=2	101	84	1.16945	1.12712
F1MAQ5	F1MAQ5_RAT	156.89	71	Microtubule-associated protein OS=Rattus norvegicus GN=Map2 PE=2 SV=1	113	83	0.586132	0.870934
F1LV42	F1LV42_RAT	152.97	54.8	Uncharacterized protein (Fragment) OS=Rattus norvegicus PE=2 SV=1	101	75	1.24735	1.29412
F1LU52	F1LU52_RAT	113.23	38.7	Uncharacterized protein (Fragment) OS=Rattus norvegicus PE=2 SV=1	79	72	1.03756	1.02801
F1LQ81	F1LQ81_RAT	137.16	81.7	Vesicle-fusing ATPase (Fragment) OS=Rattus norvegicus GN=Nsf PE=2 SV=1	153	71	0.809127	0.903714
Q9QUH6	SYGP1_RAT	146.22	65.9	Ras GTPase-activating protein SynGAP OS=Rattus norvegicus GN=Syngap1 PE=1 SV=2	147	70	1.02807	1.01861
P61765	STXB1_RAT	122.48	79.3	Syntaxin-binding protein 1 OS=Rattus norvegicus GN=Stxbp1 PE=1 SV=1	194	69	1.13766	1.59954
F1LRL9	F1LRL9_RAT	136.08	56.9	Microtubule-associated protein 1B OS=Rattus norvegicus GN=Map1b PE=2 SV=1	108	69	1	0.9817
P05708	HXK1_RAT	137.32	68.5	Hexokinase-1 OS=Rattus norvegicus GN=Hk1 PE=1 SV=4	150	66	1.21344	1.11685
P11275	KCC2A_RAT	118.84	72.4	Calcium/calmodulin-dependent protein kinase type II subunit alpha OS=Rattus norvegicus GN=Camk2a PE=1 SV=1	234	65	0.660677	1.0666
Q63198	CNTN1_RAT	115.19	67.8	Contactin-1 OS=Rattus norvegicus GN=Cntn1 PE=1 SV=2	126	60	1.01864	1.01864
D4A4K4	D4A4K4_RAT	114.36	38.7	Uncharacterized protein OS=Rattus norvegicus PE=2 SV=1	65	59	1.02807	1.01861
P63259	ACTG_RAT	128.5	82.1	Actin, cytoplasmic 2 OS=Rattus norvegicus GN=Actg1 PE=1 SV=1	318	58	1.34282	1.25903
F1LSL8	F1LSL8_RAT	106.23	52.4	Protein Sptbn4 OS=Rattus norvegicus GN=Sptbn4 PE=2 SV=1	68	56	1.77022	1.73783
P21575	DYN1_RAT	162.26	83.9	Dynamin-1 OS=Rattus norvegicus GN=Dnm1 PE=1 SV=2	183	56	1.05686	1.02801
F1LN60	F1LN60_RAT	106.69	39.5	Inositol 1,4,5-trisphosphate receptor type 1 OS=Rattus norvegicus GN=Itpr1 PE=2 SV=1	66	56	1.00929	1
F1MAL3	F1MAL3_RAT	104.19	55.5	Protein Sptb OS=Rattus norvegicus GN=Sptb PE=4 SV=1	70	54	1	0.9817
F1M7V4	F1M7V4_RAT	193.73	50.6	Protein piccolo OS=Rattus norvegicus GN=Pclo PE=2 SV=1	145	54	0.779849	1.54176
Q9ERH3	WDR7_RAT	92.57	55.4	WD repeat-containing protein 7 OS=Rattus norvegicus GN=Wdr7 PE=2 SV=1	84	51	1.12714	0.98174
Q2TA68	OPA1_RAT	99.91	73.1	Dynamin-like 120 kDa protein, mitochondrial OS=Rattus norvegicus GN=Opa1 PE=1 SV=1	84	51	1	1
P12785	FAS_RAT	96.42	46	Fatty acid synthase OS=Rattus norvegicus GN=Fasn PE=1 SV=3	59	50	0.625156	0.711178
Q9Z2L0	VDAC1_RAT	76.59	90.8	Voltage-dependent anion-selective channel protein 1 OS=Rattus norvegicus GN=Vdac1 PE=1 SV=4	173	49	1.23594	1.14819
Q3ZB97	Q3ZB97_RAT	115.96	67.2	Adaptor-related protein complex 2, beta 1 subunit, isoform CRA_b OS=Rattus norvegicus GN=Ap2b1 PE=2 SV=1	127	49	1.15875	1.40603
D3ZFD0	D3ZFD0_RAT	92.73	47.6	Protein Myo18a OS=Rattus norvegicus GN=Myo18a PE=2 SV=1	56	48	1	1
Q5XI78	ODO1_RAT	107.05	60.3	2-oxoglutarate dehydrogenase, mitochondrial OS=Rattus norvegicus GN=Ogdh PE=1 SV=1	126	48	0.642674	1.10662
G3V746	G3V746_RAT	91.58	47.6	Glutamate receptor ionotropic, NMDA 2B OS=Rattus norvegicus GN=Grin2b PE=4 SV=1	77	47	1.43225	1.64451
F1M0Z1	F1M0Z1_RAT	101.1	33.9	Uncharacterized protein (Fragment) OS=Rattus norvegicus GN=Trio PE=2 SV=1	65	46	0.772678	0.895379
G3V6D3	G3V6D3_RAT	75.48	79.4	ATP synthase subunit beta OS=Rattus norvegicus GN=Atp5b PE=3 SV=1	144	46	0.63678	1.85348
D3ZSD1	D3ZSD1_RAT	89.26	69.4	Mitochondrial inner membrane protein OS=Rattus norvegicus GN=Immt PE=2 SV=1	88	45	1.00929	1.00929
P11507	AT2A2_RAT	87.12	55.3	Sarcoplasmic/endoplasmic reticulum calcium ATPase 2 OS=Rattus norvegicus GN=Atp2a2 PE=1 SV=1	79	44	1.15875	0.879027
F1LRW9	F1LRW9_RAT	85.4	43.4	Protein Pi4ka OS=Rattus norvegicus GN=Pi4ka PE=2 SV=1	48	44	1.08648	0.855063
F1LPK4	F1LPK4_RAT	88.27	63.6	Glutamate receptor 2 OS=Rattus norvegicus GN=Gria2 PE=2 SV=1	82	44	0.972763	1.30623
Q2I6B5	Q2I6B5_RAT	82.73	51.6	V-H+ATPase subunit a1-I OS=Rattus norvegicus GN=Atp6v0a1 PE=2 SV=1	109	43	1	1.0093
C7C5T2	C7C5T2_RAT	92.23	70.1	6-phosphofructokinase OS=Rattus norvegicus GN=Pfkp PE=2 SV=1	98	43	0.779849	0.744756
P70587	LRRC7_RAT	87.2	53.2	Leucine-rich repeat-containing protein 7 OS=Rattus norvegicus GN=Lrrc7 PE=1 SV=2	61	42	1.47232	1.55595
G3V6A8	G3V6A8_RAT	75.78	40.5	Golgi autoantigen, golgin subfamily b, macrogolgin 1, isoform CRA_c OS=Rattus norvegicus GN=Golgb1 PE=4 SV=1	43	42	1	0.9727
G3V733	G3V733_RAT	70.19	81.1	Synapsin II, isoform CRA_a OS=Rattus norvegicus GN=Syn2 PE=4 SV=1	170	41	1.73792	2.0139
Q9JLU4	SHAN3_RAT	80.94	50.4	SH3 and multiple ankyrin repeat domains protein 3 OS=Rattus norvegicus GN=Shank3 PE=1 SV=2	46	41	1.19119	1.1271
D4A133	D4A133_RAT	90.77	83.1	Protein Atp6v1a OS=Rattus norvegicus GN=Atp6v1a PE=3 SV=1	114	41	1.00929	1.24738
Q64605	PTPRS_RAT	88.67	48.4	Receptor-type tyrosine-protein phosphatase S OS=Rattus norvegicus GN=Ptprs PE=1 SV=2	61	40	1.30617	1.00927
P55161	NCKP1_RAT	81.22	50.4	Nck-associated protein 1 OS=Rattus norvegicus GN=Nckap1 PE=2 SV=1	72	40	1.02807	1
P62815	VATB2_RAT	76.52	91.6	V-type proton ATPase subunit B, brain isoform OS=Rattus norvegicus GN=Atp6v1b2 PE=1 SV=1	119	40	0.831739	1.61432
G3V6P7	G3V6P7_RAT	94.88	61.1	Myosin, heavy polypeptide 9, non-muscle OS=Rattus norvegicus GN=Myh9 PE=4 SV=1	71	40	0.751597	1.1168
G3V7A8	G3V7A8_RAT	80.98	57.4	Dynactin 1, isoform CRA_a OS=Rattus norvegicus GN=Dctn1 PE=4 SV=1	53	40	0.672993	0.809139
P12839	NFM_RAT	80.73	68.1	Neurofilament medium polypeptide OS=Rattus norvegicus GN=Nefm PE=1 SV=4	80	39	1.77022	2.20818
Q62768	UN13A_RAT	80.07	42.4	Protein unc-13 homolog A OS=Rattus norvegicus GN=Unc13a PE=1 SV=1	47	39	1.03756	1.00923
D3ZE88	D3ZE88_RAT	93.48	56	Sodium/potassium-transporting ATPase subunit alpha-3 OS=Rattus norvegicus GN=Atp1a3 PE=2 SV=1	97	39	1.00929	0.990816
P63319	KPCG_RAT	73.86	67.1	Protein kinase C gamma type OS=Rattus norvegicus GN=Prkcg PE=1 SV=1	82	39	1.00929	0.758579
D3ZMI4	D3ZMI4_RAT	87.75	47.2	Band 4.1-like protein 1 OS=Rattus norvegicus GN=Epb41l1 PE=2 SV=1	59	39	0.98174	0.963774
P15999	ATPA_RAT	84.42	74.9	ATP synthase subunit alpha, mitochondrial OS=Rattus norvegicus GN=Atp5a1 PE=1 SV=2	111	39	0.69185	1.01861
D3ZEA8	D3ZEA8_RAT	86.44	29.1	Uncharacterized protein OS=Rattus norvegicus PE=2 SV=1	67	38	1.48588	2.20788
P31016	DLG4_RAT	81.45	65.8	Disks large homolog 4 OS=Rattus norvegicus GN=Dlg4 PE=1 SV=1	112	38	1.19119	1.55593
F1LXU4	F1LXU4_RAT	63.24	29.7	Uncharacterized protein (Fragment) OS=Rattus norvegicus PE=4 SV=1	41	38	1.00929	0.963868
G3V900	G3V900_RAT	73.64	83	Fructose-bisphosphate aldolase OS=Rattus norvegicus GN=Aldoa PE=3 SV=1	137	37	1.41904	1.13765
Q66HF1	NDUS1_RAT	78.38	82	NADH-ubiquinone oxidoreductase 75 kDa subunit, mitochondrial OS=Rattus norvegicus GN=Ndufs1 PE=1 SV=1	68	37	1.02807	1.00925
F1LZ38	F1LZ38_RAT	69.23	35.2	Protein Odz4 (Fragment) OS=Rattus norvegicus GN=Odz4 PE=2 SV=1	43	37	1.00929	0.990816
Q63622	DLG2_RAT	89.75	65.7	Disks large homolog 2 OS=Rattus norvegicus GN=Dlg2 PE=1 SV=1	76	36	1.3552	1.49966
D3ZMB9	D3ZMB9_RAT	70.95	72	Protein Ap2a1 OS=Rattus norvegicus GN=Ap2a1 PE=2 SV=1	93	36	1.02807	1
F1LZ81	F1LZ81_RAT	76.31	38.3	Uncharacterized protein (Fragment) OS=Rattus norvegicus PE=2 SV=1	48	36	1.01864	1
P10860	DHE3_RAT	71.56	72.6	Glutamate dehydrogenase 1, mitochondrial OS=Rattus norvegicus GN=Glud1 PE=1 SV=2	88	36	0.69185	0.887159
P04797	G3P_RAT	69.72	86.5	Glyceraldehyde-3-phosphate dehydrogenase OS=Rattus norvegicus GN=Gapdh PE=1 SV=3	106	36	0.6668	0.824098
F1LS31	F1LS31_RAT	71.96	54.2	Caskin-1 OS=Rattus norvegicus GN=Caskin1 PE=2 SV=1	42	35	1.04712	1.00921
P52873	PYC_RAT	76.7	55.5	Pyruvate carboxylase, mitochondrial OS=Rattus norvegicus GN=Pc PE=1 SV=2	76	35	1.01864	1
Q5SGE0	LPPRC_RAT	74.37	48.6	Leucine-rich PPR motif-containing protein, mitochondrial OS=Rattus norvegicus GN=Lrpprc PE=1 SV=1	45	35	0.654622	0.76558
P97846	CNTP1_RAT	67.29	39.3	Contactin-associated protein 1 OS=Rattus norvegicus GN=Cntnap1 PE=1 SV=1	52	34	1.52765	1.22472
P09606	GLNA_RAT	64.94	80.7	Glutamine synthetase OS=Rattus norvegicus GN=Glul PE=1 SV=3	99	34	1.00929	1.00929
B5DFK6	B5DFK6_RAT	63.6	45.5	Adaptor-related protein complex 3, delta 1 subunit, isoform CRA_b OS=Rattus norvegicus GN=Ap3d1 PE=2 SV=1	38	34	0.98174	0.99087
F1LPS0	F1LPS0_RAT	68.35	39.1	Synaptojanin-1 OS=Rattus norvegicus GN=Synj1 PE=2 SV=1	42	34	0.76558	0.920456
A2VCW8	A2VCW8_RAT	65.63	73.9	Septin 7 OS=Rattus norvegicus GN=Sept7 PE=2 SV=1	82	33	1.31822	1.2705
Q6GMN2	BAIP2_RAT	62.8	75	Brain-specific angiogenesis inhibitor 1-associated protein 2 OS=Rattus norvegicus GN=Baiap2 PE=1 SV=1	57	33	1.16945	1.38031
O70511	O70511_RAT	104.56	56.2	270 kDa ankyrin G isoform (Fragment) OS=Rattus norvegicus GN=Ank3 PE=2 SV=2	101	33	1.04712	1.00921
Q9QX74	SHAN2_RAT	64.79	48.8	SH3 and multiple ankyrin repeat domains protein 2 OS=Rattus norvegicus GN=Shank2 PE=1 SV=2	38	33	1.03756	1.02801
F1LNF0	F1LNF0_RAT	64.48	54.4	Protein Myh14 OS=Rattus norvegicus GN=Myh14 PE=2 SV=1	45	33	1.03756	1.09649
P21707	SYT1_RAT	63.37	75.8	Synaptotagmin-1 OS=Rattus norvegicus GN=Syt1 PE=1 SV=3	78	33	1.01864	1
P63018	HSP7C_RAT	79.23	68.6	Heat shock cognate 71 kDa protein OS=Rattus norvegicus GN=Hspa8 PE=1 SV=1	76	33	1	0.9817
Q6P6R2	DLDH_RAT	53.27	64.2	Dihydrolipoyl dehydrogenase, mitochondrial OS=Rattus norvegicus GN=Dld PE=1 SV=1	64	33	0.911993	1.25891
D3ZNN0	D3ZNN0_RAT	70.11	42.4	Uncharacterized protein OS=Rattus norvegicus GN=Sbf1 PE=4 SV=1	46	32	1.20221	1.04713
G3V9C5	G3V9C5_RAT	64.07	43.3	Glutamate receptor ionotropic, NMDA 2A OS=Rattus norvegicus GN=Grin2a PE=4 SV=1	49	32	1.04712	1.01853
G3V6T1	G3V6T1_RAT	67.4	53.5	Protein Copa OS=Rattus norvegicus GN=Copa PE=4 SV=1	38	32	1.01864	1.01864
Q5BJT9	Q5BJT9_RAT	66.71	70.8	Creatine kinase U-type, mitochondrial OS=Rattus norvegicus GN=Ckmt1b PE=2 SV=1	100	32	1.01864	1.00927
H1UBM5	H1UBM5_RAT	64.18	72.6	Copine 6 protein OS=Rattus norvegicus GN=Cpne6 PE=2 SV=1	54	32	0.990786	0.972654
Q9ERS3	Q9ERS3_RAT	63.84	45.4	Voltage-dependent calcium channel subunit alpha-2/delta-1 OS=Rattus norvegicus GN=Cacna2d1 PE=2 SV=1	41	31	1.4455	1.73793
D3ZES7	D3ZES7_RAT	75.02	40.2	Uncharacterized protein OS=Rattus norvegicus GN=Plxna4a PE=4 SV=1	44	31	0.990786	1
Q66HM2	Q66HM2_RAT	102.96	63.2	AP-2 complex subunit alpha-2 OS=Rattus norvegicus GN=Ap2a2 PE=1 SV=1	99	31	0.946253	1.12718
P13233	CN37_RAT	59.2	74.1	2',3'-cyclic-nucleotide 3'-phosphodiesterase OS=Rattus norvegicus GN=Cnp PE=1 SV=2	58	31	0.744713	0.501192
Q9JMB3	Q9JMB3_RAT	65.16	52.9	Erythrocyte protein band 4.1-like 3, isoform CRA_d OS=Rattus norvegicus GN=Epb41l3 PE=2 SV=1	55	31	0.711238	0.855121
P05197	EF2_RAT	62.14	59.9	Elongation factor 2 OS=Rattus norvegicus GN=Eef2 PE=1 SV=4	37	31	0.711238	1
G3V7U2	G3V7U2_RAT	144.55	53.5	Microtubule-associated protein 1 A, isoform CRA_c OS=Rattus norvegicus GN=Map1a PE=4 SV=1	106	30	1.28238	1.45884
D3ZHV2	MACF1_RAT	203.94	47.8	Microtubule-actin cross-linking factor 1 OS=Rattus norvegicus GN=Macf1 PE=1 SV=1	126	30	1.06655	1.03744
Q52KS1	Q52KS1_RAT	67.38	71.9	6-phosphofructokinase OS=Rattus norvegicus GN=Pfkm PE=2 SV=1	103	30	1.03756	0.903714
P81155	VDAC2_RAT	46.03	83.7	Voltage-dependent anion-selective channel protein 2 OS=Rattus norvegicus GN=Vdac2 PE=1 SV=2	99	30	1.00929	0.744752
F1LM47	F1LM47_RAT	62.1	75.5	Protein Sucla2 OS=Rattus norvegicus GN=Sucla2 PE=2 SV=1	60	30	0.619425	0.704658
P46462	TERA_RAT	61.36	63.8	Transitional endoplasmic reticulum ATPase OS=Rattus norvegicus GN=Vcp PE=1 SV=3	38	30	0.619425	0.903617
P19527	NFL_RAT	54.63	65.9	Neurofilament light polypeptide OS=Rattus norvegicus GN=Nefl PE=1 SV=3	65	29	2.53485	3.10418
D3ZQD3	D3ZQD3_RAT	55.37	52.3	Oxoglutarate dehydrogenase-like (Predicted), isoform CRA_a OS=Rattus norvegicus GN=Ogdhl PE=4 SV=1	60	29	1.78635	1.34262
Q9R1K2	TEN2_RAT	49.82	29.5	Teneurin-2 OS=Rattus norvegicus GN=Tenm2 PE=1 SV=2	32	29	1.04712	1.02796
P42346	MTOR_RAT	57.23	32.2	Serine/threonine-protein kinase mTOR OS=Rattus norvegicus GN=Mtor PE=1 SV=1	31	29	1.03756	1
D4AE00	D4AE00_RAT	60.24	47.6	Uncharacterized protein OS=Rattus norvegicus GN=Ap3b2 PE=4 SV=1	35	29	0.98174	1.00923
F1M949	F1M949_RAT	53.85	36.7	Protein Ckap5 (Fragment) OS=Rattus norvegicus GN=Ckap5 PE=2 SV=1	31	29	0.955019	0.990832
G3V888	G3V888_RAT	55.43	49.6	ATP citrate lyase, isoform CRA_a OS=Rattus norvegicus GN=Acly PE=4 SV=1	39	29	0.724428	1.07643
P08050	CXA1_RAT	46.81	65.5	Gap junction alpha-1 protein OS=Rattus norvegicus GN=Gja1 PE=1 SV=2	85	28	1.30617	1
Q62936	DLG3_RAT	55.06	61.1	Disks large homolog 3 OS=Rattus norvegicus GN=Dlg3 PE=1 SV=1	47	28	1.04712	1.2823
Q9WU82	CTNB1_RAT	53.82	63.3	Catenin beta-1 OS=Rattus norvegicus GN=Ctnnb1 PE=1 SV=1	54	28	1.03756	1.01857
D3ZBB0	D3ZBB0_RAT	53.59	39.5	Latrophilin-1 OS=Rattus norvegicus GN=Lphn1 PE=2 SV=1	38	28	1.02807	0.937596
D4A2X4	D4A2X4_RAT	53.28	37.3	Myosin phosphatase Rho-interacting protein OS=Rattus norvegicus GN=Mprip PE=2 SV=1	34	28	1.01864	1
D4A5I9	D4A5I9_RAT	60	40.7	Protein Myo6 OS=Rattus norvegicus GN=Myo6 PE=2 SV=1	31	28	1.00929	0.972749
P85834	EFTU_RAT	56.59	77.9	Elongation factor Tu, mitochondrial OS=Rattus norvegicus GN=Tufm PE=1 SV=1	58	28	1.00929	1
D3ZC55	D3ZC55_RAT	55.07	58.5	Heat shock 70kDa protein 12A (Predicted), isoform CRA_a OS=Rattus norvegicus GN=Hspa12a PE=4 SV=1	37	28	1	0.9817
P0DJJ3	SGIP1_RAT	46.54	64.6	SH3-containing GRB2-like protein 3-interacting protein 1 OS=Rattus norvegicus GN=Sgip1 PE=1 SV=1	30	28	1	0.9817
G3V6Y6	G3V6Y6_RAT	59.83	54.1	Phosphorylase OS=Rattus norvegicus GN=Pygb PE=3 SV=1	43	28	0.990786	0.972654
F1LQN3	F1LQN3_RAT	54.19	49.1	Reticulon-4 OS=Rattus norvegicus GN=Rtn4 PE=2 SV=1	29	28	0.98174	0.839486
P59215	GNAO_RAT	54.53	78.3	Guanine nucleotide-binding protein G(o) subunit alpha OS=Rattus norvegicus GN=Gnao1 PE=1 SV=2	80	28	0.972763	0.981809
D4A4Z9	D4A4Z9_RAT	56.88	50.2	Protein Ktn1 OS=Rattus norvegicus GN=Ktn1 PE=2 SV=1	33	28	0.824131	1.33048
F1LSE6	F1LSE6_RAT	57.54	47.6	Liprin-alpha-3 OS=Rattus norvegicus GN=Ppfia3 PE=2 SV=1	34	28	0.76558	0.510488
F1LQV1	F1LQV1_RAT	50.57	43.9	Syntaxin-binding protein 5 OS=Rattus norvegicus GN=Stxbp5 PE=2 SV=1	39	27	1.55594	1.12712
Q66X93	SND1_RAT	56.25	60.3	Staphylococcal nuclease domain-containing protein 1 OS=Rattus norvegicus GN=Snd1 PE=2 SV=1	34	27	1.05686	1
F1M2K6	F1M2K6_RAT	53.45	54.1	Uncharacterized protein (Fragment) OS=Rattus norvegicus PE=2 SV=1	34	27	1.04712	0.990785
D3Z8C3	D3Z8C3_RAT	78.07	46.4	Protein Cyfip2 OS=Rattus norvegicus GN=Cyfip2 PE=2 SV=1	64	27	1.01864	1
F1M583	F1M583_RAT	52.96	43.7	Protein RGD1563065 (Fragment) OS=Rattus norvegicus GN=RGD1563065 PE=4 SV=1	28	27	1.01864	0.972802
Q4QRB4	TBB3_RAT	37.01	84.4	Tubulin beta-3 chain OS=Rattus norvegicus GN=Tubb3 PE=1 SV=1	320	27	1.01864	0.990832
F1LNI1	F1LNI1_RAT	73.81	28.6	Protein Scn2a1 OS=Rattus norvegicus GN=Scn2a1 PE=2 SV=1	44	27	1	0.9727
F1M9F7	F1M9F7_RAT	55.88	42.4	Ras-specific guanine nucleotide-releasing factor 2 OS=Rattus norvegicus GN=Rasgrf2 PE=2 SV=1	36	27	0.98174	0.972708
H3BVI8	H3BVI8_RAT	53.99	45.7	Rap guanine nucleotide exchange factor 2 (Fragment) OS=Rattus norvegicus GN=Rapgef2 PE=4 SV=1	30	27	0.972763	1
D4A435	D4A435_RAT	54.48	50.3	Protein Icam5 OS=Rattus norvegicus GN=Icam5 PE=4 SV=1	37	27	0.685495	0.608171
D3ZCV0	D3ZCV0_RAT	47.74	53.8	Protein Actn2 OS=Rattus norvegicus GN=Actn2 PE=4 SV=1	52	26	1.3678	1.38052
G3V849	G3V849_RAT	49.16	45.3	Discs, large (Drosophila) homolog-associated protein 1, isoform CRA_a OS=Rattus norvegicus GN=Dlgap1 PE=4 SV=1	29	26	1.04712	1.01853
G3V936	G3V936_RAT	45.82	51.9	Citrate synthase OS=Rattus norvegicus GN=Cs PE=3 SV=1	45	26	1.00929	1
Q63028	ADDA_RAT	48.94	53.7	Alpha-adducin OS=Rattus norvegicus GN=Add1 PE=1 SV=2	41	26	0.98174	0.954938
P28480	TCPA_RAT	49.96	65.1	T-complex protein 1 subunit alpha OS=Rattus norvegicus GN=Tcp1 PE=1 SV=1	32	26	0.903669	0.75863
D3ZA84	D3ZA84_RAT	48.66	34.8	Protein Tln2 OS=Rattus norvegicus GN=Tln2 PE=2 SV=1	27	26	0.83949	0.83949
G3V9N8	G3V9N8_RAT	45.91	58.5	AP-1 complex subunit beta-1 OS=Rattus norvegicus GN=Ap1b1 PE=4 SV=1	73	25	1.03756	0.946254
Q63372	NRX1A_RAT	57.89	42	Neurexin-1 OS=Rattus norvegicus GN=Nrxn1 PE=1 SV=3	46	25	1.01864	0.963838
P35571	GPDM_RAT	49.46	59	Glycerol-3-phosphate dehydrogenase, mitochondrial OS=Rattus norvegicus GN=Gpd2 PE=1 SV=1	34	25	1.01864	1
G3V949	G3V949_RAT	53.77	57.1	CAP-Gly domain-containing linker protein 2 OS=Rattus norvegicus GN=Clip2 PE=4 SV=1	31	25	1.00929	0.981732
F1LMS1	F1LMS1_RAT	50	27.1	Voltage-dependent R-type calcium channel subunit alpha-1E OS=Rattus norvegicus GN=Cacna1e PE=2 SV=1	29	25	1.00929	0.981732
Q68FX0	IDH3B_RAT	49.91	64.2	Isocitrate dehydrogenase [NAD] subunit beta, mitochondrial OS=Rattus norvegicus GN=Idh3B PE=1 SV=1	73	25	1.00929	1.01867
D4ACB8	D4ACB8_RAT	47.62	58.9	Chaperonin subunit 8 (Theta) (Predicted), isoform CRA_a OS=Rattus norvegicus GN=Cct8 PE=3 SV=1	26	25	0.990786	0.972654
Q9WV48	SHAN1_RAT	84.47	42.2	SH3 and multiple ankyrin repeat domains protein 1 OS=Rattus norvegicus GN=Shank1 PE=1 SV=1	60	25	0.963855	0.903711
P63039	CH60_RAT	49.38	67	60 kDa heat shock protein, mitochondrial OS=Rattus norvegicus GN=Hspd1 PE=1 SV=1	40	25	0.809127	0.711223
Q6T487	Q6T487_RAT	92.28	70.4	Alpha-actinin-1 OS=Rattus norvegicus GN=Actn1 PE=2 SV=1	78	24	2.37699	1.81982
F1LRZ7	F1LRZ7_RAT	51.32	52.2	Neurofilament heavy polypeptide OS=Rattus norvegicus GN=Nefh PE=2 SV=1	46	24	2.05128	2.65477
Q03555	GEPH_RAT	46.25	57.2	Gephyrin OS=Rattus norvegicus GN=Gphn PE=1 SV=3	29	24	1.69033	1.2358
Q63560	MAP6_RAT	45.05	60	Microtubule-associated protein 6 OS=Rattus norvegicus GN=Map6 PE=1 SV=1	31	24	1.64447	1.77027
D3ZIE9	D3ZIE9_RAT	45.07	46.8	Protein Aldh18a1 OS=Rattus norvegicus GN=Aldh18a1 PE=4 SV=1	29	24	1.39315	1
Q68FY0	QCR1_RAT	46.58	67.7	Cytochrome b-c1 complex subunit 1, mitochondrial OS=Rattus norvegicus GN=Uqcrc1 PE=1 SV=1	78	24	1.3678	1.87074
P32551	QCR2_RAT	49.56	62.8	Cytochrome b-c1 complex subunit 2, mitochondrial OS=Rattus norvegicus GN=Uqcrc2 PE=1 SV=2	69	24	1.24735	1.48584
P61265	STX1B_RAT	44.62	77.4	Syntaxin-1B OS=Rattus norvegicus GN=Stx1b PE=1 SV=1	69	24	1.15875	1.16952
F1LNY3	F1LNY3_RAT	63.41	64.3	Neural cell adhesion molecule 1 (Fragment) OS=Rattus norvegicus GN=Ncam1 PE=2 SV=1	63	24	1.12714	1.07642
D3ZRA3	D3ZRA3_RAT	47.48	31.2	Acetyl-CoA carboxylase 1 OS=Rattus norvegicus GN=Acaca PE=2 SV=1	29	24	1.06655	0.990828
F1LSM8	F1LSM8_RAT	50.57	37.8	Dedicator of cytokinesis protein 9 (Fragment) OS=Rattus norvegicus GN=Dock9 PE=2 SV=1	30	24	1.03756	1.02801
D3ZZA2	D3ZZA2_RAT	32.48	21.2	E3 ubiquitin-protein ligase UBR4 OS=Rattus norvegicus GN=Ubr4 PE=2 SV=1	26	24	1.03756	0.990869
F1M6N8	F1M6N8_RAT	51.63	53.8	cGMP-dependent 3',5'-cyclic phosphodiesterase (Fragment) OS=Rattus norvegicus GN=Pde2a PE=2 SV=1	32	24	1.01864	1.01864
Q641Y2	NDUS2_RAT	48.89	62.9	NADH dehydrogenase [ubiquinone] iron-sulfur protein 2, mitochondrial OS=Rattus norvegicus GN=Ndufs2 PE=1 SV=1	45	24	1.01864	1.00927
F1M953	F1M953_RAT	45.48	60.2	Stress-70 protein, mitochondrial OS=Rattus norvegicus GN=Hspa9 PE=2 SV=1	29	24	1.01864	1
Q63633	S12A5_RAT	49.89	37.6	Solute carrier family 12 member 5 OS=Rattus norvegicus GN=Slc12a5 PE=1 SV=2	55	24	1.00929	1.02806
F1LPB9	F1LPB9_RAT	45.97	62.3	Rabphilin-3A OS=Rattus norvegicus GN=Rph3a PE=2 SV=1	38	24	1.00929	1.02806
F1M4A0	F1M4A0_RAT	42.57	35.1	Protein Tjp1 (Fragment) OS=Rattus norvegicus GN=Tjp1 PE=4 SV=1	28	24	1.00929	0.981732
Q3KRF2	Q3KRF2_RAT	51.3	46.9	High density lipoprotein binding protein OS=Rattus norvegicus GN=Hdlbp PE=2 SV=1	32	24	1	1.0093
P62632	EF1A2_RAT	48.19	68	Elongation factor 1-alpha 2 OS=Rattus norvegicus GN=Eef1a2 PE=2 SV=1	54	24	1	1.0093
Q924S5	LONM_RAT	48.95	48.4	Lon protease homolog, mitochondrial OS=Rattus norvegicus GN=Lonp1 PE=2 SV=1	36	24	0.990786	0.98167
D4A3R5	D4A3R5_RAT	46.19	35.7	MAP kinase-activating death domain protein OS=Rattus norvegicus GN=Madd PE=2 SV=1	26	24	0.963855	0.963855
D3ZE44	D3ZE44_RAT	106.53	69.5	Protein Snip OS=Rattus norvegicus GN=Snip PE=2 SV=1	77	24	0.816593	1.04712
P47942	DPYL2_RAT	49.48	67.7	Dihydropyrimidinase-related protein 2 OS=Rattus norvegicus GN=Dpysl2 PE=1 SV=1	59	24	0.597051	0.724461
F1LSI8	F1LSI8_RAT	50.23	78.4	Glial fibrillary acidic protein OS=Rattus norvegicus GN=Gfap PE=2 SV=1	45	23	3.87297	2.91092
Q07266	DREB_RAT	42.2	50.6	Drebrin OS=Rattus norvegicus GN=Dbn1 PE=2 SV=3	39	23	1.78635	1.24723
B1VKB4	B1VKB4_RAT	41.14	47.3	Synaptopodin OS=Rattus norvegicus GN=Synpo PE=2 SV=1	30	23	1.43225	1.67502
Q9Z1E1	FLOT1_RAT	45.97	77.8	Flotillin-1 OS=Rattus norvegicus GN=Flot1 PE=2 SV=2	35	23	1.19119	1.83645
G3V8G5	G3V8G5_RAT	43.87	42.7	Golgi apparatus protein 1 OS=Rattus norvegicus GN=Glg1 PE=4 SV=1	26	23	1.15875	0.71124
D3ZZQ0	D3ZZQ0_RAT	48.1	42	Protein Tnik OS=Rattus norvegicus GN=Tnik PE=4 SV=1	32	23	1.07643	1.15877
O35889	AFAD_RAT	45.41	37	Afadin OS=Rattus norvegicus GN=Mllt4 PE=1 SV=1	24	23	1.04712	1.03749
Q5U2X8	Q5U2X8_RAT	43.72	61.1	Acyl-CoA thioesterase 9 OS=Rattus norvegicus GN=Acot9 PE=2 SV=1	36	23	1.03756	1
Q9JLT5	Q9JLT5_RAT	44.36	41.9	WFS1 OS=Rattus norvegicus GN=Wfs1 PE=2 SV=1	25	23	1.02807	1.01861
Q6IU14	Q6IU14_RAT	44.32	58.8	Acyl-CoA synthetase isoform 6 variant2 OS=Rattus norvegicus GN=Acsl6 PE=2 SV=1	31	23	1.02807	1
Q7TT49	MRCKB_RAT	51.18	42.7	Serine/threonine-protein kinase MRCK beta OS=Rattus norvegicus GN=Cdc42bpb PE=1 SV=1	30	23	1.01864	0.990832
D4A4T2	D4A4T2_RAT	46.08	65.3	Septin-11 OS=Rattus norvegicus GN=Sept11 PE=2 SV=1	43	23	1.01864	1.02811
F1M585	F1M585_RAT	45.2	40.1	Uncharacterized protein (Fragment) OS=Rattus norvegicus GN=Atp8a1 PE=2 SV=1	31	23	1.01864	1.03759
P48768	NAC2_RAT	44.97	42.7	Sodium/calcium exchanger 2 OS=Rattus norvegicus GN=Slc8a2 PE=2 SV=1	31	23	1.01864	0.990832
Q5U302	Q5U302_RAT	52.46	50	Catenin (Cadherin associated protein), alpha 1 OS=Rattus norvegicus GN=Ctnna1 PE=2 SV=1	34	23	1.00929	1.02806
Q64428	ECHA_RAT	48.05	57.9	Trifunctional enzyme subunit alpha, mitochondrial OS=Rattus norvegicus GN=Hadha PE=1 SV=2	40	23	1.00929	0.990816
Q68FQ0	TCPE_RAT	46.84	69.7	T-complex protein 1 subunit epsilon OS=Rattus norvegicus GN=Cct5 PE=1 SV=1	36	23	1	0.9817
F1M4N6	F1M4N6_RAT	44.68	32.9	Uncharacterized protein (Fragment) OS=Rattus norvegicus GN=Dock3 PE=2 SV=1	25	23	1	1.0186
F1M5N4	F1M5N4_RAT	48.19	64.4	Malic enzyme (Fragment) OS=Rattus norvegicus GN=Me3 PE=2 SV=1	47	23	0.990786	0.990786
F8WFM2	F8WFM2_RAT	45.22	81.5	Beta-soluble NSF attachment protein OS=Rattus norvegicus GN=Napb PE=4 SV=1	62	23	0.990786	1
B2GUZ3	B2GUZ3_RAT	47.61	42.3	Mthfd1l protein OS=Rattus norvegicus GN=Mthfd1l PE=2 SV=1	26	23	0.831739	0.71122
Q5FVI6	VATC1_RAT	47.94	61.3	V-type proton ATPase subunit C 1 OS=Rattus norvegicus GN=Atp6v1c1 PE=2 SV=1	28	23	0.779849	0.937612
Q6P502	TCPG_RAT	47.04	56.9	T-complex protein 1 subunit gamma OS=Rattus norvegicus GN=Cct3 PE=1 SV=1	33	23	0.731154	0.62521
F1LN92	F1LN92_RAT	47.7	50	Protein Afg3l2 OS=Rattus norvegicus GN=Afg3l2 PE=2 SV=1	27	23	0.698227	1.09649
Q09073	ADT2_RAT	63.82	74.5	ADP/ATP translocase 2 OS=Rattus norvegicus GN=Slc25a5 PE=1 SV=3	75	23	0.69185	0.87097
P08461	ODP2_RAT	41.11	50.3	Dihydrolipoyllysine-residue acetyltransferase component of pyruvate dehydrogenase complex, mitochondrial OS=Rattus norvegicus GN=Dlat PE=1 SV=3	29	23	0.648635	0.597003
D3ZSM1	D3ZSM1_RAT	42.77	46	Protein Epb4.1l2 OS=Rattus norvegicus GN=Epb4.1l2 PE=4 SV=1	33	23	0.602555	1.03754
G3V9G3	G3V9G3_RAT	59.6	72.5	Calcium/calmodulin-dependent protein kinase II, beta, isoform CRA_a OS=Rattus norvegicus GN=Camk2b PE=4 SV=1	143	22	1.70619	1.52773
O35274	NEB2_RAT	46.77	48	Neurabin-2 OS=Rattus norvegicus GN=Ppp1r9b PE=1 SV=1	30	22	1.58479	1.31823
G3V8G4	G3V8G4_RAT	43.11	49.4	Brevican core protein OS=Rattus norvegicus GN=Bcan PE=4 SV=1	34	22	1.38045	0.972805
F1LQ63	F1LQ63_RAT	70.77	50.1	Tenascin-R OS=Rattus norvegicus GN=Tnr PE=2 SV=1	56	22	1.12714	1.08634
I7FKL4	I7FKL4_RAT	36.45	76.9	Myelin basic protein transcript variant 1 OS=Rattus norvegicus GN=Mbp PE=2 SV=1	46	22	1.06655	1.28232
Q9Z272	GIT1_RAT	46.2	55.2	ARF GTPase-activating protein GIT1 OS=Rattus norvegicus GN=Git1 PE=1 SV=1	28	22	1.03756	1.00923
D3ZQP5	D3ZQP5_RAT	40.85	38.7	Signal-induced proliferation-associated 1-like protein 1 OS=Rattus norvegicus GN=Sipa1l1 PE=2 SV=1	27	22	1.03756	1
F1M820	F1M820_RAT	43.68	34.2	Uncharacterized protein (Fragment) OS=Rattus norvegicus PE=2 SV=1	23	22	1.02807	1.00925
P19490	GRIA1_RAT	47.68	54	Glutamate receptor 1 OS=Rattus norvegicus GN=Gria1 PE=1 SV=2	52	22	1.00929	1.00929
P03994	HPLN1_RAT	43.85	71.8	Hyaluronan and proteoglycan link protein 1 OS=Rattus norvegicus GN=Hapln1 PE=1 SV=2	38	22	1.00929	0.981732
Q5FVC2	ARHG2_RAT	44.07	49.4	Rho guanine nucleotide exchange factor 2 OS=Rattus norvegicus GN=Arhgef2 PE=2 SV=1	29	22	1	0.9817
P30835	K6PL_RAT	45.85	53.5	6-phosphofructokinase, liver type OS=Rattus norvegicus GN=Pfkl PE=2 SV=3	67	22	0.990786	1.00921
P06761	GRP78_RAT	44.81	50.8	78 kDa glucose-regulated protein OS=Rattus norvegicus GN=Hspa5 PE=1 SV=1	33	22	0.972763	1
G3V6F4	G3V6F4_RAT	43.81	46.7	O-linked N-acetylglucosamine (GlcNAc) transferase (UDP-N-acetylglucosamine:polypeptide-N-acetylglucosaminyl transferase), isoform CRA_a OS=Rattus norvegicus GN=Ogt PE=4 SV=1	26	22	0.972763	0.954961
D4A1D3	D4A1D3_RAT	33.09	23.5	Protein Sacs OS=Rattus norvegicus GN=Sacs PE=2 SV=1	26	22	0.972763	1
D3ZC84	D3ZC84_RAT	44.52	23.9	Ubiquitin carboxyl-terminal hydrolase OS=Rattus norvegicus GN=Usp9x PE=3 SV=1	23	22	0.963855	0.963855
P62260	1433E_RAT	44.51	83.9	14-3-3 protein epsilon OS=Rattus norvegicus GN=Ywhae PE=1 SV=1	42	22	0.586132	0.698201
Q75Q39	TOM70_RAT	42.07	64.4	Mitochondrial import receptor subunit TOM70 OS=Rattus norvegicus GN=Tomm70a PE=1 SV=1	42	21	1.90549	1.80297
Q5XIH3	Q5XIH3_RAT	42.9	70.5	NADH dehydrogenase (Ubiquinone) flavoprotein 1 OS=Rattus norvegicus GN=Ndufv1 PE=2 SV=1	35	21	1.30617	0.920455
D4A6L0	GP158_RAT	37.26	45	Probable G-protein coupled receptor 158 OS=Rattus norvegicus GN=Gpr158 PE=3 SV=1	26	21	1.30617	0.954937
Q641Z6	EHD1_RAT	54.8	67.8	EH domain-containing protein 1 OS=Rattus norvegicus GN=Ehd1 PE=1 SV=1	33	21	1.20221	1.44542
F1LMA1	F1LMA1_RAT	43.64	58.8	Flotillin-2 OS=Rattus norvegicus GN=Flot2 PE=2 SV=1	28	21	1.18036	1.43225
Q9R1Z0	VDAC3_RAT	43.23	74.9	Voltage-dependent anion-selective channel protein 3 OS=Rattus norvegicus GN=Vdac3 PE=1 SV=2	90	21	1.15875	0.673001
D3KR63	D3KR63_RAT	38.6	45	CAMPS OS=Rattus norvegicus GN=Rapgef4 PE=2 SV=1	23	21	1.05686	1.02801
D3ZTP5	D3ZTP5_RAT	38	47.7	RIM binding protein 2, isoform CRA_b OS=Rattus norvegicus GN=Rimbp2 PE=4 SV=1	28	21	1.03756	1.00923
D3ZAA9	D3ZAA9_RAT	44.02	57.3	Protein Mpp2 OS=Rattus norvegicus GN=Mpp2 PE=2 SV=1	32	21	1.01864	0.955078
P00507	AATM_RAT	40.65	70.7	Aspartate aminotransferase, mitochondrial OS=Rattus norvegicus GN=Got2 PE=1 SV=2	29	21	1.00929	0.981732
F1M5D8	F1M5D8_RAT	40.17	78.9	Neuronal-specific septin-3 (Fragment) OS=Rattus norvegicus GN=Sept3 PE=2 SV=1	29	21	1.00929	1.01867
Q641Y8	DDX1_RAT	38.51	49.7	ATP-dependent RNA helicase DDX1 OS=Rattus norvegicus GN=Ddx1 PE=2 SV=1	25	21	1.00929	0.990816
Q5MPA9	DCLK2_RAT	47.61	54.6	Serine/threonine-protein kinase DCLK2 OS=Rattus norvegicus GN=Dclk2 PE=1 SV=2	25	21	0.990786	0.9462
D4A899	D4A899_RAT	41.49	22	Protein Vps13a OS=Rattus norvegicus GN=Vps13a PE=2 SV=1	22	21	0.990786	0.972654
G3V8V3	G3V8V3_RAT	36.02	56.2	Phosphorylase OS=Rattus norvegicus GN=Pygm PE=3 SV=1	32	21	0.98174	1.01855
D4A7D8	D4A7D8_RAT	36.9	22.8	Protein Wdfy3 OS=Rattus norvegicus GN=Wdfy3 PE=2 SV=1	23	21	0.972763	0.946206
D3ZW96	D3ZW96_RAT	39.62	60.3	Protein Atp6v1h OS=Rattus norvegicus GN=Atp6v1h PE=4 SV=1	36	21	0.758553	1.10658
P13264	GLSK_RAT	49.63	59.8	Glutaminase kidney isoform, mitochondrial OS=Rattus norvegicus GN=Gls PE=1 SV=2	42	21	0.586132	0.779849
Q66HD0	ENPL_RAT	42.26	42.4	Endoplasmin OS=Rattus norvegicus GN=Hsp90b1 PE=1 SV=2	25	21	0.505817	0.642691
F1M5B8	F1M5B8_RAT	39.22	36.2	Protein Astn1 (Fragment) OS=Rattus norvegicus GN=Astn1 PE=4 SV=1	24	20	1.97707	1.18031
F1M0K2	F1M0K2_RAT	39.96	44.5	Aconitate hydratase, mitochondrial (Fragment) OS=Rattus norvegicus GN=Aco2 PE=2 SV=1	27	20	1.43225	1.51361
F1M678	F1M678_RAT	43.52	44.5	Protein Ptprd (Fragment) OS=Rattus norvegicus GN=Ptprd PE=2 SV=1	44	20	1.25897	1.73788
B2CZC8	B2CZC8_RAT	40.85	37.9	Glutamate receptor, metabotropic 5, isoform CRA_a OS=Rattus norvegicus GN=Grm5 PE=2 SV=1	22	20	1.05686	1.04714
Q64568	AT2B3_RAT	47.29	36.7	Plasma membrane calcium-transporting ATPase 3 OS=Rattus norvegicus GN=Atp2b3 PE=2 SV=2	35	20	1.04712	1
G3V6L4	G3V6L4_RAT	48.83	55.5	Kinesin family member 5C (Predicted) OS=Rattus norvegicus GN=Kif5c PE=3 SV=1	29	20	1.01864	0.972802
F2Z3R6	F2Z3R6_RAT	44.08	70.8	Septin-9 OS=Rattus norvegicus GN=Sept9 PE=3 SV=1	30	20	1.01864	0.990832
G3V7T8	G3V7T8_RAT	39.71	49.7	Discs, large (Drosophila) homolog-associated protein 3, isoform CRA_b OS=Rattus norvegicus GN=Dlgap3 PE=4 SV=1	29	20	1.00929	1.02806
F1LMY3	F1LMY3_RAT	39.12	22.3	Receptor-type tyrosine-protein phosphatase zeta OS=Rattus norvegicus GN=Ptprz1 PE=2 SV=1	23	20	1.00929	0.990816
Q5BJU7	WASF1_RAT	38.52	48.1	Wiskott-Aldrich syndrome protein family member 1 OS=Rattus norvegicus GN=Wasf1 PE=2 SV=1	33	20	1.00929	1
F1LM43	F1LM43_RAT	36.14	41.1	Ras-specific guanine nucleotide-releasing factor 1 OS=Rattus norvegicus GN=Rasgrf1 PE=2 SV=1	26	20	1.00929	1.00929
D3ZDH8	D3ZDH8_RAT	43.27	62.4	Platelet glycoprotein Ib beta chain OS=Rattus norvegicus GN=Gp1bb PE=3 SV=1	47	20	1	1
G3V6P2	G3V6P2_RAT	41.11	54	Dihydrolipoamide S-succinyltransferase (E2 component of 2-oxo-glutarate complex), isoform CRA_a OS=Rattus norvegicus GN=Dlst PE=3 SV=1	43	20	1	1
Q6P3V9	Q6P3V9_RAT	38.84	45.4	60S ribosomal protein L4 OS=Rattus norvegicus GN=Rpl4 PE=2 SV=1	23	20	1	1.028
Q5XIM9	TCPB_RAT	40.36	67.1	T-complex protein 1 subunit beta OS=Rattus norvegicus GN=Cct2 PE=1 SV=3	24	20	0.98174	0.99087
G3V7L8	G3V7L8_RAT	37.61	63.7	ATPase, H+ transporting, V1 subunit E isoform 1, isoform CRA_a OS=Rattus norvegicus GN=Atp6v1e1 PE=3 SV=1	47	20	0.98174	1.44542
Q62824	EXOC4_RAT	38.34	39.7	Exocyst complex component 4 OS=Rattus norvegicus GN=Exoc4 PE=1 SV=1	23	20	0.862962	0.903607
P34058	HS90B_RAT	65.97	56.1	Heat shock protein HSP 90-beta OS=Rattus norvegicus GN=Hsp90ab1 PE=1 SV=4	40	20	0.724428	0.920458
P70600	FAK2_RAT	43.67	53.7	Protein-tyrosine kinase 2-beta OS=Rattus norvegicus GN=Ptk2b PE=1 SV=1	23	20	0.685495	0.69187
P17764	THIL_RAT	40.21	70.3	Acetyl-CoA acetyltransferase, mitochondrial OS=Rattus norvegicus GN=Acat1 PE=1 SV=1	35	20	0.630955	1.31825
Q5XIJ3	Q5XIJ3_RAT	35.19	67.2	Isocitrate dehydrogenase 3 (NAD), gamma OS=Rattus norvegicus GN=Idh3g PE=2 SV=1	84	20	0.597051	0.862977
D3ZTF0	D3ZTF0_RAT	38.29	42.2	Protein RGD1560470 OS=Rattus norvegicus GN=RGD1560470 PE=4 SV=1	20	19	2.26963	2.55833
D3ZEG5	D3ZEG5_RAT	39.47	54.2	Protein Gprin1 OS=Rattus norvegicus GN=Gprin1 PE=4 SV=1	24	19	1.87056	1.31818
D3ZZZ9	D3ZZZ9_RAT	38.09	43.9	Catenin (Cadherin associated protein), delta 1 (Predicted), isoform CRA_a OS=Rattus norvegicus GN=Ctnnd1 PE=4 SV=1	23	19	1.59949	1.45873
F1M9E6	F1M9E6_RAT	37.87	47.5	Catenin delta-2 OS=Rattus norvegicus GN=Ctnnd2 PE=2 SV=1	24	19	1.3552	1.51362
F8WFS9	F8WFS9_RAT	38.26	62.6	Beta-adducin OS=Rattus norvegicus GN=Add2 PE=4 SV=1	26	19	1.18036	0.731114
D4A3Q7	D4A3Q7_RAT	36.68	58.5	Gamma-adducin OS=Rattus norvegicus GN=Add3 PE=2 SV=1	25	19	1.07643	1
D3Z981	D3Z981_RAT	40.66	36.5	Uncharacterized protein OS=Rattus norvegicus GN=RGD1560871 PE=4 SV=1	27	19	1.05686	1.07652
G3V792	G3V792_RAT	37.27	58.3	Cytoplasmic dynein 1 intermediate chain 1 OS=Rattus norvegicus GN=Dync1i1 PE=4 SV=1	25	19	1.04712	1
D3ZZU0	D3ZZU0_RAT	36.88	69	Actin related protein 2/3 complex, subunit 2 (Predicted), isoform CRA_a OS=Rattus norvegicus GN=Arpc2 PE=4 SV=1	29	19	1.04712	1
P23514	COPB_RAT	36.26	47.1	Coatomer subunit beta OS=Rattus norvegicus GN=Copb1 PE=1 SV=1	24	19	1.04712	0.96377
D4A289	D4A289_RAT	36.95	48.6	CLIP-associating protein 2 OS=Rattus norvegicus GN=Clasp2 PE=2 SV=1	25	19	1.02807	1.02807
Q08877	DYN3_RAT	45.03	64.4	Dynamin-3 OS=Rattus norvegicus GN=Dnm3 PE=1 SV=2	50	19	1.01864	1.02811
Q5XIN6	LETM1_RAT	34.07	48.6	LETM1 and EF-hand domain-containing protein 1, mitochondrial OS=Rattus norvegicus GN=Letm1 PE=1 SV=1	20	19	1.01864	0.981766
H1UBM8	H1UBM8_RAT	37.23	56	Copine 4 protein OS=Rattus norvegicus GN=Cpne4 PE=2 SV=1	33	19	1.00929	0.981732
P56571	ES1_RAT	28.93	71.8	ES1 protein homolog, mitochondrial OS=Rattus norvegicus PE=1 SV=2	45	19	1.00929	1.03755
Q6P7A7	Q6P7A7_RAT	38.46	64	Ribophorin I OS=Rattus norvegicus GN=Rpn1 PE=2 SV=1	25	19	1	1.0186
P35565	CALX_RAT	35.39	42.8	Calnexin OS=Rattus norvegicus GN=Canx PE=1 SV=1	20	19	1	1.0093
D4AB03	D4AB03_RAT	38.33	37.2	Protein Fam120a OS=Rattus norvegicus GN=Fam120a PE=4 SV=1	23	19	0.990786	0.954919
D3ZQG6	TRIM2_RAT	37.71	56.3	Tripartite motif-containing protein 2 OS=Rattus norvegicus GN=Trim2 PE=1 SV=2	22	19	0.990786	0.98167
D3ZVC3	D3ZVC3_RAT	30.47	32.1	Protein Arhgap5 OS=Rattus norvegicus GN=Arhgap5 PE=2 SV=1	21	19	0.990786	1.00921
D4A8P9	D4A8P9_RAT	40.53	35.3	Uncharacterized protein OS=Rattus norvegicus PE=3 SV=1	25	19	0.963855	0.937542
P62161	CALM_RAT	32.67	100	Calmodulin OS=Rattus norvegicus GN=Calm1 PE=1 SV=2	81	19	0.937559	1.39312
Q9Z0W5	PACN1_RAT	37.81	79.4	Protein kinase C and casein kinase substrate in neurons protein 1 OS=Rattus norvegicus GN=Pacsin1 PE=1 SV=1	38	19	0.831739	1.09648
Q6DUV1	Q6DUV1_RAT	36.52	42.6	Protein kinase C epsilon OS=Rattus norvegicus GN=Prkce PE=2 SV=1	23	19	0.744713	0.855079
D3ZU08	D3ZU08_RAT	32.92	61.9	Protein Napg OS=Rattus norvegicus GN=Napg PE=4 SV=1	29	19	0.737898	1
H1UBN0	H1UBN0_RAT	35.13	57	Copine 7 protein OS=Rattus norvegicus GN=Cpne7 PE=2 SV=1	32	19	0.69185	1.04718
P49432	ODPB_RAT	36.02	61.3	Pyruvate dehydrogenase E1 component subunit beta, mitochondrial OS=Rattus norvegicus GN=Pdhb PE=1 SV=2	40	19	0.6668	0.496566
Q4FZZ4	Q4FZZ4_RAT	39.46	69.2	Protein LOC100365902 OS=Rattus norvegicus GN=LOC100365902 PE=2 SV=1	31	19	0.63678	0.554636
D3ZQ98	D3ZQ98_RAT	37.63	56.7	Dihydropyrimidinase-related protein 1 OS=Rattus norvegicus GN=Crmp1 PE=2 SV=1	35	19	0.56494	1.18033
Q6IMZ3	Q6IMZ3_RAT	75.33	72.2	Annexin OS=Rattus norvegicus GN=Anxa6 PE=2 SV=1	61	19	0.524797	0.698242
O88881	BEGIN_RAT	35.15	68.6	Brain-enriched guanylate kinase-associated protein OS=Rattus norvegicus GN=Begain PE=1 SV=1	20	18	1.77022	1.92317
G3V864	G3V864_RAT	36.62	51.3	Lipid phosphate phosphatase-related protein type 4 OS=Rattus norvegicus GN=Lppr4 PE=4 SV=1	23	18	1.27065	1.03761
F1LNN7	F1LNN7_RAT	41.4	30.9	Neurocan core protein OS=Rattus norvegicus GN=Ncan PE=2 SV=1	31	18	1.22459	0.946241
F1LR18	F1LR18_RAT	37.72	43.6	Protein Porf-2 OS=Rattus norvegicus GN=Arhgap39 PE=2 SV=1	23	18	1.05686	1
P06686	AT1A2_RAT	33.75	52.9	Sodium/potassium-transporting ATPase subunit alpha-2 OS=Rattus norvegicus GN=Atp1a2 PE=1 SV=1	58	18	1.05686	1.0186
P85108	TBB2A_RAT	27.44	87	Tubulin beta-2A chain OS=Rattus norvegicus GN=Tubb2a PE=1 SV=1	455	18	1.05686	1.07652
F1M3P6	F1M3P6_RAT	34.26	47.6	Protein LOC100364814 (Fragment) OS=Rattus norvegicus GN=Scai PE=4 SV=1	23	18	1.04712	1.00921
Q5XIT9	MCCB_RAT	33.72	63.2	Methylcrotonoyl-CoA carboxylase beta chain, mitochondrial OS=Rattus norvegicus GN=Mccc2 PE=2 SV=1	20	18	1.04712	1.00921
G3V8A5	G3V8A5_RAT	36.85	51.1	Protein Vps35 OS=Rattus norvegicus GN=Vps35 PE=4 SV=1	22	18	1.03756	1.00923
D3ZSR9	D3ZSR9_RAT	37.87	56.6	Exocyst complex component 7 OS=Rattus norvegicus GN=Exoc7 PE=2 SV=1	23	18	1.02807	0.972756
D3ZZC4	D3ZZC4_RAT	36.39	48.2	Uncharacterized protein OS=Rattus norvegicus PE=2 SV=1	24	18	1.02807	0.99085
D3ZFJ7	D3ZFJ7_RAT	33.08	36.7	Protein RGD1310427 OS=Rattus norvegicus GN=RGD1310427 PE=2 SV=1	20	18	1.01864	1.72191
Q99PD4	ARC1A_RAT	32.43	66.8	Actin-related protein 2/3 complex subunit 1A OS=Rattus norvegicus GN=Arpc1a PE=2 SV=1	36	18	1.01864	1.02811
Q99NA5	IDH3A_RAT	32.33	58.5	Isocitrate dehydrogenase [NAD] subunit alpha, mitochondrial OS=Rattus norvegicus GN=Idh3a PE=1 SV=1	37	18	1.01864	1.02811
D3ZSE7	D3ZSE7_RAT	37.44	65.8	AP-2 complex subunit mu OS=Rattus norvegicus GN=Ap2m1 PE=2 SV=1	42	18	1.00929	1.00929
F1LPV9	F1LPV9_RAT	33.88	21.5	Huntingtin OS=Rattus norvegicus GN=Htt PE=2 SV=1	20	18	1.00929	1.03755
P14882	PCCA_RAT	30.75	50.2	Propionyl-CoA carboxylase alpha chain, mitochondrial OS=Rattus norvegicus GN=Pcca PE=1 SV=3	21	18	1.00929	0.981732
F1LP30	F1LP30_RAT	38.19	55.8	Methylcrotonoyl-CoA carboxylase subunit alpha, mitochondrial OS=Rattus norvegicus GN=Mccc1 PE=2 SV=1	24	18	1	1.0093
Q99P38	Q99P38_RAT	37.33	56.8	Protein Syt7 OS=Rattus norvegicus GN=Syt7 PE=2 SV=1	21	18	1	1.0093
Q5M7X1	Q5M7X1_RAT	36.5	41.7	Coatomer protein complex, subunit beta 2 (Beta prime) OS=Rattus norvegicus GN=Copb2 PE=2 SV=1	22	18	1	0.955
D4A1G8	D4A1G8_RAT	36.36	41.3	Protein LOC500726 OS=Rattus norvegicus GN=LOC500726 PE=2 SV=1	20	18	1	0.9908
O35303	DNM1L_RAT	34.79	52.3	Dynamin-1-like protein OS=Rattus norvegicus GN=Dnm1l PE=1 SV=1	22	18	1	1.0568
D3Z834	D3Z834_RAT	41.2	43.7	Protein Daam1 OS=Rattus norvegicus GN=Daam1 PE=2 SV=1	23	18	0.990786	1.02794
D3ZMF0	D3ZMF0_RAT	36.91	29.2	Protein Ank1 OS=Rattus norvegicus GN=Ank1 PE=2 SV=1	30	18	0.990786	0.98167
F1LXQ7	F1LXQ7_RAT	34.24	26.6	Protein Arhgap21 (Fragment) OS=Rattus norvegicus GN=Arhgap21 PE=2 SV=1	21	18	0.98174	0.99087
P97526	NF1_RAT	35.24	24.9	Neurofibromin OS=Rattus norvegicus GN=Nf1 PE=1 SV=1	20	18	0.972763	0.990856
F1LR90	F1LR90_RAT	45.15	56.9	Adenosylhomocysteinase OS=Rattus norvegicus GN=Ahcyl1 PE=2 SV=1	36	18	0.955019	0.895425
P06685	AT1A1_RAT	37.52	48.4	Sodium/potassium-transporting ATPase subunit alpha-1 OS=Rattus norvegicus GN=Atp1a1 PE=1 SV=1	55	18	0.946253	0.990821
F1MAI4	F1MAI4_RAT	38.14	32.6	Protein Cit OS=Rattus norvegicus GN=Cit PE=2 SV=1	22	18	0.920471	0.981775
Q5M7T6	Q5M7T6_RAT	35.1	57.8	ATPase, H+ transporting, lysosomal 38kDa, V0 subunit d1 OS=Rattus norvegicus GN=Atp6v0d1 PE=2 SV=1	50	18	0.870928	1.35516
Q5XI34	Q5XI34_RAT	37.22	56.4	Protein Ppp2r1a OS=Rattus norvegicus GN=Ppp2r1a PE=2 SV=1	24	18	0.731154	0.787088
D3ZIN5	D3ZIN5_RAT	35.03	31.2	Protein RGD1308772 OS=Rattus norvegicus GN=Vwa8 PE=4 SV=1	19	18	0.672993	0.895417
P14669	ANXA3_RAT	34.82	74.7	Annexin A3 OS=Rattus norvegicus GN=Anxa3 PE=1 SV=4	24	18	0.619425	1.06659
Q4V8I7	LRC8A_RAT	36.71	40.3	Leucine-rich repeat-containing protein 8A OS=Rattus norvegicus GN=Lrrc8a PE=2 SV=1	21	17	1.58479	1.1271
P04636	MDHM_RAT	30.61	75.7	Malate dehydrogenase, mitochondrial OS=Rattus norvegicus GN=Mdh2 PE=1 SV=2	33	17	1.55594	2.1086
Q62825	EXOC3_RAT	34.49	37.9	Exocyst complex component 3 OS=Rattus norvegicus GN=Exoc3 PE=1 SV=1	20	17	1.4997	1.10663
Q9QXQ0	ACTN4_RAT	30.5	57.7	Alpha-actinin-4 OS=Rattus norvegicus GN=Actn4 PE=1 SV=2	50	17	1.4997	1.16947
Q62976	KCMA1_RAT	32.29	32.8	Calcium-activated potassium channel subunit alpha-1 OS=Rattus norvegicus GN=Kcnma1 PE=1 SV=3	23	17	1.41904	1.03746
P67779	PHB_RAT	32.41	75	Prohibitin OS=Rattus norvegicus GN=Phb PE=1 SV=1	27	17	1.40607	1.24747
D4A4A5	D4A4A5_RAT	35.84	37.4	Arf-GAP with GTPase, ANK repeat and PH domain-containing protein 2 OS=Rattus norvegicus GN=Agap2 PE=2 SV=1	21	17	1.38045	1.6444
Q561S0	NDUAA_RAT	31.73	69.6	NADH dehydrogenase [ubiquinone] 1 alpha subcomplex subunit 10, mitochondrial OS=Rattus norvegicus GN=Ndufa10 PE=1 SV=1	25	17	1.33049	2.67922
Q8K3M6	ERC2_RAT	83.28	56.8	ERC protein 2 OS=Rattus norvegicus GN=Erc2 PE=1 SV=1	61	17	1.16945	1.41902
Q9JIR4	RIMS1_RAT	85.83	55.2	Regulating synaptic membrane exocytosis protein 1 OS=Rattus norvegicus GN=Rims1 PE=1 SV=1	55	17	1.07643	1.04704
F1LSQ3	F1LSQ3_RAT	35.36	40.4	Neurabin-1 OS=Rattus norvegicus GN=Ppp1r9a PE=2 SV=1	21	17	1.04712	1.04712
F1LQL5	F1LQL5_RAT	34.3	40.2	Protein Hip1r (Fragment) OS=Rattus norvegicus GN=Hip1r PE=2 SV=1	21	17	1.04712	0.990785
F1M0J7	F1M0J7_RAT	32.78	41.9	Protein Prickle2 (Fragment) OS=Rattus norvegicus GN=Prickle2 PE=4 SV=1	18	17	1.04712	1
D3ZVS1	D3ZVS1_RAT	30.36	37.6	Regulating synaptic membrane exocytosis protein 2 OS=Rattus norvegicus GN=Rims2 PE=2 SV=1	20	17	1.04712	1.03749
Q5BK63	NDUA9_RAT	36.4	64.2	NADH dehydrogenase [ubiquinone] 1 alpha subcomplex subunit 9, mitochondrial OS=Rattus norvegicus GN=Ndufa9 PE=1 SV=2	25	17	1.03756	1.04721
F1LPZ8	F1LPZ8_RAT	34.81	37.4	Neuroligin-3 (Fragment) OS=Rattus norvegicus GN=Nlgn3 PE=2 SV=1	24	17	1.03756	1.07647
G3V9Z3	G3V9Z3_RAT	34.25	54.2	Amine oxidase [flavin-containing] A OS=Rattus norvegicus GN=Maoa PE=4 SV=1	22	17	1.03756	1.02801
D4A9N3	D4A9N3_RAT	44.47	46.3	Mitofusin-2 OS=Rattus norvegicus GN=Mfn2 PE=2 SV=1	27	17	1.02807	1.01861
D4AC23	D4AC23_RAT	32.93	65.4	Protein Cct7 OS=Rattus norvegicus GN=Cct7 PE=3 SV=1	18	17	1.02807	0.691889
D4AA13	D4AA13_RAT	30.96	22.9	Uncharacterized protein OS=Rattus norvegicus PE=2 SV=1	21	17	1.02807	1.01861
D4A9M1	D4A9M1_RAT	34.84	46.5	Dipeptidyl aminopeptidase-like protein 6 OS=Rattus norvegicus GN=Dpp6 PE=2 SV=1	20	17	1.01864	1.04716
D3ZG43	D3ZG43_RAT	34.38	53.8	NADH dehydrogenase (Ubiquinone) Fe-S protein 3 (Predicted), isoform CRA_c OS=Rattus norvegicus GN=Ndufs3 PE=3 SV=1	25	17	1.01864	1.01864
D7NIW0	D7NIW0_RAT	34.36	40.7	Nedd4l OS=Rattus norvegicus PE=2 SV=1	20	17	1.01864	1.02811
Q60587	ECHB_RAT	32.54	54.3	Trifunctional enzyme subunit beta, mitochondrial OS=Rattus norvegicus GN=Hadhb PE=1 SV=1	28	17	1.01864	1
Q9Z214	HOME1_RAT	31.6	67.2	Homer protein homolog 1 OS=Rattus norvegicus GN=Homer1 PE=1 SV=2	27	17	1.01864	1
D3ZKG1	D3ZKG1_RAT	33.63	53.3	Protein LOC100361295 OS=Rattus norvegicus GN=LOC100361295 PE=4 SV=1	19	17	1.00929	0.990816
G3V6U3	G3V6U3_RAT	32.76	58.8	Asparagine-linked glycosylation 2 homolog (Yeast, alpha-1,3-mannosyltransferase), isoform CRA_a OS=Rattus norvegicus GN=Alg2 PE=4 SV=1	26	17	1.00929	0.990816
F1LZL6	F1LZL6_RAT	30.7	24.5	Protein RGD1561963 (Fragment) OS=Rattus norvegicus GN=RGD1561963 PE=2 SV=1	18	17	1.00929	0.972749
F1LTW9	F1LTW9_RAT	30.62	42.2	Protein Efr3b (Fragment) OS=Rattus norvegicus GN=Efr3b PE=2 SV=1	23	17	1	0.9727
B5DFA2	B5DFA2_RAT	28.49	28	Pik3r4 protein OS=Rattus norvegicus GN=Pik3r4 PE=2 SV=1	17	17	1	1
Q5XIF6	TBA4A_RAT	27.84	90	Tubulin alpha-4A chain OS=Rattus norvegicus GN=Tuba4a PE=2 SV=1	407	17	1	0.9817
Q6AXV4	SAM50_RAT	32.4	56.9	Sorting and assembly machinery component 50 homolog OS=Rattus norvegicus GN=Samm50 PE=1 SV=1	30	17	0.990786	0.990786
D3ZZK3	D3ZZK3_RAT	37.91	45.2	Protein Epha4 OS=Rattus norvegicus GN=Epha4 PE=2 SV=1	24	17	0.98174	0.954938
Q9JLA3	UGGG1_RAT	31.28	33.3	UDP-glucose:glycoprotein glucosyltransferase 1 OS=Rattus norvegicus GN=Uggt1 PE=1 SV=2	18	17	0.98174	1
Q8CH90	Q8CH90_RAT	30.84	49.9	Soluble guanylyl cyclase alpha 2 subunit E219G mutant OS=Rattus norvegicus GN=Gucy1a2 PE=2 SV=1	20	17	0.98174	1.00923
G3V758	G3V758_RAT	34.28	39.6	Contactin 2 OS=Rattus norvegicus GN=Cntn2 PE=4 SV=1	21	17	0.972763	0.972763
F1M745	F1M745_RAT	40.51	55.4	Kinesin-like protein KIF2A (Fragment) OS=Rattus norvegicus GN=Kif2a PE=2 SV=1	23	17	0.704672	0.672962
P50475	SYAC_RAT	30.26	44.8	Alanine--tRNA ligase, cytoplasmic OS=Rattus norvegicus GN=Aars PE=1 SV=3	18	17	0.704672	0.575435
Q45QN0	Q45QN0_RAT	25.21	78.9	Guanine nucleotide binding protein alpha inhibiting 2 OS=Rattus norvegicus GN=Gnai2 PE=2 SV=1	46	16	2.16779	0.963798
P07936	NEUM_RAT	32.08	83.2	Neuromodulin OS=Rattus norvegicus GN=Gap43 PE=1 SV=1	23	16	2.10881	2.53543
P09117	ALDOC_RAT	30.04	78.2	Fructose-bisphosphate aldolase C OS=Rattus norvegicus GN=Aldoc PE=1 SV=3	59	16	1.43225	1.08651
P54282	CAC1A_RAT	42.93	30.7	Voltage-dependent P/Q-type calcium channel subunit alpha-1A OS=Rattus norvegicus GN=Cacna1a PE=1 SV=1	27	16	1.3678	1.88811
G3V741	G3V741_RAT	32.14	53.1	Phosphate carrier protein, mitochondrial OS=Rattus norvegicus GN=Slc25a3 PE=3 SV=1	28	16	1.25897	0.654664
P23565	AINX_RAT	56.47	70.7	Alpha-internexin OS=Rattus norvegicus GN=Ina PE=1 SV=2	64	16	1.20221	1.05674
F1LRK8	F1LRK8_RAT	38.41	63.8	Actin-related protein 3 OS=Rattus norvegicus GN=Actr3 PE=2 SV=1	34	16	1.09649	1.14814
P97685	NFASC_RAT	63.02	46.8	Neurofascin OS=Rattus norvegicus GN=Nfasc PE=1 SV=2	44	16	1.06655	1
D3Z8F5	D3Z8F5_RAT	33	44.8	ELKS/Rab6-interacting/CAST family member 1 OS=Rattus norvegicus GN=Erc1 PE=2 SV=1	35	16	1.05686	1.0186
Q9JI66	S4A4_RAT	29.06	31.1	Electrogenic sodium bicarbonate cotransporter 1 OS=Rattus norvegicus GN=Slc4a4 PE=1 SV=1	37	16	1.05686	1.0186
D3ZRX4	D3ZRX4_RAT	39.47	70.9	Microtubule-associated protein OS=Rattus norvegicus GN=Mapt PE=2 SV=1	33	16	1.04712	1
F1LTE0	F1LTE0_RAT	35.19	30.5	Protein Tanc2 (Fragment) OS=Rattus norvegicus GN=Tanc2 PE=2 SV=1	21	16	1.04712	1.00921
F1LPM3	F1LPM3_RAT	30.36	37.3	Sorbin and SH3 domain-containing protein 2 OS=Rattus norvegicus GN=Sorbs2 PE=2 SV=1	16	16	1.04712	1.05686
D4A121	D4A121_RAT	59.64	42.4	Intersectin 1 OS=Rattus norvegicus GN=Itsn1 PE=4 SV=1	33	16	1.03756	1
F1LSL6	F1LSL6_RAT	34.17	50.4	Disks large-associated protein 2 (Fragment) OS=Rattus norvegicus GN=Dlgap2 PE=2 SV=1	24	16	1.02807	1.05685
Q91Y81	SEPT2_RAT	32.01	72	Septin-2 OS=Rattus norvegicus GN=Sept2 PE=1 SV=1	36	16	1.02807	1.02807
D4A208	SRGP2_RAT	30.9	38.5	SLIT-ROBO Rho GTPase-activating protein 2 OS=Rattus norvegicus GN=Srgap2 PE=1 SV=1	17	16	1.02807	1.05685
F1M3L7	F1M3L7_RAT	30.38	37.2	Protein Eps8 (Fragment) OS=Rattus norvegicus GN=Eps8 PE=2 SV=1	17	16	1.02807	0.981803
D4A1V5	D4A1V5_RAT	31.8	35.3	Uncharacterized protein OS=Rattus norvegicus PE=2 SV=1	22	16	1.01864	0.963838
D4A6A7	D4A6A7_RAT	31	43.4	Protein Arvcf OS=Rattus norvegicus GN=Arvcf PE=4 SV=1	16	16	1.01864	0.963838
D3ZT20	D3ZT20_RAT	30.55	34.8	Uncharacterized protein OS=Rattus norvegicus PE=4 SV=1	18	16	1.01864	1.00927
F1LNY1	F1LNY1_RAT	29.87	35	Misshapen-like kinase 1 (Fragment) OS=Rattus norvegicus GN=LOC687705 PE=2 SV=1	28	16	1.01864	0.990832
Q8K4Y5	LGI1_RAT	33.19	47.4	Leucine-rich glioma-inactivated protein 1 OS=Rattus norvegicus GN=Lgi1 PE=1 SV=1	27	16	1.00929	1.00929
D4A2Q3	D4A2Q3_RAT	33.05	30.5	Protein Psd3 OS=Rattus norvegicus GN=Psd3 PE=2 SV=1	19	16	1.00929	1.00929
P82995	HS90A_RAT	29.98	53.1	Heat shock protein HSP 90-alpha OS=Rattus norvegicus GN=Hsp90aa1 PE=1 SV=3	31	16	1.00929	1.00929
G3V8H2	G3V8H2_RAT	35.33	49.2	Engulfment and cell motility 2, ced-12 homolog (C. elegans), isoform CRA_c OS=Rattus norvegicus GN=Elmo2 PE=4 SV=1	25	16	1	0.9908
D3ZB53	D3ZB53_RAT	30.4	61.6	Actin-binding LIM protein 2 OS=Rattus norvegicus GN=Ablim2 PE=2 SV=1	20	16	1	0.9727
D3ZY03	D3ZY03_RAT	30.24	37.9	Membrane-associated guanylate kinase, WW and PDZ domain-containing protein 2 OS=Rattus norvegicus GN=Magi2 PE=2 SV=1	19	16	1	0.9817
D3ZXM9	D3ZXM9_RAT	38	37.4	Neuronal cell adhesion molecule OS=Rattus norvegicus GN=Nrcam PE=2 SV=1	22	16	0.990786	1.06658
Q5M964	Q5M964_RAT	34.02	62.7	Fumarate hydratase 1 OS=Rattus norvegicus GN=Fh PE=2 SV=1	35	16	0.990786	0.98167
D4AD98	D4AD98_RAT	39.48	32.1	Mitogen-activated protein kinase 8 interacting protein 3 OS=Rattus norvegicus GN=Mapk8ip3 PE=4 SV=1	22	16	0.98174	0.972708
Q3KRE0	ATAD3_RAT	32.82	55.7	ATPase family AAA domain-containing protein 3 OS=Rattus norvegicus GN=Atad3 PE=1 SV=1	24	16	0.98174	0.99087
D4AD82	D4AD82_RAT	32.1	33.9	Protein Grlf1 OS=Rattus norvegicus GN=Arhgap35 PE=4 SV=1	18	16	0.972763	1.00924
O08839	BIN1_RAT	28.75	39.6	Myc box-dependent-interacting protein 1 OS=Rattus norvegicus GN=Bin1 PE=1 SV=1	22	16	0.972763	0.963813
D3ZDX5	D3ZDX5_RAT	26.75	21.3	Uncharacterized protein OS=Rattus norvegicus GN=Plxnb1 PE=4 SV=1	20	16	0.972763	0.990856
P60881	SNP25_RAT	37.02	89.8	Synaptosomal-associated protein 25 OS=Rattus norvegicus GN=Snap25 PE=1 SV=1	72	16	0.963855	0.981783
Q7TPB1	TCPD_RAT	35.23	67.4	T-complex protein 1 subunit delta OS=Rattus norvegicus GN=Cct4 PE=1 SV=3	22	16	0.946253	0.704674
F1MAQ4	F1MAQ4_RAT	30.22	26.9	Protein Trappc10 OS=Rattus norvegicus GN=Trappc10 PE=4 SV=1	18	16	0.816593	0.64862
F1LNN9	F1LNN9_RAT	27.24	90.5	Brain acid soluble protein 1 OS=Rattus norvegicus GN=Basp1 PE=2 SV=1	20	16	0.772678	1.54172
Q5FVQ8	NLRX1_RAT	31.57	36	NLR family member X1 OS=Rattus norvegicus GN=Nlrx1 PE=2 SV=1	16	16	0.492029	0.86297
F1M945	F1M945_RAT	34.59	38.9	Type I inositol 3,4-bisphosphate 4-phosphatase OS=Rattus norvegicus GN=Inpp4a PE=2 SV=1	16	15	2.4888	1.65953
Q6MFX8	Q6MFX8_RAT	30.08	29.4	Gamma-aminobutyric acid (GABA) B receptor 1 OS=Rattus norvegicus GN=Gabbr1 PE=2 SV=1	18	15	1.8031	1.24739
D3ZJR1	D3ZJR1_RAT	31.11	40.7	Protein Eps15l1 OS=Rattus norvegicus GN=Eps15l1 PE=4 SV=1	20	15	1.39315	1.80301
P19643	AOFB_RAT	29.61	46.4	Amine oxidase [flavin-containing] B OS=Rattus norvegicus GN=Maob PE=1 SV=3	21	15	1.39315	0.779883
Q9JKS6	PCLO_RAT	25.82	44.6	Protein piccolo OS=Rattus norvegicus GN=Pclo PE=1 SV=1	148	15	1.3552	1.69047
F8WG21	F8WG21_RAT	29.22	54.2	Succinate dehydrogenase [ubiquinone] flavoprotein subunit, mitochondrial OS=Rattus norvegicus GN=Sdha PE=4 SV=1	18	15	1.29416	2.12812
D4A6K9	D4A6K9_RAT	31.52	45.5	Active BCR-related gene (Predicted) OS=Rattus norvegicus GN=Abr PE=4 SV=1	18	15	1.23594	0.779879
G3V6H5	G3V6H5_RAT	30.71	70.1	Mitochondrial 2-oxoglutarate/malate carrier protein OS=Rattus norvegicus GN=Slc25a11 PE=3 SV=1	27	15	1.20221	0.809089
D3Z9D0	D3Z9D0_RAT	29.52	22.5	Protein RGD1306271 OS=Rattus norvegicus GN=RGD1306271 PE=2 SV=1	15	15	1.11682	1.36766
Q64560	TPP2_RAT	30.31	29.5	Tripeptidyl-peptidase 2 OS=Rattus norvegicus GN=Tpp2 PE=2 SV=3	17	15	1.09649	1.0568
D3ZHY7	D3ZHY7_RAT	40.25	58.6	Microtubule-associated protein OS=Rattus norvegicus GN=Map4 PE=2 SV=1	25	15	1.06655	1.09642
G3V6Z5	G3V6Z5_RAT	30.35	38.3	Glutamate receptor 3 OS=Rattus norvegicus GN=Gria3 PE=4 SV=1	30	15	1.05686	1.48594
Q8VHU4	ELP1_RAT	29.62	26.6	Elongator complex protein 1 OS=Rattus norvegicus GN=Ikbkap PE=2 SV=1	15	15	1.05686	1.07652
F1M8R8	F1M8R8_RAT	27.37	31.1	Protein Dip2b (Fragment) OS=Rattus norvegicus GN=Dip2b PE=4 SV=1	16	15	1.05686	1.06669
F1M8A4	F1M8A4_RAT	43.36	40.8	Protein Ppfia2 (Fragment) OS=Rattus norvegicus GN=Ppfia2 PE=4 SV=1	28	15	1.04712	1.08639
Q8R491	EHD3_RAT	30.46	75.1	EH domain-containing protein 3 OS=Rattus norvegicus GN=Ehd3 PE=1 SV=2	34	15	1.03756	1.03756
Q3ZBA0	TCPR1_RAT	29.59	31.9	Tectonin beta-propeller repeat-containing protein 1 OS=Rattus norvegicus GN=Tecpr1 PE=2 SV=1	15	15	1.03756	1.05686
D3ZCJ6	D3ZCJ6_RAT	29.26	43.5	Disks large-associated protein 4 OS=Rattus norvegicus GN=Dlgap4 PE=2 SV=1	23	15	1.03756	1.02801
P49803	RGS7_RAT	26.67	40.5	Regulator of G-protein signaling 7 OS=Rattus norvegicus GN=Rgs7 PE=2 SV=2	19	15	1.03756	1.02801
P35400	GRM7_RAT	29.88	36.1	Metabotropic glutamate receptor 7 OS=Rattus norvegicus GN=Grm7 PE=1 SV=1	17	15	1.02807	0.972756
P86182	CCD22_RAT	29.85	45.6	Coiled-coil domain-containing protein 22 OS=Rattus norvegicus GN=Ccdc22 PE=1 SV=2	18	15	1.02807	1
B5DFC3	B5DFC3_RAT	38.25	43.3	Protein Sec23a OS=Rattus norvegicus GN=Sec23a PE=2 SV=1	20	15	1.01864	1.00927
F1LR59	F1LR59_RAT	37.8	28.3	Sodium-driven chloride bicarbonate exchanger OS=Rattus norvegicus GN=Slc4a10 PE=4 SV=1	26	15	1.01864	0.963838
P19139	CSK21_RAT	28.49	52.7	Casein kinase II subunit alpha OS=Rattus norvegicus GN=Csnk2a1 PE=1 SV=2	23	15	1.01864	1.01864
Q68FQ9	Q68FQ9_RAT	28.46	51.3	LanC lantibiotic synthetase component C-like 2 (Bacterial) OS=Rattus norvegicus GN=Lancl2 PE=2 SV=1	19	15	1.01864	0.955078
D3ZAI6	D3ZAI6_RAT	28.42	47.3	Protein Nt5dc3 OS=Rattus norvegicus GN=Nt5dc3 PE=3 SV=1	22	15	1.01864	0.990832
Q5EBC3	Q5EBC3_RAT	28.09	42.6	Methylenetetrahydrofolate dehydrogenase (NADP+ dependent) 1, methenyltetrahydrofolate cyclohydrolase, formyltetrahydrofolate synthetase OS=Rattus norvegicus GN=Mthfd1 PE=2 SV=1	18	15	1.01864	1.02811
Q5XIH7	PHB2_RAT	27.46	62.9	Prohibitin-2 OS=Rattus norvegicus GN=Phb2 PE=1 SV=1	30	15	1.01864	1.00927
P11240	COX5A_RAT	27.23	74.7	Cytochrome c oxidase subunit 5A, mitochondrial OS=Rattus norvegicus GN=Cox5a PE=1 SV=1	23	15	1.01864	2.01385
G3V9M3	G3V9M3_RAT	32.12	43.3	Protein Wdr47 OS=Rattus norvegicus GN=Wdr47 PE=4 SV=1	20	15	1.00929	1.02806
Q5XI32	CAPZB_RAT	31.07	57.4	F-actin-capping protein subunit beta OS=Rattus norvegicus GN=Capzb PE=1 SV=1	22	15	1.00929	1.00929
Q5PQW5	Q5PQW5_RAT	29.64	37.7	ATPase, Ca++ transporting, type 2C, member 1 OS=Rattus norvegicus GN=Atp2c1 PE=2 SV=1	17	15	1.00929	0.972749
F1LT75	F1LT75_RAT	30.46	35.1	Diacylglycerol kinase gamma (Fragment) OS=Rattus norvegicus GN=Dgkg PE=2 SV=1	15	15	1	0.9908
F1LWZ5	F1LWZ5_RAT	29.89	47.1	Uncharacterized protein (Fragment) OS=Rattus norvegicus PE=2 SV=1	16	15	1	1.0093
Q3T1K5	CAZA2_RAT	28.33	78.3	F-actin-capping protein subunit alpha-2 OS=Rattus norvegicus GN=Capza2 PE=1 SV=1	38	15	0.98174	1
F1LMB9	F1LMB9_RAT	26.74	40.8	Exocyst complex component 2 OS=Rattus norvegicus GN=Exoc2 PE=2 SV=1	20	15	0.98174	0.920479
D3ZUX5	D3ZUX5_RAT	30.53	65.2	Coiled-coil-helix-coiled-coil-helix domain containing 3 (Predicted), isoform CRA_a OS=Rattus norvegicus GN=Chchd3 PE=4 SV=1	25	15	0.972763	0.972763
Q62683	Q62683_RAT	54.61	48.3	NMDAR1 glutamate receptor subunit OS=Rattus norvegicus GN=Grin1 PE=2 SV=1	39	15	0.928936	0.972689
F1LSY6	F1LSY6_RAT	29.95	50.4	Glycerol kinase OS=Rattus norvegicus GN=Gk PE=2 SV=1	19	15	0.831739	0.71122
F8WFJ6	F8WFJ6_RAT	29.9	49.8	Serine/threonine-protein kinase DCLK1 (Fragment) OS=Rattus norvegicus GN=Dclk1 PE=4 SV=1	23	15	0.809127	1.28239
P54921	SNAA_RAT	29.24	78.6	Alpha-soluble NSF attachment protein OS=Rattus norvegicus GN=Napa PE=1 SV=2	40	15	0.737898	0.801653
O35095	NCDN_RAT	28.28	28.5	Neurochondrin OS=Rattus norvegicus GN=Ncdn PE=1 SV=2	17	15	0.724428	0.887134
O08838	AMPH_RAT	28.35	32.7	Amphiphysin OS=Rattus norvegicus GN=Amph PE=1 SV=1	22	15	0.648635	0.91198
Q8CFG6	CA2D2_RAT	27.31	29.1	Voltage-dependent calcium channel subunit alpha-2/delta-2 OS=Rattus norvegicus GN=Cacna2d2 PE=2 SV=1	17	15	0.648635	0.630927
P07335	KCRB_RAT	30	63.5	Creatine kinase B-type OS=Rattus norvegicus GN=Ckb PE=1 SV=2	32	15	0.277971	0.862988
G3V8P3	G3V8P3_RAT	25.17	20.4	Cadherin EGF LAG seven-pass G-type receptor 2 OS=Rattus norvegicus GN=Celsr2 PE=4 SV=1	14	14	1.81984	1.47243
A1L1L6	A1L1L6_RAT	24.74	41.7	Mitochondrial Rho GTPase OS=Rattus norvegicus GN=Rnf135 PE=2 SV=1	18	14	1.77022	1.09648
Q924N5	ACBG1_RAT	25.89	44.4	Long-chain-fatty-acid--CoA ligase ACSBG1 OS=Rattus norvegicus GN=Acsbg1 PE=1 SV=1	16	14	1.72176	0.787018
D4A2D3	D4A2D3_RAT	13.73	17.4	Protein Mycbp2 OS=Rattus norvegicus GN=Mycbp2 PE=2 SV=1	15	14	1.70619	1.11687
Q5M7U6	ARP2_RAT	29.35	54.6	Actin-related protein 2 OS=Rattus norvegicus GN=Actr2 PE=1 SV=1	30	14	1.28238	1.4455
O88871	GABR2_RAT	24.07	32.7	Gamma-aminobutyric acid type B receptor subunit 2 OS=Rattus norvegicus GN=Gabbr2 PE=1 SV=2	18	14	1.22459	1.15871
D3ZKK5	D3ZKK5_RAT	25.06	43.8	Protein Mtmr1 OS=Rattus norvegicus GN=Mtmr1 PE=2 SV=1	16	14	1.18036	0.765581
D3ZXR8	D3ZXR8_RAT	61.67	48	Protein LOC685244 OS=Rattus norvegicus GN=LOC685244 PE=4 SV=1	43	14	1.13766	1.05688
D3ZKS5	D3ZKS5_RAT	44.04	37.7	Neurexin-3-alpha OS=Rattus norvegicus GN=Nrxn3 PE=2 SV=1	38	14	1.08648	1.1482
P70483	STRN_RAT	32.03	40.9	Striatin OS=Rattus norvegicus GN=Strn PE=1 SV=1	17	14	1.07643	1.02799
P97603	NEO1_RAT	27.16	27.7	Neogenin (Fragment) OS=Rattus norvegicus GN=Neo1 PE=2 SV=1	15	14	1.07643	1.01851
F1LQ76	F1LQ76_RAT	27.18	29.6	Neural cell adhesion molecule L1 OS=Rattus norvegicus GN=L1cam PE=2 SV=1	18	14	1.04712	1.05686
Q62609	NOE1_RAT	27.85	45.6	Noelin OS=Rattus norvegicus GN=Olfm1 PE=1 SV=1	18	14	1.03756	1.01857
P60123	RUVB1_RAT	27.39	56.6	RuvB-like 1 OS=Rattus norvegicus GN=Ruvbl1 PE=1 SV=1	14	14	1.02807	1
Q62634	VGLU1_RAT	26.43	26.1	Vesicular glutamate transporter 1 OS=Rattus norvegicus GN=Slc17a7 PE=1 SV=1	20	14	1.02807	1.44546
P10888	COX41_RAT	25.53	68.6	Cytochrome c oxidase subunit 4 isoform 1, mitochondrial OS=Rattus norvegicus GN=Cox4i1 PE=1 SV=1	31	14	1.02807	2.1282
D3ZFQ8	D3ZFQ8_RAT	24.45	50.3	Cytochrome c-1 (Predicted), isoform CRA_c OS=Rattus norvegicus GN=Cyc1 PE=4 SV=1	49	14	1.02807	1
F1LNB0	F1LNB0_RAT	32.9	35.9	Rho guanine nucleotide exchange factor 7 OS=Rattus norvegicus GN=Arhgef7 PE=2 SV=1	17	14	1.01864	0.963838
F1LWL1	F1LWL1_RAT	29.99	45.3	Exocyst complex component 5 (Fragment) OS=Rattus norvegicus GN=Exoc5 PE=2 SV=1	20	14	1.01864	0.972802
O08618	KPRB_RAT	28.42	65.9	Phosphoribosyl pyrophosphate synthase-associated protein 2 OS=Rattus norvegicus GN=Prpsap2 PE=2 SV=1	22	14	1.01864	0.981766
D3ZAP5	D3ZAP5_RAT	71.96	55.6	Calcium-dependent secretion activator 1 OS=Rattus norvegicus GN=Cadps PE=4 SV=1	44	14	1.00929	1.11688
P19627	GNAZ_RAT	31.08	59.4	Guanine nucleotide-binding protein G(z) subunit alpha OS=Rattus norvegicus GN=Gnaz PE=2 SV=3	30	14	1.00929	1
Q8CH85	Q8CH85_RAT	28.08	38.8	Soluble guanylyl cyclase beta 1 subunit OS=Rattus norvegicus GN=Gucy1b3 PE=2 SV=1	16	14	1.00929	0.564998
Q5U2P5	Q5U2P5_RAT	27.97	52.3	Protein C2cd2l OS=Rattus norvegicus GN=C2cd2l PE=2 SV=1	21	14	1.00929	0.946306
D4A0T0	D4A0T0_RAT	24.74	77.3	Protein Ndufb10 OS=Rattus norvegicus GN=Ndufb10 PE=4 SV=1	21	14	1.00929	0.990816
P28037	AL1L1_RAT	26.65	37.1	Cytosolic 10-formyltetrahydrofolate dehydrogenase OS=Rattus norvegicus GN=Aldh1l1 PE=1 SV=3	14	14	1	1
D4A6U1	D4A6U1_RAT	25.58	36.3	Protein Adam11 OS=Rattus norvegicus GN=Adam11 PE=2 SV=1	21	14	1	0.9908
P32851	STX1A_RAT	26.61	70.1	Syntaxin-1A OS=Rattus norvegicus GN=Stx1a PE=1 SV=1	37	14	0.990786	1.01853
F1M844	F1M844_RAT	26.52	34.3	Protein LOC100362008 (Fragment) OS=Rattus norvegicus GN=LOC100362008 PE=3 SV=1	15	14	0.98174	1.02798
Q6AYH5	DCTN2_RAT	28.6	60.5	Dynactin subunit 2 OS=Rattus norvegicus GN=Dctn2 PE=1 SV=1	22	14	0.972763	0.963813
P13086	SUCA_RAT	26.11	63.3	Succinyl-CoA ligase [ADP/GDP-forming] subunit alpha, mitochondrial OS=Rattus norvegicus GN=Suclg1 PE=2 SV=2	35	14	0.972763	1.23599
Q9QX10	Q9QX10_RAT	27.05	30.4	Na-K-Cl cotransporter OS=Rattus norvegicus GN=Slc12a2 PE=2 SV=1	15	14	0.963855	0.963855
F1LMD9	F1LMD9_RAT	26.16	25.6	Cyclin-G-associated kinase OS=Rattus norvegicus GN=Gak PE=2 SV=1	15	14	0.963855	0.981783
Q07009	CAN2_RAT	28.15	42.4	Calpain-2 catalytic subunit OS=Rattus norvegicus GN=Capn2 PE=1 SV=3	17	14	0.955019	0.955019
Q63475	PTPR2_RAT	25.78	30.9	Receptor-type tyrosine-protein phosphatase N2 OS=Rattus norvegicus GN=Ptprn2 PE=2 SV=1	14	14	0.946253	1.04712
P15650	ACADL_RAT	26.63	53	Long-chain specific acyl-CoA dehydrogenase, mitochondrial OS=Rattus norvegicus GN=Acadl PE=1 SV=1	18	14	0.591576	0.831756
Q6P6V0	G6PI_RAT	22.98	42.8	Glucose-6-phosphate isomerase OS=Rattus norvegicus GN=Gpi PE=1 SV=1	17	14	0.57544	0.549545
Q6GMM8	Q6GMM8_RAT	31.08	42.4	Long-chain fatty acid transport protein 1 OS=Rattus norvegicus GN=Slc27a1 PE=2 SV=1	21	14	0.554631	0.903661
Q9Z1Y3	CADH2_RAT	28.04	39.7	Cadherin-2 OS=Rattus norvegicus GN=Cdh2 PE=1 SV=1	26	13	1.8031	2.01388
F1M6X5	F1M6X5_RAT	26.37	46.7	Thioredoxin reductase 2, mitochondrial (Fragment) OS=Rattus norvegicus GN=Txnrd2 PE=2 SV=1	15	13	1.70619	1.40607
D3Z912	D3Z912_RAT	26.02	67.6	Uncharacterized protein OS=Rattus norvegicus PE=4 SV=1	34	13	1.6292	1.20218
F1LXF1	F1LXF1_RAT	21.46	34.2	Protein Bcr (Fragment) OS=Rattus norvegicus GN=Bcr PE=4 SV=1	14	13	1.6292	2.16764
D3ZPZ9	D3ZPZ9_RAT	26	73.9	Mitochondrial fission factor OS=Rattus norvegicus GN=Mff PE=4 SV=1	17	13	1.55594	1.40594
Q8R490	Q8R490_RAT	23.69	34.5	Cadherin 13 OS=Rattus norvegicus GN=Cdh13 PE=2 SV=1	20	13	1.4997	1.7539
D3ZME6	D3ZME6_RAT	36.09	49.3	Heterogeneous nuclear ribonucleoprotein Q OS=Rattus norvegicus GN=Syncrip PE=2 SV=1	21	13	1.4455	1.28245
F1M3D3	F1M3D3_RAT	27.88	58.6	Protein Hnrpm OS=Rattus norvegicus GN=Hnrnpm PE=4 SV=1	14	13	1.40607	1.08647
D4A2Y2	D4A2Y2_RAT	21.54	64.2	C-terminal-binding protein 1 OS=Rattus norvegicus GN=Ctbp1 PE=2 SV=1	16	13	1.3678	1.06661
P63086	MK01_RAT	32.83	69.8	Mitogen-activated protein kinase 1 OS=Rattus norvegicus GN=Mapk1 PE=1 SV=3	40	13	1.22459	1.64438
F1M1G5	F1M1G5_RAT	27.62	40	Protein Kctd16 (Fragment) OS=Rattus norvegicus GN=Kctd16 PE=4 SV=1	14	13	1.20221	1.43208
P39052	DYN2_RAT	24.1	55.2	Dynamin-2 OS=Rattus norvegicus GN=Dnm2 PE=1 SV=1	40	13	1.16945	0.666823
Q8CF97	VCIP1_RAT	25.29	31	Deubiquitinating protein VCIP135 OS=Rattus norvegicus GN=Vcpip1 PE=1 SV=2	15	13	1.12714	1.14811
F1LSI7	F1LSI7_RAT	54.55	56.7	Peripheral plasma membrane protein CASK OS=Rattus norvegicus GN=Cask PE=2 SV=1	33	13	1.11682	1.08633
Q5U2N3	PITM1_RAT	26.62	29.6	Membrane-associated phosphatidylinositol transfer protein 1 OS=Rattus norvegicus GN=Pitpnm1 PE=2 SV=1	13	13	1.06655	1.01856
F1M6X3	F1M6X3_RAT	29.89	42	Potassium voltage-gated channel subfamily KQT member 2 OS=Rattus norvegicus GN=Kcnq2 PE=2 SV=1	16	13	1.05686	1.0186
P50554	GABT_RAT	25.22	53.8	4-aminobutyrate aminotransferase, mitochondrial OS=Rattus norvegicus GN=Abat PE=1 SV=3	13	13	1.05686	1.02801
F1M135	F1M135_RAT	24.85	17.3	Uncharacterized protein (Fragment) OS=Rattus norvegicus PE=4 SV=1	13	13	1.05686	0.534559
Q642B0	Q642B0_RAT	24.29	43.3	Glypican 4 OS=Rattus norvegicus GN=Gpc4 PE=2 SV=1	19	13	1.05686	1.02801
F1LWZ6	F1LWZ6_RAT	21.05	26.7	Protein Odz3 (Fragment) OS=Rattus norvegicus GN=Tenm3 PE=2 SV=1	15	13	1.05686	1
F1LRE0	F1LRE0_RAT	18.48	30.6	Voltage-dependent N-type calcium channel subunit alpha-1B OS=Rattus norvegicus GN=Cacna1b PE=2 SV=1	16	13	1.05686	1
D3ZLD5	D3ZLD5_RAT	27.56	40.6	Protein Golga3 OS=Rattus norvegicus GN=Golga3 PE=4 SV=1	17	13	1.04712	1
P97852	DHB4_RAT	24.86	44.2	Peroxisomal multifunctional enzyme type 2 OS=Rattus norvegicus GN=Hsd17b4 PE=1 SV=3	13	13	1.04712	1.01853
D4A8U3	D4A8U3_RAT	24.11	37.8	Tripartite motif-containing protein 3 OS=Rattus norvegicus GN=Trim3 PE=2 SV=1	15	13	1.04712	1.01853
G3V6G7	G3V6G7_RAT	23.65	39.9	Polyribonucleotide nucleotidyltransferase 1 OS=Rattus norvegicus GN=Pnpt1 PE=4 SV=1	17	13	1.04712	1.03749
F1LYQ8	F1LYQ8_RAT	27.13	36.9	Protein Farp1 (Fragment) OS=Rattus norvegicus GN=Farp1 PE=4 SV=1	17	13	1.03756	1
Q62991	SCFD1_RAT	26.14	43	Sec1 family domain-containing protein 1 OS=Rattus norvegicus GN=Scfd1 PE=1 SV=1	13	13	1.03756	1.04721
F1LPG3	F1LPG3_RAT	25.95	35.3	Phosphofurin acidic cluster sorting protein 1 OS=Rattus norvegicus GN=Pacs1 PE=2 SV=1	17	13	1.03756	0.847271
D4A5J1	D4A5J1_RAT	23.06	45.2	Protein Kbtbd11 OS=Rattus norvegicus GN=Kbtbd11 PE=4 SV=1	13	13	1.03756	0.95497
D3ZG95	D3ZG95_RAT	24.87	32.9	Protein Efha2 OS=Rattus norvegicus GN=Efha2 PE=2 SV=1	18	13	1.02807	1
D4A831	D4A831_RAT	24.29	21	Brain-specific angiogenesis inhibitor 3 (Predicted) OS=Rattus norvegicus GN=Bai3 PE=4 SV=1	17	13	1.02807	0.955074
D3Z803	D3Z803_RAT	23.81	47.2	Protein Aifm3 OS=Rattus norvegicus GN=Aifm3 PE=2 SV=1	16	13	1.02807	1.01861
Q01728	NAC1_RAT	25.41	28	Sodium/calcium exchanger 1 OS=Rattus norvegicus GN=Slc8a1 PE=2 SV=3	16	13	1.01864	1
F1LYY0	F1LYY0_RAT	51.46	45.6	Protein Sec24c (Fragment) OS=Rattus norvegicus GN=Sec24c PE=2 SV=1	32	13	1.00929	1.00929
O88864	O88864_RAT	27.23	43.5	Brain specific cortactin-binding protein CBP90 (Fragment) OS=Rattus norvegicus GN=Cttnbp2 PE=2 SV=1	14	13	1.00929	1.02806
F1LX07	F1LX07_RAT	26.72	72.3	Protein LOC100360985 (Fragment) OS=Rattus norvegicus GN=LOC100360985 PE=3 SV=1	25	13	1.00929	1.00929
B1WC64	B1WC64_RAT	26.5	51.2	Cyp46a1 protein OS=Rattus norvegicus GN=Cyp46a1 PE=2 SV=1	15	13	1.00929	1
Q6AZ35	Q6AZ35_RAT	24.16	55.5	Cytoplasmic dynein 1 intermediate chain 2 OS=Rattus norvegicus GN=Dync1i2 PE=2 SV=1	16	13	1.00929	1.01867
Q62696	DLG1_RAT	20.43	47	Disks large homolog 1 OS=Rattus norvegicus GN=Dlg1 PE=1 SV=1	35	13	1.00929	1
Q9Z173	LPHN3_RAT	27.54	30.6	Latrophilin-3 OS=Rattus norvegicus GN=Lphn3 PE=2 SV=1	17	13	1	1.0186
P56574	IDHP_RAT	27.23	50	Isocitrate dehydrogenase [NADP], mitochondrial OS=Rattus norvegicus GN=Idh2 PE=1 SV=2	21	13	1	0.9638
G3V7I5	G3V7I5_RAT	25.36	51.3	Aldehyde dehydrogenase X, mitochondrial OS=Rattus norvegicus GN=Aldh1b1 PE=3 SV=1	19	13	1	1.0186
Q6TXE9	Q6TXE9_RAT	22.12	34.7	LRRGT00050 OS=Rattus norvegicus GN=Eprs PE=2 SV=1	14	13	1	1.0375
Q5XI77	Q5XI77_RAT	26.29	33.8	Annexin OS=Rattus norvegicus GN=Anxa11 PE=2 SV=1	18	13	0.990786	1
B2GV15	B2GV15_RAT	25.34	48.1	Dihydrolipoamide branched chain transacylase E2 OS=Rattus norvegicus GN=Dbt PE=2 SV=1	13	13	0.990786	1.00921
G3V7I3	G3V7I3_RAT	24.78	30.1	ATPase type 13A1 (Predicted), isoform CRA_a OS=Rattus norvegicus GN=Atp13a1 PE=3 SV=1	15	13	0.990786	0.972654
G3V7I0	G3V7I0_RAT	22.99	67.3	Peroxiredoxin 3 OS=Rattus norvegicus GN=Prdx3 PE=4 SV=1	28	13	0.990786	1
P63245	GBLP_RAT	29.69	74.5	Guanine nucleotide-binding protein subunit beta-2-like 1 OS=Rattus norvegicus GN=Gnb2l1 PE=1 SV=3	22	13	0.98174	1
D3ZDU2	D3ZDU2_RAT	24.65	30.5	Protein Rptor OS=Rattus norvegicus GN=Rptor PE=4 SV=1	15	13	0.972763	0.990856
D3ZW08	D3ZW08_RAT	23.12	49.2	Adenylosuccinate lyase (Predicted) OS=Rattus norvegicus GN=Adsl PE=4 SV=1	13	13	0.972763	0.954961
D4A8V6	D4A8V6_RAT	24.02	42.2	Dolichyl-diphosphooligosaccharide--protein glycosyltransferase subunit 2 OS=Rattus norvegicus GN=Rpn2 PE=2 SV=1	17	13	0.963855	1.00925
Q66HA8	HS105_RAT	22.59	41.3	Heat shock protein 105 kDa OS=Rattus norvegicus GN=Hsph1 PE=1 SV=1	14	13	0.963855	0.981783
P29147	BDH_RAT	25.53	53.4	D-beta-hydroxybutyrate dehydrogenase, mitochondrial OS=Rattus norvegicus GN=Bdh1 PE=1 SV=2	15	13	0.937559	0.928933
Q06647	ATPO_RAT	23.78	77	ATP synthase subunit O, mitochondrial OS=Rattus norvegicus GN=Atp5o PE=1 SV=1	26	13	0.809127	0.963832
B1WC61	B1WC61_RAT	23.98	50.1	Acad9 protein OS=Rattus norvegicus GN=Acad9 PE=2 SV=1	16	13	0.737898	0.64271
B0BMW2	B0BMW2_RAT	26.38	76.6	Hydroxyacyl-Coenzyme A dehydrogenase type II OS=Rattus norvegicus GN=Hsd17b10 PE=2 SV=1	15	13	0.69185	0.912066
F1M257	F1M257_RAT	70.91	35	Kalirin (Fragment) OS=Rattus norvegicus GN=Kalrn PE=2 SV=1	53	13	0.685495	0.559775
Q3MHS9	Q3MHS9_RAT	27.2	48.2	Chaperonin containing Tcp1, subunit 6A (Zeta 1) OS=Rattus norvegicus GN=Cct6a PE=2 SV=1	23	13	0.654622	0.839421
Q5RKI0	WDR1_RAT	22.32	51.3	WD repeat-containing protein 1 OS=Rattus norvegicus GN=Wdr1 PE=1 SV=3	15	13	0.444622	0.660664
G3V8B6	G3V8B6_RAT	25.04	37	26S proteasome non-ATPase regulatory subunit 1 OS=Rattus norvegicus GN=Psmd1 PE=4 SV=1	13	13	0.356455	0.765595
D3Z9L0	D3Z9L0_RAT	25.71	58.2	Protein Agk OS=Rattus norvegicus GN=Agk PE=4 SV=1	18	12	2.22866	1.8538
B5DFB4	B5DFB4_RAT	23.43	43.9	Tetratricopeptide repeat domain 7B OS=Rattus norvegicus GN=Ttc7b PE=2 SV=1	17	12	1.72176	1.29408
Q5RKI8	ABCB8_RAT	26.73	42.2	ATP-binding cassette sub-family B member 8, mitochondrial OS=Rattus norvegicus GN=Abcb8 PE=2 SV=1	14	12	1.6292	2.33333
Q5M960	Q5M960_RAT	23.53	55.4	Lsamp protein OS=Rattus norvegicus GN=Lsamp PE=2 SV=1	22	12	1.54178	1.88807
G3V7G0	G3V7G0_RAT	25.12	60.2	Cytoplasmic dynein 1 light intermediate chain 1 OS=Rattus norvegicus GN=Dync1li1 PE=4 SV=1	15	12	1.51355	1.6596
D3Z9L5	D3Z9L5_RAT	22.2	27.2	Protein Brwd2 OS=Rattus norvegicus GN=Wdr11 PE=4 SV=1	12	12	1.4997	0.937612
Q5QJC9	BAG5_RAT	27.03	46.8	BAG family molecular chaperone regulator 5 OS=Rattus norvegicus GN=Bag5 PE=1 SV=1	16	12	1.45879	1.95886
P62630	EF1A1_RAT	22.82	68.6	Elongation factor 1-alpha 1 OS=Rattus norvegicus GN=Eef1a1 PE=1 SV=1	52	12	1.4455	1.07647
B0BN30	B0BN30_RAT	24.02	39.9	Mtch1 protein OS=Rattus norvegicus GN=Mtch1 PE=2 SV=1	18	12	1.31822	1.2705
B5DFG5	B5DFG5_RAT	20.81	62.8	RCG53214, isoform CRA_d OS=Rattus norvegicus GN=Sept6 PE=2 SV=1	39	12	1.27065	1.35527
Q5M9H7	Q5M9H7_RAT	23.87	44.7	DnaJ (Hsp40) homolog, subfamily A, member 2 OS=Rattus norvegicus GN=Dnaja2 PE=2 SV=1	17	12	1.21344	0.912025
G3V846	G3V846_RAT	24.51	28	Excitatory amino acid transporter 1 OS=Rattus norvegicus GN=Slc1a3 PE=4 SV=1	27	12	1.18036	0.717776
F1LRI5	F1LRI5_RAT	23.11	20.8	Protein Gcn1l1 (Fragment) OS=Rattus norvegicus GN=Gcn1l1 PE=2 SV=1	14	12	1.11682	0.758544
F1M705	F1M705_RAT	22.27	23.1	Dystrophin (Fragment) OS=Rattus norvegicus GN=Dmd PE=2 SV=1	13	12	1.10668	0.98185
Q9ERB4	CSPG2_RAT	22.18	15.6	Versican core protein (Fragments) OS=Rattus norvegicus GN=Vcan PE=2 SV=2	18	12	1.08648	0.73794
Q8K4V4	SNX27_RAT	23.08	32.1	Sorting nexin-27 OS=Rattus norvegicus GN=Snx27 PE=1 SV=2	17	12	1.07643	0.608073
Q9ESW0	DDB1_RAT	16.03	19.8	DNA damage-binding protein 1 OS=Rattus norvegicus GN=Ddb1 PE=2 SV=1	12	12	1.07643	0.564909
O88664	TAOK1_RAT	20.8	39.3	Serine/threonine-protein kinase TAO1 OS=Rattus norvegicus GN=Taok1 PE=1 SV=1	12	12	1.06655	1.05674
A2VD09	A2VD09_RAT	28.43	46.6	Abi1 protein OS=Rattus norvegicus GN=Abi1 PE=2 SV=1	23	12	1.05686	1.02801
E9PU33	E9PU33_RAT	24.76	31.7	Protein Vps11 OS=Rattus norvegicus GN=Vps11 PE=2 SV=1	13	12	1.05686	1.04714
Q5D023	Q5D023_RAT	20.63	60.6	Cytoplasmic dynein 1 light intermediate chain 2 OS=Rattus norvegicus GN=Dync1li2 PE=2 SV=1	16	12	1.05686	1.0186
B1WBY5	B1WBY5_RAT	22.2	43.7	DnaJ (Hsp40) homolog, subfamily C, member 11 OS=Rattus norvegicus GN=Dnajc11 PE=2 SV=1	13	12	1.04712	1.00921
D3ZP53	D3ZP53_RAT	41.42	55.2	Uncharacterized protein OS=Rattus norvegicus PE=4 SV=1	24	12	1.03756	1.04721
Q62888	NLGN2_RAT	26.14	40.2	Neuroligin-2 OS=Rattus norvegicus GN=Nlgn2 PE=1 SV=1	17	12	1.03756	1
P63036	DNJA1_RAT	24.35	49.1	DnaJ homolog subfamily A member 1 OS=Rattus norvegicus GN=Dnaja1 PE=2 SV=1	20	12	1.03756	1.06661
P17105	IP3KA_RAT	24.23	48.6	Inositol-trisphosphate 3-kinase A OS=Rattus norvegicus GN=Itpka PE=1 SV=3	12	12	1.03756	0.981739
G3V6W6	G3V6W6_RAT	24	53.6	Protein LOC100365869 OS=Rattus norvegicus GN=LOC100365869 PE=3 SV=1	14	12	1.03756	1.02801
F1LYT0	F1LYT0_RAT	22.89	42.8	Phosphatidylinositide phosphatase SAC1 (Fragment) OS=Rattus norvegicus GN=Sacm1l PE=2 SV=1	14	12	1.03756	1.04721
P54313	GBB2_RAT	27.83	67.7	Guanine nucleotide-binding protein G(I)/G(S)/G(T) subunit beta-2 OS=Rattus norvegicus GN=Gnb2 PE=1 SV=4	26	12	1.02807	1.01861
Q6AYI1	Q6AYI1_RAT	20.58	49.3	DEAD (Asp-Glu-Ala-Asp) box polypeptide 5 OS=Rattus norvegicus GN=Ddx5 PE=1 SV=1	14	12	1.02807	1
G3V910	G3V910_RAT	18.08	47.6	Opioid-binding protein/cell adhesion molecule OS=Rattus norvegicus GN=Opcml PE=4 SV=1	22	12	1.02807	1.03763
P62138	PP1A_RAT	35.41	69.1	Serine/threonine-protein phosphatase PP1-alpha catalytic subunit OS=Rattus norvegicus GN=Ppp1ca PE=1 SV=1	32	12	1.01864	1
P62909	RS3_RAT	24.15	71.6	40S ribosomal protein S3 OS=Rattus norvegicus GN=Rps3 PE=1 SV=1	17	12	1.01864	1.02811
D4A7N1	CHCH6_RAT	23.71	56.3	Coiled-coil-helix-coiled-coil-helix domain-containing protein 6, mitochondrial OS=Rattus norvegicus GN=Chchd6 PE=2 SV=1	18	12	1.01864	1.01864
B2GV74	B2GV74_RAT	21.81	46.8	Kinesin light chain 2 (Predicted), isoform CRA_b OS=Rattus norvegicus GN=Klc2 PE=1 SV=1	16	12	1.01864	0.990832
D3ZGS3	OCRL_RAT	21.48	38	Inositol polyphosphate 5-phosphatase OCRL-1 OS=Rattus norvegicus GN=Ocrl PE=1 SV=1	15	12	1.01864	1.02811
G3V7J0	G3V7J0_RAT	21.07	46.5	Aldehyde dehydrogenase family 6, subfamily A1, isoform CRA_b OS=Rattus norvegicus GN=Aldh6a1 PE=3 SV=1	12	12	1.01864	1.01864
D3ZG78	D3ZG78_RAT	21.04	17	Protein Zzef1 OS=Rattus norvegicus GN=Zzef1 PE=4 SV=1	14	12	1.01864	0.963838
P15791	KCC2D_RAT	19.88	62.7	Calcium/calmodulin-dependent protein kinase type II subunit delta OS=Rattus norvegicus GN=Camk2d PE=1 SV=1	102	12	1.01864	0.972802
Q4FZT0	STML2_RAT	23.67	65.7	Stomatin-like protein 2 OS=Rattus norvegicus GN=Stoml2 PE=1 SV=1	17	12	1.00929	0.990816
F1LZJ8	F1LZJ8_RAT	22.7	31.7	Protein Pitpnm2 (Fragment) OS=Rattus norvegicus GN=Pitpnm2 PE=2 SV=1	12	12	1.00929	1.00929
Q63616	VP33B_RAT	25.07	48	Vacuolar protein sorting-associated protein 33B OS=Rattus norvegicus GN=Vps33b PE=2 SV=1	13	12	1	1.3804
B4F779	B4F779_RAT	24.49	40.6	Adaptor protein, phosphotyrosine interaction, PH domain and leucine zipper containing 2 OS=Rattus norvegicus GN=Appl2 PE=2 SV=1	15	12	1	0.9638
D4A247	D4A247_RAT	23.55	28.6	Serine/threonine-protein kinase MRCK alpha OS=Rattus norvegicus GN=Cdc42bpa PE=2 SV=1	14	12	1	1.0093
P62483	KCAB2_RAT	26.71	62.7	Voltage-gated potassium channel subunit beta-2 OS=Rattus norvegicus GN=Kcnab2 PE=1 SV=1	29	12	0.990786	1.00921
D4A0A1	D4A0A1_RAT	25.64	32.8	Protein LOC100363805 OS=Rattus norvegicus GN=Soga3 PE=4 SV=1	13	12	0.990786	1.01853
P11598	PDIA3_RAT	25.21	42	Protein disulfide-isomerase A3 OS=Rattus norvegicus GN=Pdia3 PE=1 SV=2	13	12	0.990786	1.04706
D3ZRF5	D3ZRF5_RAT	25.15	66.3	Protein Slc25a22 OS=Rattus norvegicus GN=Slc25a22 PE=3 SV=1	24	12	0.990786	0.972654
P24368	PPIB_RAT	23.72	64.4	Peptidyl-prolyl cis-trans isomerase B OS=Rattus norvegicus GN=Ppib PE=2 SV=3	14	12	0.990786	1.00921
D3ZS72	D3ZS72_RAT	23.64	29.3	Protein Prex1 OS=Rattus norvegicus GN=Prex1 PE=4 SV=1	12	12	0.990786	1
Q02563	SV2A_RAT	22.97	26	Synaptic vesicle glycoprotein 2A OS=Rattus norvegicus GN=Sv2a PE=1 SV=2	15	12	0.990786	0.972654
Q925Q9	SH3K1_RAT	22	38.9	SH3 domain-containing kinase-binding protein 1 OS=Rattus norvegicus GN=Sh3kbp1 PE=1 SV=2	13	12	0.990786	0.98167
P08592	A4_RAT	23.9	29.6	Amyloid beta A4 protein OS=Rattus norvegicus GN=App PE=1 SV=2	14	12	0.98174	1.00923
Q62868	ROCK2_RAT	23.45	37.8	Rho-associated protein kinase 2 OS=Rattus norvegicus GN=Rock2 PE=1 SV=2	14	12	0.98174	0.946201
G3V826	G3V826_RAT	21.41	40.5	Transketolase OS=Rattus norvegicus GN=Tkt PE=4 SV=1	13	12	0.98174	0.920479
P38983	RSSA_RAT	21.39	60.7	40S ribosomal protein SA OS=Rattus norvegicus GN=Rpsa PE=1 SV=3	18	12	0.98174	1
D3ZD10	D3ZD10_RAT	21.22	41.1	Carnitine O-acetyltransferase OS=Rattus norvegicus GN=Crat PE=2 SV=1	14	12	0.98174	0.954938
P11505	AT2B1_RAT	28.29	36.3	Plasma membrane calcium-transporting ATPase 1 OS=Rattus norvegicus GN=Atp2b1 PE=2 SV=2	28	12	0.972763	0.981809
F1LT49	F1LT49_RAT	27.17	50.8	Protein Lrrc47 (Fragment) OS=Rattus norvegicus GN=Lrrc47 PE=4 SV=1	14	12	0.972763	0.963813
Q6IMY8	Q6IMY8_RAT	23.36	29	Heterogeneous nuclear ribonucleoprotein U OS=Rattus norvegicus GN=Hnrnpu PE=2 SV=1	13	12	0.972763	1.04718
D4A7T8	D4A7T8_RAT	21.33	50.6	Protein Fam81a OS=Rattus norvegicus GN=Fam81a PE=4 SV=1	12	12	0.972763	1.06663
D3ZSA6	D3ZSA6_RAT	23.34	42.2	Protein Igsf8 OS=Rattus norvegicus GN=Igsf8 PE=2 SV=1	18	12	0.963855	1.0666
Q5XIC6	Q5XIC6_RAT	19.6	46.1	Proteasome (Prosome, macropain) 26S subunit, non-ATPase, 12 OS=Rattus norvegicus GN=Psmd12 PE=2 SV=1	12	12	0.963855	0.963855
D4A5X7	D4A5X7_RAT	24.06	47.8	Ganglioside-induced differentiation-associated-protein 1 (Predicted) OS=Rattus norvegicus GN=Gdap1 PE=4 SV=1	24	12	0.955019	0.981759
P14604	ECHM_RAT	23.58	55.9	Enoyl-CoA hydratase, mitochondrial OS=Rattus norvegicus GN=Echs1 PE=1 SV=1	14	12	0.955019	1.01862
F1LSG8	F1LSG8_RAT	22.9	36.3	Protein Ccdc132 OS=Rattus norvegicus GN=Ccdc132 PE=2 SV=1	12	12	0.955019	0.955019
Q3ZB99	Q3ZB99_RAT	19.15	37.5	Tight junction protein 2 OS=Rattus norvegicus GN=Tjp2 PE=2 SV=1	12	12	0.937559	1
P11980	KPYM_RAT	46.95	70.1	Pyruvate kinase isozymes M1/M2 OS=Rattus norvegicus GN=Pkm PE=1 SV=3	27	12	0.911993	0.731145
Q7TSU1	BIG2_RAT	22.13	22	Brefeldin A-inhibited guanine nucleotide-exchange protein 2 OS=Rattus norvegicus GN=Arfgef2 PE=1 SV=1	15	12	0.887154	0.981725
P31596	EAA2_RAT	30.33	39.6	Excitatory amino acid transporter 2 OS=Rattus norvegicus GN=Slc1a2 PE=1 SV=2	51	12	0.809127	0.79432
Q80Z30	PPM1E_RAT	22.99	33.5	Protein phosphatase 1E OS=Rattus norvegicus GN=Ppm1e PE=2 SV=1	16	12	0.758553	0.879011
D4A2X9	D4A2X9_RAT	23.76	37.3	Liprin-alpha-4 OS=Rattus norvegicus GN=Ppfia4 PE=2 SV=1	23	12	0.751597	1.36768
P19511	AT5F1_RAT	22.33	65.6	ATP synthase subunit b, mitochondrial OS=Rattus norvegicus GN=Atp5f1 PE=1 SV=1	22	12	0.731154	1.06661
Q2TVU3	Q2TVU3_RAT	22.25	46.6	TID1 OS=Rattus norvegicus GN=Dnaja3 PE=2 SV=1	20	12	0.698227	0.72441
B0K031	B0K031_RAT	23.87	47.3	60S ribosomal protein L7 OS=Rattus norvegicus GN=Rpl7 PE=2 SV=1	14	12	0.69185	0.912066
D4ADS9	D4ADS9_RAT	18.41	37.9	Protein Efr3a OS=Rattus norvegicus GN=Efr3a PE=4 SV=1	16	12	0.69185	0.794382
P63004	LIS1_RAT	24.01	58.5	Platelet-activating factor acetylhydrolase IB subunit alpha OS=Rattus norvegicus GN=Pafah1b1 PE=1 SV=2	15	12	0.685495	0.737935
P31399	ATP5H_RAT	19.51	85.7	ATP synthase subunit d, mitochondrial OS=Rattus norvegicus GN=Atp5h PE=1 SV=3	22	12	0.685495	0.972786
D3ZUM2	D3ZUM2_RAT	24.11	35.8	Protein Sarm1 OS=Rattus norvegicus GN=Sarm1 PE=4 SV=1	13	12	0.660677	0.492006
E9PU39	E9PU39_RAT	21.83	31.4	Protein Ap1g1 OS=Rattus norvegicus GN=Ap1g1 PE=2 SV=1	13	12	0.654622	0.487497
D3ZQL7	D3ZQL7_RAT	21.12	61.9	Protein Tppp OS=Rattus norvegicus GN=Tppp PE=4 SV=1	18	12	0.510517	0.887176
P63102	1433Z_RAT	26.49	72.2	14-3-3 protein zeta/delta OS=Rattus norvegicus GN=Ywhaz PE=1 SV=1	37	12	0.43651	0.666812
F1LR80	F1LR80_RAT	37.5	68.1	CaM kinase-like vesicle-associated protein OS=Rattus norvegicus GN=Camkv PE=2 SV=1	30	12
D4A4M0	D4A4M0_RAT	22.57	51.1	Protein Shisa6 OS=Rattus norvegicus GN=Shisa6 PE=4 SV=1	16	11	2.33372	1.35543
F1LSQ4	F1LSQ4_RAT	20	51	Protein Gdap1l1 OS=Rattus norvegicus GN=Gdap1l1 PE=2 SV=1	20	11	2.01369	1.62928
P54311	GBB1_RAT	18.83	71.8	Guanine nucleotide-binding protein G(I)/G(S)/G(T) subunit beta-1 OS=Rattus norvegicus GN=Gnb1 PE=1 SV=4	43	11	1.88786	1.18029
D4ADX3	D4ADX3_RAT	24.23	55.9	Ras-related C3 botulinum toxin substrate 1 OS=Rattus norvegicus GN=Rac1 PE=3 SV=1	17	11	1.83655	1.69036
F1LX94	F1LX94_RAT	19.27	58.9	Protein Cacnb4 (Fragment) OS=Rattus norvegicus GN=Cacnb4 PE=2 SV=1	22	11	1.59949	1.29415
D3Z9H2	D3Z9H2_RAT	20.62	60.5	Hyaluronan and proteoglycan link protein 4 (Predicted) OS=Rattus norvegicus GN=Hapln4 PE=4 SV=1	19	11	1.3552	0.794281
O70371	O70371_RAT	25.21	57	Annexin (Fragment) OS=Rattus norvegicus GN=Anxa5 PE=2 SV=1	17	11	1.34282	2.26991
D3ZKC4	D3ZKC4_RAT	20.96	22	Protein LOC361635 OS=Rattus norvegicus GN=LOC361635 PE=2 SV=1	13	11	1.31822	0.724361
Q5HZA6	PPCEL_RAT	21.04	44.8	Prolyl endopeptidase-like OS=Rattus norvegicus GN=Prepl PE=2 SV=2	11	11	1.16945	1.14805
P19234	NDUV2_RAT	22.2	72.6	NADH dehydrogenase [ubiquinone] flavoprotein 2, mitochondrial OS=Rattus norvegicus GN=Ndufv2 PE=1 SV=2	19	11	1.12714	0.801623
Q794F9	4F2_RAT	22	43.1	4F2 cell-surface antigen heavy chain OS=Rattus norvegicus GN=Slc3a2 PE=1 SV=1	11	11	1.10668	1.18039
D4A6V9	D4A6V9_RAT	19.16	35.3	Protein Lmo7 OS=Rattus norvegicus GN=Lmo7 PE=2 SV=1	11	11	1.09649	1
P01830	THY1_RAT	17.05	49.7	Thy-1 membrane glycoprotein OS=Rattus norvegicus GN=Thy1 PE=1 SV=1	30	11	1.09649	1.77018
Q642A9	Q642A9_RAT	21.64	44.8	Protein Vps16 OS=Rattus norvegicus GN=Vps16 PE=2 SV=1	11	11	1.08648	0.711213
Q66H62	CYLD_RAT	18.88	37.7	Ubiquitin carboxyl-terminal hydrolase CYLD OS=Rattus norvegicus GN=Cyld PE=2 SV=1	11	11	1.08648	0.963929
G3V9N1	G3V9N1_RAT	19.3	74.7	RCG21137 OS=Rattus norvegicus GN=Pgam5 PE=4 SV=1	14	11	1.06655	1.01856
O55148	GAS7_RAT	16.26	40.1	Growth arrest-specific protein 7 OS=Rattus norvegicus GN=Gas7 PE=2 SV=2	14	11	1.06655	0.954991
Q8VGC3	CACB2_RAT	35.12	53.1	Voltage-dependent L-type calcium channel subunit beta-2 OS=Rattus norvegicus GN=Cacnb2 PE=1 SV=2	20	11	1.05686	1
Q5BJT7	CCD93_RAT	23.21	53.4	Coiled-coil domain-containing protein 93 OS=Rattus norvegicus GN=Ccdc93 PE=1 SV=1	12	11	1.05686	1.03752
D3ZLK9	D3ZLK9_RAT	22.27	61.5	ATP-dependent (S)-NAD(P)H-hydrate dehydratase OS=Rattus norvegicus GN=Carkd PE=3 SV=1	14	11	1.05686	1.0186
E9PT04	E9PT04_RAT	21.48	30.2	Protein Vps39 OS=Rattus norvegicus GN=Vps39 PE=2 SV=1	11	11	1.05686	1.07652
P62919	RL8_RAT	19.19	61.5	60S ribosomal protein L8 OS=Rattus norvegicus GN=Rpl8 PE=2 SV=2	20	11	1.05686	1.05686
Q63357	MYO1D_RAT	24.24	32.3	Unconventional myosin-Id OS=Rattus norvegicus GN=Myo1d PE=1 SV=3	13	11	1.04712	0.990785
F1M8K1	F1M8K1_RAT	29.51	27.1	Protein Pcdh1 (Fragment) OS=Rattus norvegicus GN=Pcdh1 PE=4 SV=1	16	11	1.02807	1.08646
Q9JJ10	Q9JJ10_RAT	27.14	61.4	Neuronal C-SRC tyrosine-specific protein kinase OS=Rattus norvegicus GN=Src PE=2 SV=1	16	11	1.02807	1.03763
F2Z3S2	F2Z3S2_RAT	24.1	52.5	Protein LOC684838 (Fragment) OS=Rattus norvegicus GN=Rpl7a PE=4 SV=1	13	11	1.02807	1.07649
F1LV27	F1LV27_RAT	22.78	39.7	Oxidation resistance protein 1 (Fragment) OS=Rattus norvegicus GN=Oxr1 PE=2 SV=1	11	11	1.02807	1.01861
Q4KLP0	DHTK1_RAT	22.04	32.7	Probable 2-oxoglutarate dehydrogenase E1 component DHKTD1, mitochondrial OS=Rattus norvegicus GN=Dhtkd1 PE=2 SV=1	12	11	1.02807	1.06662
E9PTD4	E9PTD4_RAT	21.87	48.7	Protein Sept4 OS=Rattus norvegicus GN=Sept4 PE=2 SV=1	18	11	1.02807	1.03763
F1M542	F1M542_RAT	20.67	63.1	Protein Adam22 (Fragment) OS=Rattus norvegicus GN=Adam22 PE=4 SV=1	20	11	1.02807	1
D3ZQP6	D3ZQP6_RAT	19.78	36.6	Protein Sema7a OS=Rattus norvegicus GN=Sema7a PE=4 SV=1	13	11	1.02807	1.07649
F1LY09	F1LY09_RAT	17.05	53.4	Protein Actr3b (Fragment) OS=Rattus norvegicus GN=Actr3b PE=2 SV=1	31	11	1.02807	1.02807
D3ZXB6	D3ZXB6_RAT	23.18	27.6	Protein RGD1307235 OS=Rattus norvegicus GN=RGD1307235 PE=2 SV=1	13	11	1.01864	1.01864
D4A6H8	D4A6H8_RAT	22.64	53	Protein Ctnna2 OS=Rattus norvegicus GN=Ctnna2 PE=4 SV=1	28	11	1.01864	1.03759
D3ZD68	D3ZD68_RAT	22.61	18.9	ATP-binding cassette sub-family A member 2 OS=Rattus norvegicus GN=Abca2 PE=2 SV=1	13	11	1.01864	0.981766
F1LMV9	F1LMV9_RAT	22.42	35.4	Coronin (Fragment) OS=Rattus norvegicus GN=Coro2b PE=2 SV=1	15	11	1.01864	1.00927
Q6P7S6	Q6P7S6_RAT	21.19	39.4	Clusterin OS=Rattus norvegicus GN=Clu PE=2 SV=1	11	11	1.01864	1.05684
F1M1E6	F1M1E6_RAT	18.45	48.9	Dihydropyrimidinase-related protein 4 (Fragment) OS=Rattus norvegicus GN=Dpysl4 PE=2 SV=1	14	11	1.01864	1.01864
Q4AEF8	COPG1_RAT	23.13	30.1	Coatomer subunit gamma-1 OS=Rattus norvegicus GN=Copg1 PE=2 SV=1	12	11	1.00929	0.529673
D3ZQY3	D3ZQY3_RAT	21.32	38.9	Protein Slc30a9 OS=Rattus norvegicus GN=Slc30a9 PE=2 SV=1	11	11	1.00929	1.00929
D3ZTW9	D3ZTW9_RAT	20.89	56.5	Endonuclease G-like 1 (Predicted), isoform CRA_d OS=Rattus norvegicus GN=Exog PE=4 SV=1	15	11	1.00929	0.972749
D3Z8X1	D3Z8X1_RAT	20.79	72.3	Uncharacterized protein OS=Rattus norvegicus PE=4 SV=1	16	11	1.00929	1.00929
E9PTX7	E9PTX7_RAT	20.61	24.2	Protein Trappc9 OS=Rattus norvegicus GN=Trappc9 PE=2 SV=1	13	11	1.00929	0.981732
Q6AYT3	RTCB_RAT	20.58	38.8	tRNA-splicing ligase RtcB homolog OS=Rattus norvegicus PE=2 SV=1	13	11	1.00929	0.972749
Q6PED0	Q6PED0_RAT	19.74	76.9	RCG23287, isoform CRA_a OS=Rattus norvegicus GN=Rps27a PE=2 SV=1	15	11	1.00929	1.01867
Q5U362	Q5U362_RAT	17.48	50.2	Annexin OS=Rattus norvegicus GN=Anxa4 PE=2 SV=1	12	11	1.00929	1.00929
Q5BJZ3	Q5BJZ3_RAT	22.07	18.9	Nicotinamide nucleotide transhydrogenase OS=Rattus norvegicus GN=Nnt PE=2 SV=1	11	11	1	1.0093
O35547	ACSL4_RAT	20.48	46.4	Long-chain-fatty-acid--CoA ligase 4 OS=Rattus norvegicus GN=Acsl4 PE=2 SV=1	15	11	1	0.9817
Q63615	VP33A_RAT	20.02	40	Vacuolar protein sorting-associated protein 33A OS=Rattus norvegicus GN=Vps33a PE=1 SV=1	12	11	1	0.9376
G3V6Q9	G3V6Q9_RAT	19.75	29.2	Deleted in bladder cancer chromosome region candidate 1 (Human) OS=Rattus norvegicus GN=Dbc1 PE=4 SV=1	12	11	1	0.9908
Q63610	TPM3_RAT	35.49	63.3	Tropomyosin alpha-3 chain OS=Rattus norvegicus GN=Tpm3 PE=1 SV=2	22	11	0.990786	1.03745
B0BNB9	B0BNB9_RAT	24.22	44.5	HtrA serine peptidase 2 OS=Rattus norvegicus GN=Htra2 PE=2 SV=1	14	11	0.990786	1.00921
E2E1S0	E2E1S0_RAT	21.12	37.2	Cyclin-dependent kinase-like 5 OS=Rattus norvegicus GN=CDKL5 PE=2 SV=1	12	11	0.990786	0.963737
Q63151	ACSL3_RAT	27.93	35.4	Long-chain-fatty-acid--CoA ligase 3 OS=Rattus norvegicus GN=Acsl3 PE=1 SV=1	17	11	0.98174	0.954938
P21531	RL3_RAT	19.66	51.4	60S ribosomal protein L3 OS=Rattus norvegicus GN=Rpl3 PE=1 SV=3	25	11	0.98174	1
F1LYN2	F1LYN2_RAT	18.64	19.2	Uncharacterized protein (Fragment) OS=Rattus norvegicus PE=4 SV=1	12	11	0.98174	1
G3V8T7	G3V8T7_RAT	22.7	45.5	Protein Tdrkh OS=Rattus norvegicus GN=Tdrkh PE=4 SV=1	12	11	0.972763	0.972763
F1M853	F1M853_RAT	21.78	34.9	Protein Rrbp1 (Fragment) OS=Rattus norvegicus GN=Rrbp1 PE=2 SV=1	11	11	0.972763	0.963813
F1LUA1	F1LUA1_RAT	21.56	31.7	Protein Eea1 (Fragment) OS=Rattus norvegicus GN=Eea1 PE=2 SV=1	13	11	0.972763	0.990856
D4A9D2	D4A9D2_RAT	21.01	31.8	Clathrin coat assembly protein AP180 OS=Rattus norvegicus GN=Snap91 PE=2 SV=1	13	11	0.972763	0.972763
G3V6I1	G3V6I1_RAT	20.96	31.7	Lethal(2) giant larvae protein homolog 1 OS=Rattus norvegicus GN=Llgl1 PE=4 SV=1	11	11	0.963855	0.972819
O88954	MPP3_RAT	17.91	41.2	MAGUK p55 subfamily member 3 OS=Rattus norvegicus GN=Mpp3 PE=1 SV=3	13	11	0.955019	0.981759
D3ZZ54	D3ZZ54_RAT	20.25	49.8	Uncharacterized protein OS=Rattus norvegicus PE=4 SV=1	20	11	0.920471	0.895342
P62198	PRS8_RAT	23.31	52	26S protease regulatory subunit 8 OS=Rattus norvegicus GN=Psmc5 PE=1 SV=1	12	11	0.911993	0.937528
A1L1J4	A1L1J4_RAT	23.42	47.6	Protein phosphatase 2C, magnesium dependent, catalytic subunit OS=Rattus norvegicus GN=Pdp1 PE=2 SV=1	15	11	0.887154	0.666785
Q3MID5	Q3MID5_RAT	22.56	42.9	Phosphatidylinositol-4-phosphate 5-kinase, type I, gamma OS=Rattus norvegicus GN=Pip5k1c PE=2 SV=1	20	11	0.870928	1.16948
F1LQP2	F1LQP2_RAT	22.55	34.5	Threonine--tRNA ligase, mitochondrial OS=Rattus norvegicus GN=Tars2 PE=2 SV=1	11	11	0.862962	1.43217
D3ZVQ0	D3ZVQ0_RAT	21.92	35.7	Ubiquitin carboxyl-terminal hydrolase OS=Rattus norvegicus GN=Usp5 PE=3 SV=1	11	11	0.862962	0.879013
P12075	COX5B_RAT	17.1	72.9	Cytochrome c oxidase subunit 5B, mitochondrial OS=Rattus norvegicus GN=Cox5b PE=1 SV=2	15	11	0.862962	1.67492
Q6QI09	Q6QI09_RAT	23.97	28.8	ATP synthase gamma chain OS=Rattus norvegicus GN=Taf3 PE=2 SV=1	18	11	0.758553	1.03747
B5DFI9	B5DFI9_RAT	23.87	48.9	Pdk3 protein OS=Rattus norvegicus GN=Pdk3 PE=2 SV=1	13	11	0.698227	0.478634
F1LR85	F1LR85_RAT	30.2	59.3	Serine/threonine-protein phosphatase OS=Rattus norvegicus GN=Ppp3ca PE=2 SV=1	19	11	0.642674	0.636761
Q05683	DCE2_RAT	22.09	46.5	Glutamate decarboxylase 2 OS=Rattus norvegicus GN=Gad2 PE=1 SV=1	13	11	0.529661	0.83178
P0C1X8	AAK1_RAT	65.37	63.3	AP2-associated protein kinase 1 OS=Rattus norvegicus GN=Aak1 PE=1 SV=1	41	11	0.325087	0.534573
D4A0I5	D4A0I5_RAT	46.77	42.3	DnaJ (Hsp40) homolog, subfamily C, member 6 (Predicted) OS=Rattus norvegicus GN=Dnajc6 PE=4 SV=1	28	11
P26769	ADCY2_RAT	25.66	32.9	Adenylate cyclase type 2 OS=Rattus norvegicus GN=Adcy2 PE=1 SV=1	14	10	3.25098	2.26983
D4ADS2	D4ADS2_RAT	16.31	56.1	Paralemmin, isoform CRA_b OS=Rattus norvegicus GN=Palm PE=4 SV=1	11	10	3.13283	2.75376
F1M2C7	F1M2C7_RAT	19.7	45.3	Protein Ildr2 (Fragment) OS=Rattus norvegicus GN=Ildr2 PE=2 SV=1	16	10	2.37699	1.43237
Q62844	FYN_RAT	18.12	54	Tyrosine-protein kinase Fyn OS=Rattus norvegicus GN=Fyn PE=1 SV=1	15	10	1.92308	1.5275
Q5YLM1	DGLA_RAT	20.63	24	Sn1-specific diacylglycerol lipase alpha OS=Rattus norvegicus GN=Dagla PE=2 SV=1	10	10	1.75377	1.9053
Q9JM53	AIFM1_RAT	18.95	36	Apoptosis-inducing factor 1, mitochondrial OS=Rattus norvegicus GN=Aifm1 PE=1 SV=1	10	10	1.75377	2.12803
F8WFV2	F8WFV2_RAT	21.8	29.4	Metabotropic glutamate receptor 3 OS=Rattus norvegicus GN=Grm3 PE=3 SV=1	16	10	1.65948	0.954862
P49621	DGKB_RAT	33.27	43	Diacylglycerol kinase beta OS=Rattus norvegicus GN=Dgkb PE=2 SV=1	23	10	1.55594	1.35522
Q3S4A4	Q3S4A4_RAT	18.53	43.8	ADP-ribosylation factor GTPase activating protein 1 heart isoform OS=Rattus norvegicus GN=Arfgap1 PE=2 SV=1	13	10	1.54178	1.33056
D4A3H5	D4A3H5_RAT	18.57	32.4	Protein Clcn6 OS=Rattus norvegicus GN=Clcn6 PE=4 SV=1	13	10	1.48588	0.937593
P11730	KCC2G_RAT	22.92	70.6	Calcium/calmodulin-dependent protein kinase type II subunit gamma OS=Rattus norvegicus GN=Camk2g PE=2 SV=1	92	10	1.40607	0.8241
B1AC44	B1AC44_RAT	19.8	36.2	Synaptotagmin III OS=Rattus norvegicus GN=Syt3 PE=2 SV=1	11	10	1.40607	1.28234
Q9Z1T4	CNKR2_RAT	37.82	47.7	Connector enhancer of kinase suppressor of ras 2 OS=Rattus norvegicus GN=Cnksr2 PE=1 SV=1	26	10	1.33049	1.33049
Q9QYJ2	RASA3_RAT	17.97	39.3	Ras GTPase-activating protein 3 OS=Rattus norvegicus GN=Rasa3 PE=2 SV=2	12	10	1.31822	0.731084
Q91ZN1	COR1A_RAT	23.32	43	Coronin-1A OS=Rattus norvegicus GN=Coro1a PE=1 SV=3	12	10	1.29416	0.878996
F1LRE1	F1LRE1_RAT	17.61	51	Glutathione reductase (Fragment) OS=Rattus norvegicus GN=Gsr PE=2 SV=1	11	10	1.29416	1.7061
Q4V7D2	ROGDI_RAT	21.41	63.8	Protein rogdi homolog OS=Rattus norvegicus GN=Rogdi PE=2 SV=1	12	10	1.18036	1.09655
D3Z9G0	D3Z9G0_RAT	21.53	40.6	Protein Traf3 OS=Rattus norvegicus GN=Traf3 PE=4 SV=1	11	10	1.14811	1.03743
D3ZD73	D3ZD73_RAT	19.38	43.1	Protein RGD1564560 OS=Rattus norvegicus GN=Ddx6 PE=3 SV=1	13	10	1.11682	1
G3V6L7	G3V6L7_RAT	17.35	22	Potassium voltage-gated channel subfamily A member 4 OS=Rattus norvegicus GN=Kcna4 PE=4 SV=1	13	10	1.11682	1.06656
F1LR98	F1LR98_RAT	19.72	23.1	Protein Cdh10 OS=Rattus norvegicus GN=Cdh10 PE=2 SV=1	11	10	1.10668	1.01859
D4ADE8	D4ADE8_RAT	35.92	49.2	Protein Ddx3x OS=Rattus norvegicus GN=Ddx3x PE=3 SV=1	22	10	1.09649	1.02807
D3ZP66	D3ZP66_RAT	16.07	48.4	Protein RGD1562905 OS=Rattus norvegicus GN=Rpl17l1 PE=3 SV=1	14	10	1.09649	1.34276
D3ZH36	D3ZH36_RAT	23.7	30.7	Uncharacterized protein OS=Rattus norvegicus GN=Elfn2-ps1 PE=4 SV=1	18	10	1.07643	1.02799
F1M031	F1M031_RAT	23.42	32	Protein LOC685707 (Fragment) OS=Rattus norvegicus GN=LOC685707 PE=2 SV=1	13	10	1.07643	1.08644
F1LM09	F1LM09_RAT	20.07	25.5	Ubiquitin carboxyl-terminal hydrolase OS=Rattus norvegicus GN=Usp7 PE=2 SV=1	10	10	1.07643	0.963832
Q9R1K8	GRP1_RAT	19.39	40.6	RAS guanyl-releasing protein 1 OS=Rattus norvegicus GN=Rasgrp1 PE=1 SV=1	14	10	1.07643	1.08644
D3Z8C7	D3Z8C7_RAT	20.46	39.2	Protein Wdr48 OS=Rattus norvegicus GN=Wdr48 PE=4 SV=1	12	10	1.06655	1.00917
D4A5L9	D4A5L9_RAT	20.38	71.4	Protein LOC679794 OS=Rattus norvegicus GN=LOC679794 PE=4 SV=1	30	10	1.06655	1.88791
D3ZD23	D3ZD23_RAT	19.9	39.6	ATP-binding cassette, sub-family E (OABP), member 1 OS=Rattus norvegicus GN=Abce1 PE=3 SV=1	10	10	1.05686	1.06669
D4A440	D4A440_RAT	19.64	56.5	Protein Ttc7b OS=Rattus norvegicus GN=Ttc7b PE=2 SV=1	12	10	1.05686	1.03752
D3ZJJ9	D3ZJJ9_RAT	19.3	39.4	Protein Gldc OS=Rattus norvegicus GN=Gldc PE=2 SV=1	11	10	1.05686	1.0093
Q32Q06	AP1M1_RAT	19.74	49.9	AP-1 complex subunit mu-1 OS=Rattus norvegicus GN=Ap1m1 PE=1 SV=3	12	10	1.04712	0.691832
F1M0U5	F1M0U5_RAT	19.18	18.1	Protein LOC100365604 (Fragment) OS=Rattus norvegicus GN=LOC100365604 PE=2 SV=1	11	10	1.04712	0.98178
A2RRU1	GYS1_RAT	18.6	32.9	Glycogen [starch] synthase, muscle OS=Rattus norvegicus GN=Gys1 PE=2 SV=1	10	10	1.04712	1.07644
O88420	SCN8A_RAT	12.47	18.7	Sodium channel protein type 8 subunit alpha OS=Rattus norvegicus GN=Scn8a PE=1 SV=1	13	10	1.04712	1.05686
Q9Z0J8	NEGR1_RAT	19.51	49.4	Neuronal growth regulator 1 OS=Rattus norvegicus GN=Negr1 PE=1 SV=1	20	10	1.03756	1.01857
F1M7K7	F1M7K7_RAT	19.16	48.5	Voltage-dependent calcium channel gamma-8 subunit (Fragment) OS=Rattus norvegicus GN=Cacng8 PE=2 SV=1	17	10	1.03756	0.981739
P21571	ATP5J_RAT	18.27	70.4	ATP synthase-coupling factor 6, mitochondrial OS=Rattus norvegicus GN=Atp5j PE=1 SV=1	18	10	1.03756	1.00923
D3ZP18	D3ZP18_RAT	18.19	35.2	E3 ubiquitin-protein ligase TRIM9 OS=Rattus norvegicus GN=Trim9 PE=2 SV=1	11	10	1.03756	1.03756
D3ZW58	D3ZW58_RAT	16.45	43.5	Protein Casc4 OS=Rattus norvegicus GN=Casc4 PE=2 SV=1	11	10	1.03756	0.972816
F1LR38	F1LR38_RAT	18.11	35.7	ATP-binding cassette sub-family D member 3 (Fragment) OS=Rattus norvegicus GN=Abcd3 PE=2 SV=1	13	10	1.02807	1.01861
E9PTY6	E9PTY6_RAT	17.66	19.1	Protein Fry OS=Rattus norvegicus GN=Fry PE=2 SV=1	11	10	1.02807	1.05685
Q6P503	Q6P503_RAT	21.01	57.5	ATPase, H+ transporting, V1 subunit D, isoform CRA_c OS=Rattus norvegicus GN=Atp6v1d PE=2 SV=1	24	10	1.01864	1.03759
D4A1J6	D4A1J6_RAT	20.59	26.3	Uncharacterized protein OS=Rattus norvegicus GN=Ankfy1 PE=4 SV=1	11	10	1.01864	0.963838
B2DD29	BRSK1_RAT	20.16	43.3	Serine/threonine-protein kinase BRSK1 OS=Rattus norvegicus GN=Brsk1 PE=1 SV=1	12	10	1.01864	0.963838
Q6P3E1	Q6P3E1_RAT	20.04	78.9	Rps16 protein (Fragment) OS=Rattus norvegicus GN=Rps16 PE=2 SV=1	12	10	1.01864	0.972802
D4A5B3	D4A5B3_RAT	19.41	33.8	Protein RGD1304592 OS=Rattus norvegicus GN=RGD1304592 PE=4 SV=1	12	10	1.01864	1.03759
G3V917	G3V917_RAT	18.36	21.3	Protein TANC1 OS=Rattus norvegicus GN=Tanc1 PE=4 SV=1	11	10	1.01864	1
K7GK59	K7GK59_RAT	18.32	59.4	26S proteasome non-ATPase regulatory subunit 11 OS=Rattus norvegicus GN=Psmd11 PE=4 SV=1	10	10	1.01864	0.972802
Q66HG5	TM9S2_RAT	18.05	29	Transmembrane 9 superfamily member 2 OS=Rattus norvegicus GN=Tm9sf2 PE=2 SV=1	14	10	1.01864	1.00927
Q5U308	LRC8D_RAT	17.37	31.1	Leucine-rich repeat-containing protein 8D OS=Rattus norvegicus GN=Lrrc8d PE=2 SV=1	11	10	1.01864	1
B5DEN4	B5DEN4_RAT	23.71	49.1	L-lactate dehydrogenase OS=Rattus norvegicus GN=Ldha PE=2 SV=1	14	10	1.00929	0.981732
G3V7W8	G3V7W8_RAT	20.04	46.9	Protein RGD621098 OS=Rattus norvegicus GN=RGD621098 PE=4 SV=1	11	10	1.00929	0.963868
G3V881	G3V881_RAT	20.03	29.2	Leucine rich repeat neuronal 6A, isoform CRA_a OS=Rattus norvegicus GN=Lingo1 PE=4 SV=1	15	10	1.00929	1.00929
Q63362	NDUA5_RAT	19.28	87.9	NADH dehydrogenase [ubiquinone] 1 alpha subcomplex subunit 5 OS=Rattus norvegicus GN=Ndufa5 PE=1 SV=3	15	10	1.00929	1.01867
Q66H15	RMD3_RAT	21.9	46.9	Regulator of microtubule dynamics protein 3 OS=Rattus norvegicus GN=Rmdn3 PE=2 SV=1	13	10	1	0.9908
Q4V8I9	Q4V8I9_RAT	21.17	40.2	UDP-glucose pyrophosphorylase 2 OS=Rattus norvegicus GN=Ugp2 PE=2 SV=1	12	10	1	1.0093
D4A7M0	D4A7M0_RAT	19.64	25	Uncharacterized protein OS=Rattus norvegicus PE=2 SV=1	11	10	1	0.9908
D3ZNI4	D3ZNI4_RAT	19.25	23.1	Protein FAM120C OS=Rattus norvegicus GN=FAM120C PE=4 SV=1	13	10	1	0.9908
Q63081	PDIA6_RAT	18.36	38.4	Protein disulfide-isomerase A6 OS=Rattus norvegicus GN=Pdia6 PE=1 SV=2	10	10	1	0.9462
Q64548	RTN1_RAT	17.13	27.2	Reticulon-1 OS=Rattus norvegicus GN=Rtn1 PE=2 SV=1	11	10	1	0.9462
B5DFE0	B5DFE0_RAT	16.38	34.8	Mpp6 protein OS=Rattus norvegicus GN=Mpp6 PE=2 SV=1	16	10	1	0.929
D3ZZB0	D3ZZB0_RAT	32.87	31.1	Protein Dip2c OS=Rattus norvegicus GN=Dip2c PE=4 SV=1	19	10	0.990786	0.98167
Q01986	MP2K1_RAT	28	60.1	Dual specificity mitogen-activated protein kinase kinase 1 OS=Rattus norvegicus GN=Map2k1 PE=1 SV=2	18	10	0.990786	0.963737
D3ZPI5	D3ZPI5_RAT	22.29	29.6	Diacylglycerol kinase zeta OS=Rattus norvegicus GN=Dgkz PE=4 SV=1	13	10	0.990786	0.98167
P26817	ARBK1_RAT	22.16	35.4	Beta-adrenergic receptor kinase 1 OS=Rattus norvegicus GN=Adrbk1 PE=2 SV=1	15	10	0.990786	1
D3ZYS0	D3ZYS0_RAT	19.4	35.1	Protein Dgki OS=Rattus norvegicus GN=Dgki PE=2 SV=1	11	10	0.990786	1.00921
F1M4W1	F1M4W1_RAT	18.79	37.4	Uncharacterized protein (Fragment) OS=Rattus norvegicus PE=4 SV=1	10	10	0.990786	1
Q6P6U2	Q6P6U2_RAT	23.14	57.2	26S protease regulatory subunit 6A OS=Rattus norvegicus GN=Psmc3 PE=2 SV=1	13	10	0.98174	0.954938
F1LST2	F1LST2_RAT	19.57	27.1	Protein RGD1305664 (Fragment) OS=Rattus norvegicus GN=RGD1305664 PE=2 SV=1	12	10	0.98174	0.972708
O08773	RGS14_RAT	19.05	35.3	Regulator of G-protein signaling 14 OS=Rattus norvegicus GN=Rgs14 PE=1 SV=1	11	10	0.98174	0.99087
F8WFF9	F8WFF9_RAT	17.63	49.4	Leucine-rich repeat-containing protein 57 (Fragment) OS=Rattus norvegicus GN=Lrrc57 PE=4 SV=1	11	10	0.98174	0.99087
Q6P136	Q6P136_RAT	16.68	31.3	Hyou1 protein OS=Rattus norvegicus GN=Hyou1 PE=2 SV=1	11	10	0.98174	0.954938
Q6AYD3	Q6AYD3_RAT	21.32	61.2	Proliferation-associated 2G4 OS=Rattus norvegicus GN=Pa2g4 PE=2 SV=1	12	10	0.972763	0.972763
D3Z9J5	D3Z9J5_RAT	20.34	46.2	Vacuolar protein sorting 26 (Yeast), isoform CRA_e OS=Rattus norvegicus GN=Vps26a PE=4 SV=1	12	10	0.972763	0.981809
Q5XI64	ABHD6_RAT	19.48	45.4	Monoacylglycerol lipase ABHD6 OS=Rattus norvegicus GN=Abhd6 PE=1 SV=1	11	10	0.972763	1.02802
P62703	RS4X_RAT	21.17	51	40S ribosomal protein S4, X isoform OS=Rattus norvegicus GN=Rps4x PE=2 SV=2	13	10	0.963855	0.963855
Q4FZT9	PSMD2_RAT	20.98	29.4	26S proteasome non-ATPase regulatory subunit 2 OS=Rattus norvegicus GN=Psmd2 PE=2 SV=1	14	10	0.963855	0.937542
G3V6Z7	G3V6Z7_RAT	20.33	41.3	Golgi autoantigen, golgin subfamily a, 5, isoform CRA_a OS=Rattus norvegicus GN=Golga5 PE=4 SV=1	11	10	0.963855	0.937542
P48500	TPIS_RAT	20	71.5	Triosephosphate isomerase OS=Rattus norvegicus GN=Tpi1 PE=1 SV=2	12	10	0.963855	0.946217
F1MAK3	F1MAK3_RAT	17.63	22.6	Protein Rics OS=Rattus norvegicus GN=Arhgap32 PE=4 SV=1	10	10	0.963855	1.04713
B2RYW3	B2RYW3_RAT	16.81	59.8	NADH dehydrogenase (Ubiquinone) 1 beta subcomplex, 9 OS=Rattus norvegicus GN=Ndufb9 PE=2 SV=1	19	10	0.963855	0.990843
F8WFR8	F8WFR8_RAT	19.49	42.4	Protein LOC100359876 OS=Rattus norvegicus GN=LOC100359876 PE=4 SV=1	12	10	0.955019	0.946232
D3Z8Y0	D3Z8Y0_RAT	22.81	38.3	Sorting nexin-1 OS=Rattus norvegicus GN=Snx1 PE=2 SV=1	12	10	0.937559	1
O35179	SH3G2_RAT	23.26	54.3	Endophilin-A1 OS=Rattus norvegicus GN=Sh3gl2 PE=1 SV=2	14	10	0.920471	0.920471
F1LW74	F1LW74_RAT	21.27	30.7	Protein LOC100360623 (Fragment) OS=Rattus norvegicus GN=LOC100360623 PE=4 SV=1	13	10	0.911993	0.98176
F1LMT5	F1LMT5_RAT	19.27	46.2	PEX5-related protein OS=Rattus norvegicus GN=Pex5l PE=2 SV=1	10	10	0.911993	0.895303
D4A311	D4A311_RAT	15.54	54.7	NADH dehydrogenase (Ubiquinone) 1 alpha subcomplex, 8 OS=Rattus norvegicus GN=Ndufa8 PE=4 SV=1	15	10	0.903669	1.1482
G3V945	G3V945_RAT	20.01	43	Aldehyde dehydrogenase family 5, subfamily A1 OS=Rattus norvegicus GN=Aldh5a1 PE=3 SV=1	10	10	0.887154	0.363112
Q7TQ25	Q7TQ25_RAT	18.53	36.4	Oligodendrocyte myelin glycoprotein OS=Rattus norvegicus GN=Omg PE=2 SV=1	13	10	0.83949	0.9205
Q66HR5	CACO1_RAT	14.66	36.5	Calcium-binding and coiled-coil domain-containing protein 1 OS=Rattus norvegicus GN=Calcoco1 PE=2 SV=1	11	10	0.816593	0.895394
D3ZBJ3	D3ZBJ3_RAT	16.65	27.3	Protein Gapvd1 OS=Rattus norvegicus GN=Gapvd1 PE=2 SV=1	12	10	0.794344	1.27063
Q6IRH7	Q6IRH7_RAT	17.03	40	ClpB caseinolytic peptidase B homolog (E. coli) OS=Rattus norvegicus GN=Clpb PE=2 SV=1	10	10	0.78703	0.539509
Q9QYU4	CRYM_RAT	20.34	49.5	Thiomorpholine-carboxylate dehydrogenase OS=Rattus norvegicus GN=Crym PE=1 SV=1	12	10	0.758553	0.591519
Q6P9Y4	Q6P9Y4_RAT	21.42	81.2	ADP/ATP translocase 1 OS=Rattus norvegicus GN=Slc25a4 PE=2 SV=1	76	10	0.731154	0.534547
P07340	AT1B1_RAT	22.07	51	Sodium/potassium-transporting ATPase subunit beta-1 OS=Rattus norvegicus GN=Atp1b1 PE=1 SV=1	17	10	0.648635	1.15879
P25113	PGAM1_RAT	20.68	62.6	Phosphoglycerate mutase 1 OS=Rattus norvegicus GN=Pgam1 PE=1 SV=4	26	10	0.63678	0.887163
B5DFC4	B5DFC4_RAT	19.36	51.9	Protein kinase C OS=Rattus norvegicus GN=Prkca PE=2 SV=1	37	10	0.619425	0.483028
P61983	1433G_RAT	21.93	82.6	14-3-3 protein gamma OS=Rattus norvegicus GN=Ywhag PE=1 SV=2	28	10	0.608125	0.82413
Q641Y0	OST48_RAT	19.26	35.2	Dolichyl-diphosphooligosaccharide--protein glycosyltransferase 48 kDa subunit OS=Rattus norvegicus GN=Ddost PE=2 SV=1	10	10	0.608125	0.596996
G3V734	G3V734_RAT	18.83	41.5	2,4-dienoyl CoA reductase 1, mitochondrial, isoform CRA_a OS=Rattus norvegicus GN=Decr1 PE=4 SV=1	12	10	0.602555	0.824114
Q68FR6	EF1G_RAT	18.89	37.3	Elongation factor 1-gamma OS=Rattus norvegicus GN=Eef1g PE=1 SV=3	11	10	0.56494	0.809107
D3ZH41	D3ZH41_RAT	17.21	49.7	Protein Ckap4 OS=Rattus norvegicus GN=Ckap4 PE=4 SV=1	11	10	0.505817	0.724431
P68403	KPCB_RAT	41.57	56	Protein kinase C beta type OS=Rattus norvegicus GN=Prkcb PE=1 SV=3	35	10
F1LRS2	F1LRS2_RAT	18.72	18.2	Protein Dock7 (Fragment) OS=Rattus norvegicus GN=Dock7 PE=2 SV=1	10	9	2.88434	2.22873
Q9QX69	LANC1_RAT	18.74	40.1	LanC-like protein 1 OS=Rattus norvegicus GN=Lancl1 PE=2 SV=2	14	9	2.06996	0.972676
D4A4D8	D4A4D8_RAT	13.94	42.3	Uncharacterized protein OS=Rattus norvegicus PE=4 SV=1	9	9	1.94099	2.6547
B0BMW4	B0BMW4_RAT	18.61	51.8	GNAS complex locus OS=Rattus norvegicus GN=Gnas PE=2 SV=1	17	9	1.90549	1.67492
P18266	GSK3B_RAT	23.32	50.2	Glycogen synthase kinase-3 beta OS=Rattus norvegicus GN=Gsk3b PE=1 SV=1	15	9	1.77022	1.4861
B5DF41	SNPH_RAT	29.88	62.9	Syntaphilin OS=Rattus norvegicus GN=Snph PE=2 SV=1	20	9	1.65948	0.911882
F1LPA3	F1LPA3_RAT	18.44	31.8	IQ motif and SEC7 domain-containing protein 3 OS=Rattus norvegicus GN=Iqsec3 PE=2 SV=1	13	9	1.4455	1.19124
F1LTK5	F1LTK5_RAT	14.4	45.6	Ferrochelatase (Fragment) OS=Rattus norvegicus GN=Fech PE=2 SV=1	13	9	1.3678	1.18041
P58405	STRN3_RAT	17.1	21.8	Striatin-3 OS=Rattus norvegicus GN=Strn3 PE=2 SV=2	11	9	1.29416	2.01372
D3ZKC6	D3ZKC6_RAT	16.36	19.6	Protein Vps13d OS=Rattus norvegicus GN=Vps13d PE=4 SV=1	13	9	1.28238	1.83662
P63138	GBRB2_RAT	25.39	35.2	Gamma-aminobutyric acid receptor subunit beta-2 OS=Rattus norvegicus GN=Gabrb2 PE=1 SV=1	22	9	1.15875	1.06651
F1LQT2	F1LQT2_RAT	16.32	22.9	Serine/threonine-protein kinase TAO2 OS=Rattus norvegicus GN=Taok2 PE=2 SV=1	11	9	1.13766	1.00933
D4A830	D4A830_RAT	15.32	49.1	Protein Ppa2 OS=Rattus norvegicus GN=Ppa2 PE=4 SV=1	9	9	1.13766	2.10865
Q68FX9	SIR5_RAT	18.11	40.7	NAD-dependent protein deacylase sirtuin-5, mitochondrial OS=Rattus norvegicus GN=Sirt5 PE=2 SV=1	12	9	1.12714	1.05681
D4ACM1	D4ACM1_RAT	15.46	39.9	Protein LOC100365932 OS=Rattus norvegicus GN=Elp3 PE=4 SV=1	12	9	1.12714	0.698151
P63144	KCAB1_RAT	16.55	55.6	Voltage-gated potassium channel subunit beta-1 OS=Rattus norvegicus GN=Kcnab1 PE=1 SV=1	12	9	1.11682	0.564887
B5DFJ4	B5DFJ4_RAT	17.41	34.4	Protein Vps18 OS=Rattus norvegicus GN=Vps18 PE=2 SV=1	12	9	1.10668	1.02811
P63100	CANB1_RAT	17.34	82.4	Calcineurin subunit B type 1 OS=Rattus norvegicus GN=Ppp3r1 PE=1 SV=2	13	9	1.10668	0.597056
D3ZA31	D3ZA31_RAT	12.03	37	Myotubularin related protein 2 (Predicted), isoform CRA_b OS=Rattus norvegicus GN=Mtmr2 PE=4 SV=1	9	9	1.09649	1
D3ZHI8	D3ZHI8_RAT	15.95	27.1	Protein RGD1309765 OS=Rattus norvegicus GN=Trappc11 PE=4 SV=1	10	9	1.08648	1.01869
P29476	NOS1_RAT	20.08	22.9	Nitric oxide synthase, brain OS=Rattus norvegicus GN=Nos1 PE=1 SV=1	10	9	1.07643	0.990743
Q6IMX4	Q6IMX4_RAT	17.83	32.4	Lipid phosphate phosphohydrolase 3 OS=Rattus norvegicus GN=Ppap2b PE=2 SV=1	12	9	1.07643	1.04704
G3V8Y6	G3V8Y6_RAT	21.72	35.9	Protein Sipa1l3 OS=Rattus norvegicus GN=Sipa1l3 PE=4 SV=1	12	9	1.06655	1.00917
P85972	VINC_RAT	17.1	34.7	Vinculin OS=Rattus norvegicus GN=Vcl PE=1 SV=1	10	9	1.06655	0.981655
D3ZXL9	D3ZXL9_RAT	17.32	56.4	Protein Kctd4 OS=Rattus norvegicus GN=Kctd4 PE=4 SV=1	9	9	1.05686	1.0186
F1LNA3	F1LNA3_RAT	17.23	26.2	MAM domain-containing glycosylphosphatidylinositol anchor protein 1 OS=Rattus norvegicus GN=Mdga1 PE=2 SV=1	9	9	1.05686	1.07652
E9PTG5	E9PTG5_RAT	16.19	28.1	Protein Plekha5 OS=Rattus norvegicus GN=Plekha5 PE=2 SV=1	10	9	1.05686	1.03752
D3ZZP2	D3ZZP2_RAT	14.27	76	Protein Rab39 OS=Rattus norvegicus GN=Rab39a PE=3 SV=1	12	9	1.05686	1.12725
F2Z3Q8	F2Z3Q8_RAT	17.73	29.3	Importin subunit beta-1 OS=Rattus norvegicus GN=Kpnb1 PE=4 SV=1	10	9	1.04712	1.03749
G3V8T5	G3V8T5_RAT	16.07	39.3	Protein Ruvbl2 OS=Rattus norvegicus GN=Ruvbl2 PE=4 SV=1	10	9	1.04712	0.98178
P68035	ACTC_RAT	6.15	67.9	Actin, alpha cardiac muscle 1 OS=Rattus norvegicus GN=Actc1 PE=2 SV=1	101	9	1.04712	1.04712
P85515	ACTZ_RAT	25.73	55.3	Alpha-centractin OS=Rattus norvegicus GN=Actr1a PE=1 SV=1	20	9	1.03756	0.990869
P42260	GRIK2_RAT	15.76	20.7	Glutamate receptor ionotropic, kainate 2 OS=Rattus norvegicus GN=Grik2 PE=1 SV=2	9	9	1.03756	1.00923
Q8R4Z9	MFN1_RAT	13.05	28.2	Mitofusin-1 OS=Rattus norvegicus GN=Mfn1 PE=1 SV=1	10	9	1.03756	1.06661
D3ZXX3	D3ZXX3_RAT	12.47	12.2	Uncharacterized protein OS=Rattus norvegicus PE=2 SV=1	10	9	1.03756	1.13768
F1LSH6	F1LSH6_RAT	21.71	33.3	Potassium/sodium hyperpolarization-activated cyclic nucleotide-gated channel 1 OS=Rattus norvegicus GN=Hcn1 PE=2 SV=1	14	9	1.02807	1
P53678	AP3M2_RAT	20.42	51.2	AP-3 complex subunit mu-2 OS=Rattus norvegicus GN=Ap3m2 PE=2 SV=1	13	9	1.02807	1
D4A9D8	D4A9D8_RAT	18.94	32.9	Oxysterol-binding protein OS=Rattus norvegicus GN=Osbp PE=2 SV=1	12	9	1.02807	1.00925
D3ZE15	D3ZE15_RAT	18.03	61.8	RCG38845, isoform CRA_b OS=Rattus norvegicus GN=LOC100911483 PE=4 SV=1	10	9	1.02807	0.99085
F1LQJ7	F1LQJ7_RAT	17.44	38.1	Protein Pck2 (Fragment) OS=Rattus norvegicus GN=Pck2 PE=2 SV=1	9	9	1.02807	1.06662
B2RYK4	B2RYK4_RAT	17.38	37.1	Similar to RIKEN cDNA 1200007B05 OS=Rattus norvegicus GN=Slc25a46 PE=2 SV=1	12	9	1.02807	1
G3V928	G3V928_RAT	17.33	10.7	Protein Lrp1 OS=Rattus norvegicus GN=Lrp1 PE=4 SV=1	10	9	1.02807	1.03763
D4A758	D4A758_RAT	16.42	24.8	Protein Lrrc8b OS=Rattus norvegicus GN=Lrrc8b PE=4 SV=1	10	9	1.02807	1.07649
D3ZNF1	D3ZNF1_RAT	15.87	14.7	Protein Bai1 OS=Rattus norvegicus GN=Bai1 PE=4 SV=1	9	9	1.02807	1
D3ZP34	D3ZP34_RAT	15.38	29.2	Uncharacterized protein OS=Rattus norvegicus PE=4 SV=1	12	9	1.02807	1.03763
D4AAC4	D4AAC4_RAT	15	29	Protein Adam23 OS=Rattus norvegicus GN=Adam23 PE=2 SV=1	13	9	1.02807	1.01861
P42123	LDHB_RAT	14.57	37.7	L-lactate dehydrogenase B chain OS=Rattus norvegicus GN=Ldhb PE=1 SV=2	12	9	1.02807	0.955074
D3ZSA9	D3ZSA9_RAT	18.75	26	Protein Nomo1 OS=Rattus norvegicus GN=Nomo1 PE=4 SV=1	10	9	1.01864	1.10665
P47875	CSRP1_RAT	18.6	78.2	Cysteine and glycine-rich protein 1 OS=Rattus norvegicus GN=Csrp1 PE=2 SV=2	14	9	1.01864	1
D3ZJD0	D3ZJD0_RAT	18.02	16	Uncharacterized protein OS=Rattus norvegicus PE=2 SV=1	10	9	1.01864	1.00927
Q568Z9	PHYIP_RAT	17.62	37.9	Phytanoyl-CoA hydroxylase-interacting protein OS=Rattus norvegicus GN=Phyhip PE=2 SV=1	11	9	1.01864	0.963838
O70441	SYN3_RAT	16	43.7	Synapsin-3 OS=Rattus norvegicus GN=Syn3 PE=1 SV=1	9	9	1.01864	0.946318
Q99068	AMRP_RAT	14.87	41.1	Alpha-2-macroglobulin receptor-associated protein OS=Rattus norvegicus GN=Lrpap1 PE=1 SV=2	11	9	1.01864	0.963838
D3Z8E6	D3Z8E6_RAT	13.14	23.9	Uncharacterized protein OS=Rattus norvegicus PE=2 SV=1	9	9	1.01864	1
D3ZF13	D3ZF13_RAT	12.94	37.2	Acyl carrier protein OS=Rattus norvegicus GN=LOC683884 PE=3 SV=1	16	9	1.01864	1
G3V7B5	G3V7B5_RAT	9.77	46	Phosphoribosyl pyrophosphate synthase-associated protein 1 OS=Rattus norvegicus GN=Prpsap1 PE=4 SV=1	14	9	1.01864	0.981766
D4AAR7	D4AAR7_RAT	20.25	32.5	Protein Ccdc136 OS=Rattus norvegicus GN=Ccdc136 PE=4 SV=1	13	9	1.00929	0.972749
F8WGA1	F8WGA1_RAT	19.38	23.4	Cullin-associated NEDD8-dissociated protein 1 OS=Rattus norvegicus GN=Cand1 PE=4 SV=1	12	9	1.00929	1.05682
F1M763	F1M763_RAT	16.58	23.9	Protein Prex2 (Fragment) OS=Rattus norvegicus GN=Prex2 PE=2 SV=1	11	9	1.00929	0.972749
G3V7U6	G3V7U6_RAT	16.34	33.8	Calpain 5, isoform CRA_a OS=Rattus norvegicus GN=Capn5 PE=4 SV=1	10	9	1.00929	0.946306
G3V8Q9	G3V8Q9_RAT	15.26	20.3	Adenomatosis polyposis coli, isoform CRA_a OS=Rattus norvegicus GN=Apc PE=4 SV=1	10	9	1.00929	1.10668
Q6AYT7	ABD12_RAT	19.29	45.5	Monoacylglycerol lipase ABHD12 OS=Rattus norvegicus GN=Abhd12 PE=2 SV=1	12	9	1	1
G3V918	G3V918_RAT	19.22	35.3	Phosphoribosylglycinamide formyltransferase, isoform CRA_a OS=Rattus norvegicus GN=Gart PE=3 SV=1	12	9	1	1
D3ZW15	D3ZW15_RAT	18.96	21	Protein Sec24b OS=Rattus norvegicus GN=Sec24b PE=4 SV=1	9	9	1	1.0093
Q498T9	LRC8C_RAT	18.04	38.9	Leucine-rich repeat-containing protein 8C OS=Rattus norvegicus GN=Lrrc8c PE=2 SV=1	13	9	1	1.0471
B1WBS4	B1WBS4_RAT	17.87	63.1	Similar to Vacuolar protein sorting 26 homolog (VPS26 protein homolog), isoform CRA_a OS=Rattus norvegicus GN=Vps26b PE=2 SV=1	16	9	1	0.9727
D3ZCF2	D3ZCF2_RAT	17.45	29	Protein Vps41 OS=Rattus norvegicus GN=Vps41 PE=2 SV=1	9	9	1	0.9817
P62024	PHAR1_RAT	17.08	43.8	Phosphatase and actin regulator 1 OS=Rattus norvegicus GN=Phactr1 PE=1 SV=1	11	9	1	0.9817
D3ZW09	D3ZW09_RAT	16.71	20	Protein Sorcs2 OS=Rattus norvegicus GN=Sorcs2 PE=2 SV=1	9	9	1	0.9638
B6DYQ0	B6DYQ0_RAT	16.58	61.5	Glutathione S-transferase kappa OS=Rattus norvegicus GN=Gstk1 PE=2 SV=1	10	9	1	0.9727
D3ZFJ6	D3ZFJ6_RAT	16.08	32	Lactamase, beta (Predicted) OS=Rattus norvegicus GN=Lactb PE=4 SV=1	9	9	1	1.0471
Q5M821	PPM1H_RAT	15.22	45.6	Protein phosphatase 1H OS=Rattus norvegicus GN=Ppm1h PE=2 SV=2	10	9	1	0.9817
G3V6K8	G3V6K8_RAT	13.66	50.9	Calcium channel, voltage-dependent, beta 1 subunit, isoform CRA_a OS=Rattus norvegicus GN=Cacnb1 PE=4 SV=1	16	9	1	1.0765
P70566	TMOD2_RAT	19.68	55	Tropomodulin-2 OS=Rattus norvegicus GN=Tmod2 PE=1 SV=1	22	9	0.990786	0.972654
P36876	2ABA_RAT	18.98	63.1	Serine/threonine-protein phosphatase 2A 55 kDa regulatory subunit B alpha isoform OS=Rattus norvegicus GN=Ppp2r2a PE=2 SV=1	14	9	0.990786	1.05677
D3ZRC4	D3ZRC4_RAT	18.49	31.1	Similar to intracellular membrane-associated calcium-independent phospholipase A2 gamma (Predicted), isoform CRA_b OS=Rattus norvegicus GN=Pnpla8 PE=4 SV=1	9	9	0.990786	0.98167
Q6P6S0	SNP47_RAT	17.69	43.7	Synaptosomal-associated protein 47 OS=Rattus norvegicus GN=Snap47 PE=2 SV=1	10	9	0.990786	0.972654
Q4V7C6	GUAA_RAT	17.01	41.3	GMP synthase [glutamine-hydrolyzing] OS=Rattus norvegicus GN=Gmps PE=1 SV=1	9	9	0.990786	0.990786
Q5XII9	MFR1L_RAT	16.5	49.8	Mitochondrial fission regulator 1-like OS=Rattus norvegicus GN=Mtfr1l PE=2 SV=1	11	9	0.990786	0.990786
B4F7C2	B4F7C2_RAT	13.32	86.7	RCG45085 OS=Rattus norvegicus GN=Tubb4 PE=2 SV=1	367	9	0.990786	1
Q2PQA9	KINH_RAT	18.49	35	Kinesin-1 heavy chain OS=Rattus norvegicus GN=Kif5b PE=1 SV=1	14	9	0.98174	1.06656
F1LR60	F1LR60_RAT	16.13	25.9	Amyloid beta A4 precursor protein-binding family A member 1 OS=Rattus norvegicus GN=Apba1 PE=2 SV=1	11	9	0.98174	0.954938
Q8R2H0	Q8R2H0_RAT	15.58	76.3	ATPase, H+ transporting, V1 subunit G isoform 2 OS=Rattus norvegicus GN=Atp6v1g2 PE=4 SV=1	18	9	0.98174	1.08639
D3ZAF0	D3ZAF0_RAT	15.19	27	Protein Ccdc88a OS=Rattus norvegicus GN=Ccdc88a PE=4 SV=1	10	9	0.98174	0.98174
D4A781	D4A781_RAT	13.75	27.4	Protein Ipo5 OS=Rattus norvegicus GN=Ipo5 PE=4 SV=1	9	9	0.98174	0.903593
Q9JHZ4	GRAP1_RAT	13.03	41.9	GRIP1-associated protein 1 OS=Rattus norvegicus GN=Gripap1 PE=1 SV=1	9	9	0.98174	0.99087
D3ZHL1	D3ZHL1_RAT	12.68	30.4	Protein Ksr1 OS=Rattus norvegicus GN=Ksr1 PE=2 SV=1	9	9	0.98174	0.954938
G3V9Y7	G3V9Y7_RAT	16.75	36	FAS-associated factor 2 OS=Rattus norvegicus GN=Faf2 PE=4 SV=1	10	9	0.972763	0.990856
P09895	RL5_RAT	16.74	40.4	60S ribosomal protein L5 OS=Rattus norvegicus GN=Rpl5 PE=1 SV=3	16	9	0.972763	1.00924
Q5U322	Q5U322_RAT	16.52	35.7	Carboxypeptidase E OS=Rattus norvegicus GN=Cpe PE=2 SV=1	13	9	0.972763	1.02802
Q5M9I5	QCR6_RAT	15.92	65.2	Cytochrome b-c1 complex subunit 6, mitochondrial OS=Rattus norvegicus GN=Uqcrh PE=3 SV=1	20	9	0.972763	0.972763
F1LPF5	F1LPF5_RAT	13.24	41	Heat shock 70 kDa protein 1A/1B (Fragment) OS=Rattus norvegicus GN=Hspa1a PE=2 SV=1	18	9	0.972763	1.07646
Q5U2Q7	ERF1_RAT	11.33	38.4	Eukaryotic peptide chain release factor subunit 1 OS=Rattus norvegicus GN=Etf1 PE=2 SV=3	9	9	0.972763	1.03755
F1LP59	F1LP59_RAT	18.84	29.9	Uncharacterized protein (Fragment) OS=Rattus norvegicus GN=RGD1306487 PE=2 SV=1	11	9	0.963855	0.937542
O08700	VPS45_RAT	17.24	37.2	Vacuolar protein sorting-associated protein 45 OS=Rattus norvegicus GN=Vps45 PE=2 SV=1	11	9	0.963855	1.02805
F1M7N3	F1M7N3_RAT	16.02	31	Protein Agap3 (Fragment) OS=Rattus norvegicus GN=Agap3 PE=4 SV=1	17	9	0.963855	0.928964
Q5PQN6	SPE39_RAT	15.94	41.5	Spermatogenesis-defective protein 39 homolog OS=Rattus norvegicus GN=Vipas39 PE=2 SV=1	9	9	0.963855	1.0186
P62193	PRS4_RAT	14.93	53	26S protease regulatory subunit 4 OS=Rattus norvegicus GN=Psmc1 PE=2 SV=1	9	8	0.963855	0.963855
Q5U1Z9	Q5U1Z9_RAT	18.9	36.5	Metaxin 2 OS=Rattus norvegicus GN=Mtx2 PE=2 SV=1	11	9	0.955019	0.9639
Q765A7	PGAP1_RAT	10.54	18.7	GPI inositol-deacylase OS=Rattus norvegicus GN=Pgap1 PE=1 SV=1	9	9	0.955019	0.920447
Q5FVQ4	MLEC_RAT	20.58	47.8	Malectin OS=Rattus norvegicus GN=Mlec PE=2 SV=1	10	9	0.946253	0.928936
Q02356	AMPD2_RAT	17.6	26.7	AMP deaminase 2 OS=Rattus norvegicus GN=Ampd2 PE=2 SV=2	9	9	0.946253	0.946253
F1M5M9	F1M5M9_RAT	34.01	37.3	Protein Srgap3 (Fragment) OS=Rattus norvegicus GN=Srgap3 PE=2 SV=1	18	9	0.937559	0.981718
Q68FS4	AMPL_RAT	16.13	45.1	Cytosol aminopeptidase OS=Rattus norvegicus GN=Lap3 PE=1 SV=1	11	9	0.937559	0.911963
D4A1J3	D4A1J3_RAT	12.68	41.2	Protein LOC100365804 OS=Rattus norvegicus GN=Palm3 PE=4 SV=1	9	9	0.928936	0.895309
Q6PCT9	Q6PCT9_RAT	16.55	41.7	Proteasome (Prosome, macropain) 26S subunit, non-ATPase, 6 OS=Rattus norvegicus GN=Psmd6 PE=2 SV=1	10	9	0.911993	0.98176
Q9QX38	Q9QX38_RAT	14.55	33.7	Neuropilin OS=Rattus norvegicus GN=Nrp1 PE=2 SV=1	9	9	0.911993	0.937528
D4A5X1	D4A5X1_RAT	18.04	35.7	Protein Stim2 OS=Rattus norvegicus GN=Stim2 PE=4 SV=1	10	9	0.895335	0.972692
P41542	USO1_RAT	14.59	23.2	General vesicular transport factor p115 OS=Rattus norvegicus GN=Uso1 PE=1 SV=1	10	9	0.870928	0.839401
F1LPP6	F1LPP6_RAT	17.07	27.9	A-kinase anchor protein 5 OS=Rattus norvegicus GN=Akap5 PE=2 SV=1	10	9	0.816593	1.01862
D3ZZW1	D3ZZW1_RAT	10.14	19.6	Protein Dock1 OS=Rattus norvegicus GN=Dock1 PE=4 SV=1	10	9	0.816593	0.928956
Q499N5	ACSF2_RAT	16.73	38.4	Acyl-CoA synthetase family member 2, mitochondrial OS=Rattus norvegicus GN=Acsf2 PE=2 SV=1	10	9	0.809127	0.824177
P27952	RS2_RAT	16.43	64.2	40S ribosomal protein S2 OS=Rattus norvegicus GN=Rps2 PE=1 SV=1	12	9	0.758553	0.946219
P49242	RS3A_RAT	17.3	60.2	40S ribosomal protein S3a OS=Rattus norvegicus GN=Rps3a PE=1 SV=2	13	9	0.737898	0.963843
P68511	1433F_RAT	15.72	69.1	14-3-3 protein eta OS=Rattus norvegicus GN=Ywhah PE=1 SV=2	25	9	0.711238	0.591607
F1M9W9	F1M9W9_RAT	15.98	26.5	Protein RGD1309102 OS=Rattus norvegicus GN=Trappc8 PE=2 SV=1	12	9	0.654622	0.570175
P47863	AQP4_RAT	16.19	23.8	Aquaporin-4 OS=Rattus norvegicus GN=Aqp4 PE=1 SV=1	17	9	0.619425	0.990833
O88801	HOME2_RAT	17.54	46.9	Homer protein homolog 2 OS=Rattus norvegicus GN=Homer2 PE=1 SV=1	9	9	0.405515	0.648662
G3V9Z6	G3V9Z6_RAT	28.59	64.3	Septin 8 (Predicted) OS=Rattus norvegicus GN=Sept8 PE=3 SV=1	45	9	0.387252	0.666809
D3ZRN3	D3ZRN3_RAT	2.01	63.6	Protein Actbl2 OS=Rattus norvegicus GN=Actbl2 PE=3 SV=1	65	9
Q66HL0	Q66HL0_RAT	13.23	33.9	5' nucleotidase, ecto OS=Rattus norvegicus GN=Nt5e PE=2 SV=2	8	8	1.70619	0.981744
D3ZPU3	D3ZPU3_RAT	13.26	41.7	Estradiol 17-beta-dehydrogenase 12 OS=Rattus norvegicus GN=Hsd17b12 PE=2 SV=1	9	8	1.69033	0.887086
D3ZGX7	D3ZGX7_RAT	15.39	42.7	Protein LYRIC OS=Rattus norvegicus GN=Mtdh PE=2 SV=1	8	8	1.65948	1.81962
D3ZC85	D3ZC85_RAT	18.22	38	Protein Fam126b OS=Rattus norvegicus GN=Fam126b PE=2 SV=1	13	8	1.51355	2.12805
P29314	RS9_RAT	15.11	36.1	40S ribosomal protein S9 OS=Rattus norvegicus GN=Rps9 PE=1 SV=4	8	8	1.51355	1.36764
Q6P0K8	PLAK_RAT	14.08	37.7	Junction plakoglobin OS=Rattus norvegicus GN=Jup PE=1 SV=1	16	8	1.4997	0.519946
Q5EBA4	Q5EBA4_RAT	16.64	51.9	Nipsnap1 protein (Fragment) OS=Rattus norvegicus GN=Nipsnap1 PE=2 SV=1	23	8	1.4455	1.43221
D3Z8T2	D3Z8T2_RAT	10.93	67.3	Protein Mrps36 OS=Rattus norvegicus GN=Mrps36 PE=2 SV=1	16	8	1.34282	1.83658
D4ADS4	D4ADS4_RAT	12.25	38.2	Protein Mgst3 OS=Rattus norvegicus GN=Mgst3 PE=4 SV=1	78	8	1.24735	0.69178
Q9Z270	VAPA_RAT	18.42	54.6	Vesicle-associated membrane protein-associated protein A OS=Rattus norvegicus GN=Vapa PE=1 SV=3	16	8	1.22459	1.54164
Q4QQV0	Q4QQV0_RAT	6.22	77.6	Protein Tubb6 OS=Rattus norvegicus GN=Tubb6 PE=2 SV=1	225	8	1.16945	1.16945
B2RYS8	B2RYS8_RAT	14.78	58.6	NADH dehydrogenase (Ubiquinone) 1 beta subcomplex 8 OS=Rattus norvegicus GN=Ndufb8 PE=2 SV=1	15	8	1.15875	0.839397
Q5RKI5	Q5RKI5_RAT	19.88	25.4	Flightless I homolog (Drosophila) OS=Rattus norvegicus GN=Flii PE=2 SV=1	10	8	1.13766	0.990899
F1M616	F1M616_RAT	23.25	30.8	Protein Sec3l1 (Fragment) OS=Rattus norvegicus GN=Sec3l1 PE=2 SV=1	17	8	1.12714	1.01849
B0BMY7	B0BMY7_RAT	17.19	53.3	Protein tyrosine kinase 9-like (A6-related protein) (Predicted), isoform CRA_b OS=Rattus norvegicus GN=LOC684352 PE=2 SV=1	10	8	1.11682	1.00916
P14646	PDE4B_RAT	15.88	26.1	cAMP-specific 3',5'-cyclic phosphodiesterase 4B OS=Rattus norvegicus GN=Pde4b PE=1 SV=4	9	8	1.10668	1.02811
Q10728	MYPT1_RAT	14.53	31.9	Protein phosphatase 1 regulatory subunit 12A OS=Rattus norvegicus GN=Ppp1r12a PE=1 SV=2	9	8	1.10668	1.05688
F1LRX1	F1LRX1_RAT	16.58	35.7	Protein Eif4g2 (Fragment) OS=Rattus norvegicus GN=Eif4g2 PE=2 SV=1	10	8	1.09649	1.02807
B0BN74	B0BN74_RAT	15.71	59.5	Bag2 protein OS=Rattus norvegicus GN=Bag2 PE=2 SV=1	9	8	1.09649	0.648684
Q4QR73	Q4QR73_RAT	16.04	29.2	DnaJ (Hsp40) homolog, subfamily A, member 4 OS=Rattus norvegicus GN=Dnaja4 PE=2 SV=1	10	8	1.07643	1.08644
Q6TUG0	DJB11_RAT	16	36.9	DnaJ homolog subfamily B member 11 OS=Rattus norvegicus GN=Dnajb11 PE=2 SV=1	9	8	1.07643	1.06652
F8WFK3	F8WFK3_RAT	15.79	37.5	Gelsolin OS=Rattus norvegicus GN=Gsn PE=4 SV=1	10	8	1.07643	1.00926
D3ZMY7	D3ZMY7_RAT	16	36.1	Protein LOC100364597 OS=Rattus norvegicus GN=Nt5c2 PE=3 SV=1	8	8	1.06655	0.981655
F1LNI9	F1LNI9_RAT	15.95	36.7	Vesicle-associated membrane protein 2 (Fragment) OS=Rattus norvegicus GN=Vamp2 PE=2 SV=1	20	8	1.06655	1.04703
H7C5Y5	H7C5Y5_RAT	15.91	42.1	60S ribosomal protein L6 OS=Rattus norvegicus PE=3 SV=1	10	8	1.06655	1.08639
Q4QRB9	Q4QRB9_RAT	15.42	38.8	Prkag2 protein (Fragment) OS=Rattus norvegicus GN=Prkag2 PE=2 SV=1	14	8	1.06655	1
B2GV24	UFL1_RAT	15.33	27	E3 UFM1-protein ligase 1 OS=Rattus norvegicus GN=Ufl1 PE=2 SV=1	8	8	1.06655	1.00917
D3ZGD3	D3ZGD3_RAT	19.11	30.4	Protein Cnnm1 OS=Rattus norvegicus GN=Cnnm1 PE=4 SV=1	10	8	1.05686	0.963855
F1LRG1	F1LRG1_RAT	15.1	37.6	Eukaryotic translation initiation factor 3 subunit A OS=Rattus norvegicus GN=Eif3a PE=2 SV=1	9	8	1.05686	1.04714
D3ZMD2	D3ZMD2_RAT	12.66	78	40S ribosomal protein S12 OS=Rattus norvegicus GN=Rps12l2 PE=3 SV=1	13	8	1.05686	0.673008
F1LPJ2	F1LPJ2_RAT	4.71	19.4	Uncharacterized protein (Fragment) OS=Rattus norvegicus PE=2 SV=1	11	8	1.05686	0.981822
F1LU71	F1LU71_RAT	17.26	48.9	Protein Auh (Fragment) OS=Rattus norvegicus GN=Auh PE=3 SV=1	17	8	1.04712	1.01853
Q5M9H2	Q5M9H2_RAT	16.83	34.4	Acyl-Coenzyme A dehydrogenase, very long chain OS=Rattus norvegicus GN=Acadvl PE=2 SV=1	10	8	1.04712	1.08639
D4AA90	D4AA90_RAT	16.69	28.8	Protein Enah OS=Rattus norvegicus GN=Enah PE=2 SV=1	8	8	1.04712	1.08639
D3ZUX7	D3ZUX7_RAT	16.12	29.7	Protein Acsf3 OS=Rattus norvegicus GN=Acsf3 PE=4 SV=1	10	8	1.04712	1.01853
P11348	DHPR_RAT	16.06	64.3	Dihydropteridine reductase OS=Rattus norvegicus GN=Qdpr PE=1 SV=1	17	8	1.04712	1.05686
F1LM86	F1LM86_RAT	15.77	33.8	Phosphatidylinositol 3-kinase catalytic subunit type 3 OS=Rattus norvegicus GN=Pik3c3 PE=2 SV=1	10	8	1.04712	1.04712
G3V7X2	G3V7X2_RAT	14.6	29.2	Secretogranin 2, isoform CRA_a OS=Rattus norvegicus GN=Scg2 PE=4 SV=1	10	8	1.04712	1.01853
D3ZPE5	D3ZPE5_RAT	14.58	27.5	Protein Vps53 OS=Rattus norvegicus GN=Vps53 PE=4 SV=1	11	8	1.04712	0.98178
Q6PDV7	RL10_RAT	16.88	54.7	60S ribosomal protein L10 OS=Rattus norvegicus GN=Rpl10 PE=1 SV=3	10	8	1.03756	1.06661
P07872	ACOX1_RAT	16.77	31.6	Peroxisomal acyl-coenzyme A oxidase 1 OS=Rattus norvegicus GN=Acox1 PE=1 SV=1	9	8	1.03756	0.990869
D3Z8Q0	D3Z8Q0_RAT	16.22	41.4	Protein Rab11fip2 OS=Rattus norvegicus GN=Rab11fip2 PE=2 SV=1	9	8	1.03756	1.03756
F1MAH6	F1MAH6_RAT	15.2	34.7	Protein Cdh11 OS=Rattus norvegicus GN=Cdh11 PE=2 SV=1	9	8	1.03756	1.01857
G3V7V3	G3V7V3_RAT	15.16	27.2	Protein Slc27a4 OS=Rattus norvegicus GN=Slc27a4 PE=4 SV=1	9	8	1.03756	1.03756
Q5PPI8	Q5PPI8_RAT	15.12	30.1	Protein RGD1311805 OS=Rattus norvegicus GN=RGD1311805 PE=2 SV=1	8	8	1.03756	0.990869
B5DEJ5	B5DEJ5_RAT	14.54	33.3	Eefsec protein OS=Rattus norvegicus GN=Eefsec PE=2 SV=1	9	8	1.03756	0.990869
D3ZXA6	D3ZXA6_RAT	18.12	22.1	Protein Pdpr OS=Rattus norvegicus GN=Pdpr PE=3 SV=1	10	8	1.02807	1.03763
G3V7M0	G3V7M0_RAT	16.41	25	Protein Cnot1 OS=Rattus norvegicus GN=Cnot1 PE=4 SV=1	9	8	1.02807	1.14825
F1LPG5	F1LPG5_RAT	15.09	62	Protein LOC688963 OS=Rattus norvegicus GN=LOC688963 PE=2 SV=1	16	8	1.02807	1.04719
D4A6T9	D4A6T9_RAT	13.79	40	Protein Mark4 OS=Rattus norvegicus GN=Mark4 PE=4 SV=1	11	8	1.02807	0.955074
D3Z9C0	D3Z9C0_RAT	13.15	29.3	Protein Mios OS=Rattus norvegicus GN=Mios PE=4 SV=1	8	8	1.02807	0.99085
G3V986	G3V986_RAT	18.03	27.5	Potassium voltage gated channel, Shal-related family, member 2 OS=Rattus norvegicus GN=Kcnd2 PE=4 SV=1	12	8	1.01864	1.03759
P37285	KLC1_RAT	17.35	48	Kinesin light chain 1 OS=Rattus norvegicus GN=Klc1 PE=1 SV=2	11	8	1.01864	1
Q4V8H5	Q4V8H5_RAT	16.82	34.3	Aspartyl aminopeptidase OS=Rattus norvegicus GN=Dnpep PE=2 SV=1	10	8	1.01864	0.990832
P47971	NPTX1_RAT	16.05	41.9	Neuronal pentraxin-1 OS=Rattus norvegicus GN=Nptx1 PE=1 SV=1	9	8	1.01864	1.01864
D3ZZQ9	D3ZZQ9_RAT	16.04	41.2	Protein Tom1l2 OS=Rattus norvegicus GN=Tom1l2 PE=2 SV=1	9	8	1.01864	1.03759
F1M0B9	F1M0B9_RAT	15.19	31.9	Oxysterol-binding protein (Fragment) OS=Rattus norvegicus GN=Osbpl8 PE=2 SV=1	9	8	1.01864	1.00927
Q5U316	RAB35_RAT	14.94	66.2	Ras-related protein Rab-35 OS=Rattus norvegicus GN=Rab35 PE=2 SV=1	12	8	1.01864	0.963838
Q91XN7	Q91XN7_RAT	14.09	66.1	Tropomyosin alpha isoform OS=Rattus norvegicus GN=Tpm1 PE=2 SV=1	21	8	1.01864	1.01864
G3V8J5	G3V8J5_RAT	13.95	22.6	PH and SEC7 domain-containing protein 1 OS=Rattus norvegicus GN=Psd PE=4 SV=1	10	8	1.01864	1.01864
E9PT36	E9PT36_RAT	13.95	28.1	Protein RGD1311612 OS=Rattus norvegicus GN=RGD1311612 PE=2 SV=1	8	8	1.01864	1
D3ZKT0	D3ZKT0_RAT	13.8	44.8	Protein LOC362419 OS=Rattus norvegicus GN=Tamm41 PE=4 SV=1	9	8	1.01864	0.955078
Q498N3	Q498N3_RAT	13.04	51.1	Dctn4 protein OS=Rattus norvegicus GN=Dctn4 PE=2 SV=1	10	8	1.01864	1.0765
B2GUV2	B2GUV2_RAT	16.32	32.2	Vacuolar protein sorting 52 (Yeast), isoform CRA_b OS=Rattus norvegicus GN=Vps52 PE=2 SV=1	9	8	1.00929	0.990816
P54287	CACB3_RAT	16.04	60.5	Voltage-dependent L-type calcium channel subunit beta-3 OS=Rattus norvegicus GN=Cacnb3 PE=1 SV=1	15	8	1.00929	1.0765
Q5XIF3	NDUS4_RAT	16.02	54.3	NADH dehydrogenase [ubiquinone] iron-sulfur protein 4, mitochondrial OS=Rattus norvegicus GN=Ndufs4 PE=1 SV=1	11	8	1.00929	1.43228
G3V624	G3V624_RAT	15.67	36.3	Coronin OS=Rattus norvegicus GN=Coro1c PE=3 SV=1	14	8	1.00929	0.972749
F1M8G9	F1M8G9_RAT	15.15	37.9	Protein Ncam2 (Fragment) OS=Rattus norvegicus GN=Ncam2 PE=2 SV=1	9	8	1.00929	1
F1LXA0	F1LXA0_RAT	14.77	73.7	Protein Ndufa12 (Fragment) OS=Rattus norvegicus GN=Ndufa12 PE=4 SV=1	11	8	1.00929	0.990816
Q66H80	COPD_RAT	12.56	32.3	Coatomer subunit delta OS=Rattus norvegicus GN=Arcn1 PE=2 SV=1	8	8	1.00929	1.02806
Q6AY56	TBA8_RAT	12.16	73.5	Tubulin alpha-8 chain OS=Rattus norvegicus GN=Tuba8 PE=2 SV=1	251	8	1.00929	1.01867
F1M390	F1M390_RAT	17.62	40.3	Ezrin (Fragment) OS=Rattus norvegicus GN=Ezr PE=2 SV=1	10	8	1	1.0568
D3ZL50	D3ZL50_RAT	17.56	24.8	Protein Ttc37 OS=Rattus norvegicus GN=Ttc37 PE=4 SV=1	9	8	1	1.0375
Q6AYK8	EIF3D_RAT	16.01	39.1	Eukaryotic translation initiation factor 3 subunit D OS=Rattus norvegicus GN=Eif3d PE=2 SV=1	9	8	1	0.9462
F1LV21	F1LV21_RAT	14.82	28.2	Protein Ubash3b (Fragment) OS=Rattus norvegicus GN=Ubash3b PE=4 SV=1	8	8	1	1
D3ZF86	D3ZF86_RAT	14.59	19.4	Protein RGD1309903 OS=Rattus norvegicus GN=RGD1309903 PE=4 SV=1	9	8	1	0.9817
Q9Z2X5	HOME3_RAT	14.55	60.3	Homer protein homolog 3 OS=Rattus norvegicus GN=Homer3 PE=2 SV=2	8	8	1	1.0375
G3V8D0	G3V8D0_RAT	14.54	42.6	Protein St8sia3 OS=Rattus norvegicus GN=St8sia3 PE=4 SV=1	8	8	1	0.9376
Q5RJR9	Q5RJR9_RAT	12.33	38.4	Serine (Or cysteine) proteinase inhibitor, clade H, member 1, isoform CRA_b OS=Rattus norvegicus GN=Serpinh1 PE=2 SV=1	8	8	1	1.0471
Q62897	KCND3_RAT	10.03	24.9	Potassium voltage-gated channel subfamily D member 3 OS=Rattus norvegicus GN=Kcnd3 PE=1 SV=2	9	8	1	1
D4A9L0	D4A9L0_RAT	19.22	44.3	Protein RGD1310819 OS=Rattus norvegicus GN=RGD1310819 PE=2 SV=1	11	8	0.990786	0.963737
Q3MUI2	Q3MUI2_RAT	17.75	33.4	Numb-like OS=Rattus norvegicus GN=Numbl PE=2 SV=1	9	8	0.990786	1.12712
D4ABY2	D4ABY2_RAT	16.39	45.9	Uncharacterized protein OS=Rattus norvegicus GN=Copg2 PE=2 SV=1	10	8	0.990786	0.937481
D3ZEU9	D3ZEU9_RAT	16	23.5	Transient receptor potential cation channel subfamily V member 2 OS=Rattus norvegicus GN=Trpv2 PE=2 SV=1	9	8	0.990786	0.937481
D4A075	D4A075_RAT	15.74	51.9	60S ribosomal protein L13 OS=Rattus norvegicus GN=LOC100361259 PE=3 SV=1	8	8	0.990786	1.00921
Q793F9	VPS4A_RAT	15.69	46	Vacuolar protein sorting-associated protein 4A OS=Rattus norvegicus GN=Vps4a PE=2 SV=1	8	8	0.990786	1.05677
P18418	CALR_RAT	15.31	45.2	Calreticulin OS=Rattus norvegicus GN=Calr PE=1 SV=1	8	8	0.990786	1.01853
D3ZET9	D3ZET9_RAT	15.24	28.6	Protein Kab OS=Rattus norvegicus GN=Kab PE=2 SV=1	10	8	0.990786	0.98167
O54924	EXOC8_RAT	14.55	47.9	Exocyst complex component 8 OS=Rattus norvegicus GN=Exoc8 PE=1 SV=1	9	8	0.990786	0.963737
F1LS86	F1LS86_RAT	13.55	22.6	Protein Iars OS=Rattus norvegicus GN=Iars PE=2 SV=1	8	8	0.990786	0.972654
D3Z9A0	D3Z9A0_RAT	7.87	18.4	Sodium channel protein type 1 subunit alpha OS=Rattus norvegicus GN=Scn1a PE=2 SV=1	18	8	0.990786	1.14812
B4F7A9	B4F7A9_RAT	14.46	40.6	Casein kinase 2, alpha prime polypeptide OS=Rattus norvegicus GN=Csnk2a2 PE=2 SV=1	10	8	0.98174	0.98174
Q6PST4	ATLA1_RAT	14.36	30.3	Atlastin-1 OS=Rattus norvegicus GN=Atl1 PE=1 SV=1	8	8	0.98174	0.954938
Q3B8Q0	MARE2_RAT	13.92	37.7	Microtubule-associated protein RP/EB family member 2 OS=Rattus norvegicus GN=Mapre2 PE=2 SV=1	10	8	0.98174	0.963774
D3ZJF2	D3ZJF2_RAT	13.09	26.3	Reticulon-3 OS=Rattus norvegicus GN=Rtn3 PE=2 SV=1	8	8	0.98174	0.99087
Q64649	KPB1_RAT	11.5	20.2	Phosphorylase b kinase regulatory subunit alpha, skeletal muscle isoform OS=Rattus norvegicus GN=Phka1 PE=2 SV=2	8	8	0.98174	1
D3ZWX4	D3ZWX4_RAT	16.06	27.5	Protein Nckipsd OS=Rattus norvegicus GN=Nckipsd PE=4 SV=1	10	8	0.972763	1.00924
F1LTJ9	F1LTJ9_RAT	16.04	42.8	Protein LOC100364190 (Fragment) OS=Rattus norvegicus GN=LOC100364190 PE=2 SV=1	11	8	0.972763	0.954961
F1LQ55	F1LQ55_RAT	15.27	31.5	Non-specific lipid-transfer protein OS=Rattus norvegicus GN=Scp2 PE=2 SV=1	8	8	0.972763	0.981809
B5DEJ9	B5DEJ9_RAT	13.94	19.4	LOC691036 protein OS=Rattus norvegicus GN=Sbf2 PE=2 SV=1	9	8	0.972763	1.00924
D4A6G6	D4A6G6_RAT	16.3	63.5	Protein LOC100362339 OS=Rattus norvegicus GN=LOC100362339 PE=4 SV=1	9	8	0.963855	1.39316
B0BND0	ENPP6_RAT	16.23	35	Ectonucleotide pyrophosphatase/phosphodiesterase family member 6 OS=Rattus norvegicus GN=Enpp6 PE=2 SV=1	8	8	0.963855	1.02805
Q5CD99	Q5CD99_RAT	15.11	34.6	Putative UDP-GalNAc: polypeptide N-acetylgalactosaminyltransferase OS=Rattus norvegicus GN=Wbscr17 PE=2 SV=1	9	8	0.963855	0.937542
Q4KLN2	Q4KLN2_RAT	14.44	32.4	Mtx1 protein (Fragment) OS=Rattus norvegicus GN=Mtx1 PE=2 SV=1	9	8	0.963855	0.990843
A0JPJ7	OLA1_RAT	16.22	39.4	Obg-like ATPase 1 OS=Rattus norvegicus GN=Ola1 PE=2 SV=1	8	8	0.955019	0.937542
Q3MHT2	Q3MHT2_RAT	12.66	41.8	Cysteine desulfurase, mitochondrial OS=Rattus norvegicus GN=Nfs1 PE=2 SV=1	10	8	0.955019	1.03753
Q8CIN2	Q8CIN2_RAT	11.54	16.8	Receptor-like protein tyrosine phosphatase gamma B-type isoform OS=Rattus norvegicus GN=Ptprg PE=2 SV=1	8	8	0.946253	0.92042
D3ZKE8	D3ZKE8_RAT	10.87	22.1	Protein Bai2 OS=Rattus norvegicus GN=Bai2 PE=2 SV=1	9	8	0.946253	0.990821
F1LQY6	F1LQY6_RAT	16.06	51.1	Protein Necab2 (Fragment) OS=Rattus norvegicus GN=Necab2 PE=4 SV=1	9	8	0.937559	0.63679
P10687	PLCB1_RAT	12.51	29.3	1-phosphatidylinositol 4,5-bisphosphate phosphodiesterase beta-1 OS=Rattus norvegicus GN=Plcb1 PE=1 SV=1	9	8	0.937559	0.96381
Q9EPH8	PABP1_RAT	26.33	43.2	Polyadenylate-binding protein 1 OS=Rattus norvegicus GN=Pabpc1 PE=2 SV=1	15	8	0.928936	1.0471
Q9Z269	VAPB_RAT	20.85	50.6	Vesicle-associated membrane protein-associated protein B OS=Rattus norvegicus GN=Vapb PE=1 SV=3	13	8	0.928936	0.946215
P60892	PRPS1_RAT	18.68	56	Ribose-phosphate pyrophosphokinase 1 OS=Rattus norvegicus GN=Prps1 PE=1 SV=2	14	8	0.911993	0.98176
G3V7U1	G3V7U1_RAT	15.38	18.2	Glutamate receptor, metabotropic 1, isoform CRA_b OS=Rattus norvegicus GN=Grm1 PE=3 SV=1	9	8	0.911993	0.895303
B1WBW4	ARM10_RAT	13.78	40.2	Armadillo repeat-containing protein 10 OS=Rattus norvegicus GN=Armc10 PE=2 SV=1	8	8	0.911993	1
D3ZWL6	D3ZWL6_RAT	12.13	42.9	Adenosylhomocysteinase OS=Rattus norvegicus GN=Ahcyl2 PE=2 SV=1	23	8	0.911993	0.862927
G3V6X4	G3V6X4_RAT	16.68	38.5	E3 ubiquitin-protein ligase OS=Rattus norvegicus GN=Nedd4 PE=4 SV=1	12	8	0.903669	0.928972
G3V8Q6	G3V8Q6_RAT	14.78	46.6	Protein kinase, cAMP-dependent, regulatory, type 2, alpha, isoform CRA_a OS=Rattus norvegicus GN=Prkar2a PE=4 SV=1	9	8	0.903669	0.887132
D3ZRM8	D3ZRM8_RAT	12.14	36.5	Protein Rap1gap OS=Rattus norvegicus GN=Rap1gap PE=2 SV=1	10	8	0.903669	0.928972
P19945	RLA0_RAT	16.88	60.9	60S acidic ribosomal protein P0 OS=Rattus norvegicus GN=Rplp0 PE=1 SV=2	11	8	0.879044	1.3183
D3ZSM7	D3ZSM7_RAT	15.06	20.7	Protein RGD1306861 OS=Rattus norvegicus GN=RGD1306861 PE=2 SV=1	8	8	0.870928	0.937554
Q5D059	Q5D059_RAT	13.71	33.8	Heterogeneous nuclear ribonucleoprotein K OS=Rattus norvegicus GN=Hnrnpk PE=2 SV=1	10	8	0.855066	0.731167
B0BN68	B0BN68_RAT	14.1	52.6	Mitochondrial ribosomal protein S9 OS=Rattus norvegicus GN=Mrps9 PE=2 SV=1	8	8	0.809127	0.801683
O35796	C1QBP_RAT	14.05	52	Complement component 1 Q subcomponent-binding protein, mitochondrial OS=Rattus norvegicus GN=C1qbp PE=1 SV=2	12	8	0.779849	0.787101
Q5M9F7	Q5M9F7_RAT	16.05	40.1	ARP10 actin-related protein 10 homolog (S. cerevisiae) OS=Rattus norvegicus GN=Actr10 PE=2 SV=1	8	8	0.758553	0.758553
B2GUZ6	B2GUZ6_RAT	14.07	34.3	Protein Rtn4ip1 OS=Rattus norvegicus GN=Rtn4ip1 PE=2 SV=1	8	8	0.724428	0.911982
F1LYA6	F1LYA6_RAT	12.65	42.6	Protein Abi2 (Fragment) OS=Rattus norvegicus GN=Abi2 PE=2 SV=1	20	8	0.69185	1.23599
P97546	NPTN_RAT	18.35	34.6	Neuroplastin OS=Rattus norvegicus GN=Nptn PE=1 SV=2	13	8	0.6668	1
G3V9U2	G3V9U2_RAT	16.17	61.5	3-ketoacyl-CoA thiolase, mitochondrial OS=Rattus norvegicus GN=Acaa2 PE=3 SV=1	10	8	0.630955	0.758597
H1UBM6	H1UBM6_RAT	16.2	27.1	Copine 1 protein OS=Rattus norvegicus GN=Cpne1 PE=2 SV=1	11	8	0.597051	0.660696
Q99M64	P4K2A_RAT	10.62	43.1	Phosphatidylinositol 4-kinase type 2-alpha OS=Rattus norvegicus GN=Pi4k2a PE=1 SV=1	8	8	0.570158	0.758595
D4A0Q9	D4A0Q9_RAT	12.69	18.6	Protein Sos1 OS=Rattus norvegicus GN=Sos1 PE=2 SV=1	8	8	0.519994	1.77011
F1M831	F1M831_RAT	16.26	24.4	Protein Bcas3 OS=Rattus norvegicus GN=Bcas3 PE=2 SV=1	9	8	0.48752	0.77267
Q66H61	Q66H61_RAT	15.69	33.2	Glutaminyl-tRNA synthetase OS=Rattus norvegicus GN=Qars PE=2 SV=1	8	8	0.413052	0.937588
F1LWT6	F1LWT6_RAT	15.97	44.8	Protein Mtmr7 (Fragment) OS=Rattus norvegicus GN=Mtmr7 PE=2 SV=1	8	7	2.16779	1.65966
P20788	UCRI_RAT	13.49	48.5	Cytochrome b-c1 complex subunit Rieske, mitochondrial OS=Rattus norvegicus GN=Uqcrfs1 PE=1 SV=2	11	7	1.87056	3.01983
D4A3U9	D4A3U9_RAT	13.41	21.1	Protein Camsap1l1 OS=Rattus norvegicus GN=Camsap1l1 PE=2 SV=1	9	7	1.54178	1.41906
G3V964	G3V964_RAT	14.07	46.8	Neurotrimin OS=Rattus norvegicus GN=Ntm PE=4 SV=1	14	7	1.51355	1.0666
B7X6I3	B7X6I3_RAT	12.91	57.7	C38 protein OS=Rattus norvegicus GN=Cend1 PE=2 SV=1	11	7	1.47232	2.1677
Q03114	CDK5_RAT	15.32	46.2	Cyclin-dependent kinase 5 OS=Rattus norvegicus GN=Cdk5 PE=1 SV=1	9	7	1.4455	2.18792
B5DEH2	ERLN2_RAT	17.51	41	Erlin-2 OS=Rattus norvegicus GN=Erlin2 PE=1 SV=1	9	7	1.41904	0.765574
B0BMW0	B0BMW0_RAT	12.66	67	RAB14, member RAS oncogene family OS=Rattus norvegicus GN=Rab14 PE=2 SV=1	11	7	1.38045	1.45886
P69682	NECP1_RAT	11.53	48.4	Adaptin ear-binding coat-associated protein 1 OS=Rattus norvegicus GN=Necap1 PE=1 SV=1	8	7	1.3552	0.903645
Q704E8	ABCB7_RAT	10.48	20.2	ATP-binding cassette sub-family B member 7, mitochondrial OS=Rattus norvegicus GN=Abcb7 PE=2 SV=1	8	7	1.34282	0.203303
H1UBM7	H1UBM7_RAT	12.02	31	Copine 2 protein OS=Rattus norvegicus GN=LOC498972 PE=2 SV=1	10	7	1.29416	1.95885
D4A4J3	D4A4J3_RAT	12.33	16.7	Protein Man2a2 OS=Rattus norvegicus GN=Man2a2 PE=4 SV=1	8	7	1.25897	0.779806
Q32PX6	Q32PX6_RAT	12.13	59.2	Protein Rhog OS=Rattus norvegicus GN=Rhog PE=2 SV=1	9	7	1.25897	0.636787
Q4V7D9	Q4V7D9_RAT	13.01	36.2	Protein Smpdl3b OS=Rattus norvegicus GN=Smpdl3b PE=2 SV=1	7	7	1.22459	1.05682
F1LNR1	F1LNR1_RAT	43.52	36.3	Uncharacterized protein OS=Rattus norvegicus PE=2 SV=1	24	7	1.20221	1.38038
P54645	AAPK1_RAT	14.19	36.1	5'-AMP-activated protein kinase catalytic subunit alpha-1 OS=Rattus norvegicus GN=Prkaa1 PE=1 SV=2	8	7	1.20221	1.64427
B2GUZ5	CAZA1_RAT	14	70.6	F-actin-capping protein subunit alpha-1 OS=Rattus norvegicus GN=Capza1 PE=1 SV=1	21	7	1.20221	0.74465
Q63584	TMEDA_RAT	10.24	38.4	Transmembrane emp24 domain-containing protein 10 OS=Rattus norvegicus GN=Tmed10 PE=1 SV=2	8	7	1.19119	1.07635
F1M6B6	F1M6B6_RAT	8.39	19.6	Protein Pcdh10 (Fragment) OS=Rattus norvegicus GN=Pcdh10 PE=2 SV=1	7	7	1.19119	0.937463
D3ZPF2	D3ZPF2_RAT	12.31	46.3	Protein Mcat OS=Rattus norvegicus GN=Mcat PE=4 SV=1	7	7	1.14811	1.06659
D3ZM09	D3ZM09_RAT	11.77	36.3	Protein Sars2 OS=Rattus norvegicus GN=Sars2 PE=3 SV=1	7	7	1.14811	1.05672
Q4G064	COQ5_RAT	14.93	43.4	2-methoxy-6-polyprenyl-1,4-benzoquinol methylase, mitochondrial OS=Rattus norvegicus GN=Coq5 PE=2 SV=1	9	7	1.13766	1.02799
F1M0K0	F1M0K0_RAT	13.39	24.9	Protein Cadps2 (Fragment) OS=Rattus norvegicus GN=Cadps2 PE=2 SV=1	14	7	1.13766	1.1066
Q7TP24	Q7TP24_RAT	13.03	26.4	Ba1-667 OS=Rattus norvegicus GN=Srprb PE=2 SV=1	8	7	1.12714	0.954914
Q6P7Q2	Q6P7Q2_RAT	16.07	41.6	Gpc1 protein OS=Rattus norvegicus GN=Gpc1 PE=2 SV=1	12	7	1.10668	1.01859
G3V648	G3V648_RAT	12.56	27.1	1-acylglycerol-3-phosphate O-acyltransferase 3 (Predicted), isoform CRA_b OS=Rattus norvegicus GN=Agpat3 PE=4 SV=1	7	7	1.10668	1.03763
Q3T1J1	IF5A1_RAT	18.16	56.5	Eukaryotic translation initiation factor 5A-1 OS=Rattus norvegicus GN=Eif5a PE=1 SV=3	12	7	1.09649	0.981798
Q5BKC9	NGEF_RAT	14.48	26.3	Ephexin-1 OS=Rattus norvegicus GN=Ngef PE=1 SV=2	8	7	1.09649	1.0375
C6JUM5	C6JUM5_RAT	13.86	20.3	Protocadherin gamma C5 OS=Rattus norvegicus GN=Pcdhgc5 PE=2 SV=1	7	7	1.09649	1.04715
Q62636	RAP1B_RAT	22.27	73.4	Ras-related protein Rap-1b OS=Rattus norvegicus GN=Rap1b PE=2 SV=2	14	7	1.08648	1.2023
D4AAD1	D4AAD1_RAT	14	24.7	Protein Acap3 OS=Rattus norvegicus GN=Acap3 PE=2 SV=1	7	7	1.08648	1.08648
F1LMX7	F1LMX7_RAT	11.18	30.2	Echinoderm microtubule-associated protein-like 2 OS=Rattus norvegicus GN=Eml2 PE=2 SV=1	7	7	1.08648	1.02803
P61227	RAP2B_RAT	17.05	62.8	Ras-related protein Rap-2b OS=Rattus norvegicus GN=Rap2b PE=2 SV=1	13	7	1.07643	1.04704
F1LNV9	F1LNV9_RAT	14.69	30.8	Rho guanine nucleotide exchange factor 9 OS=Rattus norvegicus GN=Arhgef9 PE=2 SV=1	8	7	1.07643	1.03746
Q5M949	Q5M949_RAT	14.03	41.7	Nipsnap homolog 3A (C. elegans) OS=Rattus norvegicus GN=Nipsnap3b PE=2 SV=1	11	7	1.07643	1.04704
D4A517	D4A517_RAT	13.44	18.5	Solute carrier family 39 (Zinc transporter), member 10 (Predicted), isoform CRA_a OS=Rattus norvegicus GN=Slc39a10 PE=4 SV=1	8	7	1.07643	1.04704
Q9Z254	GIPC1_RAT	11.03	49	PDZ domain-containing protein GIPC1 OS=Rattus norvegicus GN=Gipc1 PE=1 SV=2	7	7	1.07643	0.928956
F1LM24	F1LM24_RAT	10.96	24.6	Protein LOC100362928 OS=Rattus norvegicus GN=LOC100362928 PE=2 SV=1	7	7	1.07643	1.05673
D3ZE26	D3ZE26_RAT	14.91	31	Protein Tmcc2 OS=Rattus norvegicus GN=Tmcc2 PE=4 SV=1	9	7	1.06655	1.07647
F1M7X7	F1M7X7_RAT	14.6	11.5	H(+)/Cl(-) exchange transporter 3 OS=Rattus norvegicus GN=Clcn3 PE=2 SV=1	8	7	1.06655	1.00917
Q03351	NTRK3_RAT	14.32	19.4	NT-3 growth factor receptor OS=Rattus norvegicus GN=Ntrk3 PE=1 SV=2	9	7	1.06655	1.04703
Q496Z0	ELP2_RAT	14.3	36.9	Elongator complex protein 2 OS=Rattus norvegicus GN=Elp2 PE=2 SV=1	8	7	1.06655	1.07647
G3V6L9	G3V6L9_RAT	12.45	33.9	Peptidyl-prolyl cis-trans isomerase OS=Rattus norvegicus GN=Fkbp3 PE=4 SV=1	8	7	1.06655	1.03744
G3V8V8	G3V8V8_RAT	12.15	34	ProSAP-interacting protein 1 OS=Rattus norvegicus GN=Prosapip1 PE=4 SV=1	9	7	1.06655	1.07647
D4A565	D4A565_RAT	11.43	45.5	NADH dehydrogenase (Ubiquinone) 1 beta subcomplex, 5 (Predicted), isoform CRA_b OS=Rattus norvegicus GN=Ndufb5 PE=4 SV=1	7	7	1.06655	1.03744
F1LZW6	F1LZW6_RAT	10.64	26.8	Protein Slc25a13 (Fragment) OS=Rattus norvegicus GN=Slc25a13 PE=3 SV=1	10	7	1.06655	1.02794
B2RYS2	B2RYS2_RAT	9.35	63.1	Cytochrome b-c1 complex subunit 7 OS=Rattus norvegicus GN=Uqcrb PE=3 SV=1	12	7	1.06655	1.78637
D4A5B6	D4A5B6_RAT	8.37	25.9	Protein Nebl OS=Rattus norvegicus GN=Nebl PE=4 SV=1	8	7	1.06655	1.01856
Q66HP7	Q66HP7_RAT	14.07	32.2	YME1-like 1 (S. cerevisiae) OS=Rattus norvegicus GN=Yme1l1 PE=2 SV=1	7	7	1.05686	0.928979
Q5PQL7	ITM2C_RAT	13.35	51.7	Integral membrane protein 2C OS=Rattus norvegicus GN=Itm2c PE=2 SV=1	14	7	1.05686	0.990911
D4A1V3	D4A1V3_RAT	13.06	24.6	DEAH (Asp-Glu-Ala-His) box polypeptide 30, isoform CRA_b OS=Rattus norvegicus GN=Dhx30 PE=4 SV=1	7	7	1.05686	1.07652
D3ZNT9	D3ZNT9_RAT	12.08	34.6	Phosphatidylinositol-binding clathrin assembly protein OS=Rattus norvegicus GN=Picalm PE=2 SV=1	11	7	1.05686	1.0186
D3ZT47	D3ZT47_RAT	16.03	29	Protein LOC100361389 OS=Rattus norvegicus GN=Fam171a2 PE=4 SV=1	8	7	1.04712	1
P07323	ENOG_RAT	15.21	45.9	Gamma-enolase OS=Rattus norvegicus GN=Eno2 PE=1 SV=2	8	7	1.04712	0.96377
G3V8F5	G3V8F5_RAT	14.61	43.2	Mitochondrial import receptor subunit TOM40 homolog OS=Rattus norvegicus GN=Tomm40 PE=4 SV=1	9	7	1.04712	1.03749
Q63396	TCP4_RAT	13.37	59.1	Activated RNA polymerase II transcriptional coactivator p15 OS=Rattus norvegicus GN=Sub1 PE=2 SV=3	7	7	1.04712	1.02796
Q07647	GTR3_RAT	11.93	15.6	Solute carrier family 2, facilitated glucose transporter member 3 OS=Rattus norvegicus GN=Slc2a3 PE=1 SV=1	8	7	1.04712	1.00921
F1M943	F1M943_RAT	7.91	25.9	Protein Armc8 OS=Rattus norvegicus GN=Armc8 PE=2 SV=1	8	7	1.04712	0.920419
G3V6H9	G3V6H9_RAT	14.25	37.9	Nucleosome assembly protein 1-like 1 OS=Rattus norvegicus GN=Nap1l1 PE=3 SV=1	8	7	1.03756	0.990869
D3ZRQ7	D3ZRQ7_RAT	14.07	34.8	Protein Fam21c OS=Rattus norvegicus GN=Fam21c PE=2 SV=1	7	7	1.03756	0.990869
B0BN52	B0BN52_RAT	14.05	39.3	Mitochondrial carrier homolog 2 (C. elegans) OS=Rattus norvegicus GN=Mtch2 PE=2 SV=1	18	7	1.03756	1
P08082	CLCB_RAT	13.58	38.9	Clathrin light chain B OS=Rattus norvegicus GN=Cltb PE=1 SV=1	14	7	1.03756	1.02801
Q6AY23	P5CR2_RAT	13.39	65.6	Pyrroline-5-carboxylate reductase 2 OS=Rattus norvegicus GN=Pycr2 PE=2 SV=1	7	7	1.03756	0.990869
F1LRY7	F1LRY7_RAT	12.5	26.9	Potassium/sodium hyperpolarization-activated cyclic nucleotide-gated channel 2 (Fragment) OS=Rattus norvegicus GN=Hcn2 PE=2 SV=1	11	7	1.03756	1.11693
Q9ES71	GNPAT_RAT	11.72	25.4	Dihydroxyacetone phosphate acyltransferase OS=Rattus norvegicus GN=Gnpat PE=2 SV=1	7	7	1.03756	1.08643
D4A5F7	D4A5F7_RAT	11.38	19.5	Protein Vps8 OS=Rattus norvegicus GN=Vps8 PE=4 SV=1	7	7	1.03756	1.02801
P62912	RL32_RAT	10.94	48.2	60S ribosomal protein L32 OS=Rattus norvegicus GN=Rpl32 PE=1 SV=2	7	7	1.03756	1.07647
D4A8H8	D4A8H8_RAT	37.8	46.6	Cytoplasmic FMR1 interacting protein 1 (Predicted) OS=Rattus norvegicus GN=Cyfip1 PE=4 SV=1	43	7	1.02807	1.03763
Q6P3V8	Q6P3V8_RAT	19.75	50.5	Eukaryotic translation initiation factor 4A1 OS=Rattus norvegicus GN=Eif4a1 PE=2 SV=1	11	7	1.02807	0.972756
Q505J5	Q505J5_RAT	14.42	27	Synaptotagmin XI OS=Rattus norvegicus GN=Syt11 PE=2 SV=1	8	7	1.02807	1.02807
Q63345	MOG_RAT	13.83	33.1	Myelin-oligodendrocyte glycoprotein OS=Rattus norvegicus GN=Mog PE=1 SV=1	8	7	1.02807	0.937596
Q5RKH5	Q5RKH5_RAT	13.76	22.5	Phosphorylase kinase, beta OS=Rattus norvegicus GN=Phkb PE=2 SV=1	8	7	1.02807	0.981803
F1LR33	F1LR33_RAT	9.7	30.8	Lipid phosphate phosphatase-related protein type 2 OS=Rattus norvegicus GN=Lppr2 PE=2 SV=1	7	7	1.02807	1.00925
Q8CFG5	CA2D3_RAT	47.77	34.1	Voltage-dependent calcium channel subunit alpha-2/delta-3 OS=Rattus norvegicus GN=Cacna2d3 PE=2 SV=1	25	7	1.01864	1.01864
P0CC10	LRC4B_RAT	20.39	22.3	Leucine-rich repeat-containing protein 4B OS=Rattus norvegicus GN=Lrrc4b PE=1 SV=1	11	7	1.01864	0.990832
B2RYR8	B2RYR8_RAT	14.92	46.2	40S ribosomal protein S8 OS=Rattus norvegicus GN=Rps8 PE=2 SV=1	14	7	1.01864	1.1696
Q6PDV6	Q6PDV6_RAT	14.19	56.3	40S ribosomal protein S14 OS=Rattus norvegicus GN=Rps14 PE=2 SV=1	10	7	1.01864	1.54182
Q3B7U9	FKBP8_RAT	14	30.8	Peptidyl-prolyl cis-trans isomerase FKBP8 OS=Rattus norvegicus GN=Fkbp8 PE=2 SV=1	9	7	1.01864	1.04716
P62074	TIM10_RAT	13.19	68.9	Mitochondrial import inner membrane translocase subunit Tim10 OS=Rattus norvegicus GN=Timm10 PE=3 SV=1	8	7	1.01864	1.01864
P60756	MDGA2_RAT	12.38	17.7	MAM domain-containing glycosylphosphatidylinositol anchor protein 2 OS=Rattus norvegicus GN=Mdga2 PE=2 SV=1	8	7	1.01864	0.981766
D4A7I6	D4A7I6_RAT	10.97	16.8	Protein RGD1309995 OS=Rattus norvegicus GN=RGD1309995 PE=4 SV=1	8	7	1.01864	1.00927
Q6AXS5	PAIRB_RAT	15.74	48.7	Plasminogen activator inhibitor 1 RNA-binding protein OS=Rattus norvegicus GN=Serbp1 PE=1 SV=2	8	7	1.00929	1.02806
D4A8L9	D4A8L9_RAT	13.89	38.1	Protein Btbd17 OS=Rattus norvegicus GN=Btbd17 PE=4 SV=1	7	7	1.00929	0.990816
F1M8H5	F1M8H5_RAT	13.19	33.7	Protein Abcf2 OS=Rattus norvegicus GN=Abcf2 PE=2 SV=1	10	7	1.00929	1.06661
Q5XIM0	Q5XIM0_RAT	12.72	35.9	BCS1-like (Yeast) OS=Rattus norvegicus GN=Bcs1l PE=2 SV=1	7	7	1.00929	1
P62271	RS18_RAT	12.42	59.2	40S ribosomal protein S18 OS=Rattus norvegicus GN=Rps18 PE=1 SV=3	8	7	1.00929	0.990816
F1M1B3	F1M1B3_RAT	11.63	26.1	Protein RGD1564420 (Fragment) OS=Rattus norvegicus GN=RGD1564420 PE=2 SV=1	7	7	1.00929	1.05682
O88377	PI42B_RAT	20	39.4	Phosphatidylinositol 5-phosphate 4-kinase type-2 beta OS=Rattus norvegicus GN=Pip4k2b PE=1 SV=1	12	7	1	0.9727
D4A1E0	D4A1E0_RAT	14.17	35.6	Coiled-coil domain-containing protein 47 OS=Rattus norvegicus GN=Ccdc47 PE=2 SV=1	9	7	1	0.929
Q62807	SYT17_RAT	13.17	34.6	Synaptotagmin-17 OS=Rattus norvegicus GN=Syt17 PE=2 SV=1	7	7	1	1
F1LP91	F1LP91_RAT	12.54	43.8	Glycogen synthase kinase-3 alpha OS=Rattus norvegicus GN=Gsk3a PE=2 SV=1	10	7	1	0.9908
Q5RK08	Q5RK08_RAT	10.54	38.1	Glioblastoma amplified sequence OS=Rattus norvegicus GN=Gbas PE=2 SV=1	12	7	1	1.0186
G3V7K6	G3V7K6_RAT	10.08	58.1	Single-stranded DNA-binding protein OS=Rattus norvegicus GN=Ssbp1 PE=3 SV=1	9	7	1	1.0186
D4AEH9	D4AEH9_RAT	9.97	21.7	Amylo-1, 6-glucosidase, 4-alpha-glucanotransferase (Glycogen debranching enzyme, glycogen storage disease type III) (Predicted), isoform CRA_a OS=Rattus norvegicus GN=Agl PE=4 SV=1	7	7	1	0.9817
D3ZGN2	D3ZGN2_RAT	21.6	44.4	Copine 5 protein OS=Rattus norvegicus GN=Cpne5 PE=2 SV=1	15	7	0.990786	0.963737
P50408	VATF_RAT	14.12	72.3	V-type proton ATPase subunit F OS=Rattus norvegicus GN=Atp6v1f PE=1 SV=1	7	7	0.990786	1
D4A3N4	D4A3N4_RAT	14.03	27.4	Protein Adcy1 OS=Rattus norvegicus GN=Adcy1 PE=3 SV=1	10	7	0.990786	1.00921
D4AE56	D4AE56_RAT	13.96	45.1	Prostaglandin E synthase 2 (Predicted), isoform CRA_b OS=Rattus norvegicus GN=Ptges2 PE=4 SV=1	9	7	0.990786	0.972654
B2RZD6	B2RZD6_RAT	12.79	56.1	Ndufa4 protein OS=Rattus norvegicus GN=Ndufa4 PE=4 SV=1	16	7	0.990786	0.972654
F1LRZ9	F1LRZ9_RAT	12.75	39.7	Protein Rap2ip OS=Rattus norvegicus GN=Rap2ip PE=2 SV=1	7	7	0.990786	1.03745
D3ZCZ9	D3ZCZ9_RAT	12.18	62.1	Protein LOC679739 OS=Rattus norvegicus GN=LOC679739 PE=4 SV=1	16	7	0.990786	1.00921
B2LYI9	B2LYI9_RAT	11.5	19.9	Tenascin C OS=Rattus norvegicus GN=Tnc PE=2 SV=1	8	7	0.990786	0.911919
F1LRR1	F1LRR1_RAT	10.62	24	Protein Crtac1 (Fragment) OS=Rattus norvegicus GN=Crtac1 PE=2 SV=1	9	7	0.990786	1.01853
F1LQN1	F1LQN1_RAT	10.05	34.4	Protein Galntl1 OS=Rattus norvegicus GN=Galntl1 PE=2 SV=1	9	7	0.990786	0.963737
D3ZM53	D3ZM53_RAT	14.95	63.5	14-3-3 protein theta OS=Rattus norvegicus GN=Ywhaq PE=2 SV=1	23	7	0.98174	0.963774
D4A7D3	D4A7D3_RAT	14.22	28.8	Protein Tbk1 OS=Rattus norvegicus GN=Tbk1 PE=4 SV=1	7	7	0.98174	0.99087
Q6P775	Q6P775_RAT	14.07	37.5	Fibp protein OS=Rattus norvegicus GN=Fibp PE=2 SV=1	8	7	0.98174	0.963774
Q6AY30	SCPDL_RAT	14.02	45	Saccharopine dehydrogenase-like oxidoreductase OS=Rattus norvegicus GN=Sccpdh PE=2 SV=1	11	7	0.98174	1.00923
B2RZ68	B2RZ68_RAT	13.87	35.1	Protein Dcaf7 OS=Rattus norvegicus GN=Dcaf7 PE=2 SV=1	7	7	0.98174	0.972708
P10111	PPIA_RAT	12.93	79.3	Peptidyl-prolyl cis-trans isomerase A OS=Rattus norvegicus GN=Ppia PE=1 SV=2	7	7	0.98174	1.01855
D3Z8Q8	D3Z8Q8_RAT	12.93	21.9	Protein Ntng1 OS=Rattus norvegicus GN=Ntng1 PE=4 SV=1	7	7	0.98174	1.04712
Q5PQZ9	Q5PQZ9_RAT	12.6	55	NADH dehydrogenase [ubiquinone] 1 subunit C2 OS=Rattus norvegicus GN=Ndufc2 PE=2 SV=1	10	7	0.98174	1.00923
D3ZHI9	D3ZHI9_RAT	10.64	24	Protein Ppp2r5e OS=Rattus norvegicus GN=Ppp2r5e PE=4 SV=1	8	7	0.98174	0.912036
D4A6C5	D4A6C5_RAT	10.38	43.7	Protein Arhgap1 OS=Rattus norvegicus GN=Arhgap1 PE=2 SV=1	7	7	0.98174	1.01855
P47861	SYT5_RAT	7.74	36.8	Synaptotagmin-5 OS=Rattus norvegicus GN=Syt5 PE=1 SV=1	17	7	0.98174	1
F1LWG2	F1LWG2_RAT	16.35	45	Protein Prmt8 (Fragment) OS=Rattus norvegicus GN=Prmt8 PE=4 SV=1	8	7	0.972763	1.02802
Q9JKB7	Q9JKB7_RAT	14.53	41	Guanine deaminase OS=Rattus norvegicus GN=Gda PE=2 SV=1	7	7	0.972763	0.963813
P13234	KCC4_RAT	14.02	41.1	Calcium/calmodulin-dependent protein kinase type IV OS=Rattus norvegicus GN=Camk4 PE=1 SV=3	8	7	0.972763	0.895331
P08081	CLCA_RAT	11.7	36.3	Clathrin light chain A OS=Rattus norvegicus GN=Clta PE=1 SV=1	9	7	0.972763	0.972763
P0C219	SLMAP_RAT	11.68	34.2	Sarcolemmal membrane-associated protein OS=Rattus norvegicus GN=Slmap PE=2 SV=1	8	7	0.972763	1.01858
D4A6D8	LRRT1_RAT	10.39	15.3	Leucine-rich repeat transmembrane neuronal protein 1 OS=Rattus norvegicus GN=Lrrtm1 PE=3 SV=1	9	7	0.972763	1.00924
F1LP72	F1LP72_RAT	14.03	32	Elongation factor 1-delta OS=Rattus norvegicus GN=Eef1d PE=2 SV=1	9	7	0.963855	0.981783
D3ZBL9	D3ZBL9_RAT	13.69	53.7	Protein RGD1304704 OS=Rattus norvegicus GN=RGD1304704 PE=4 SV=1	8	7	0.963855	0.972819
G3V7G9	G3V7G9_RAT	13.44	35.5	Eukaryotic translation initiation factor 3, subunit 6 interacting protein OS=Rattus norvegicus GN=Eif3s6ip PE=4 SV=1	8	7	0.963855	1.00925
Q4KM60	Q4KM60_RAT	16	39.3	Ribosomal protein (Fragment) OS=Rattus norvegicus GN=Rpl10a PE=2 SV=1	10	7	0.955019	0.946232
F1LQV9	F1LQV9_RAT	15.54	53.7	Protein lin-7 homolog A OS=Rattus norvegicus GN=Lin7a PE=2 SV=1	12	7	0.955019	0.972782
F1MA17	F1MA17_RAT	13.8	36.8	Protein Snta1 OS=Rattus norvegicus GN=Snta1 PE=2 SV=1	9	7	0.955019	0.920447
P41499	PTN11_RAT	12.34	38	Tyrosine-protein phosphatase non-receptor type 11 OS=Rattus norvegicus GN=Ptpn11 PE=1 SV=4	7	7	0.955019	0.903639
Q63570	PRS6B_RAT	11.78	36.1	26S protease regulatory subunit 6B OS=Rattus norvegicus GN=Psmc4 PE=1 SV=1	8	7	0.955019	1
B3SVE9	B3SVE9_RAT	11.7	24.7	Neuroprotective protein 13 OS=Rattus norvegicus GN=Tecr PE=2 SV=1	10	7	0.955019	0.990832
D3ZJH9	D3ZJH9_RAT	10.42	41.8	Malic enzyme OS=Rattus norvegicus GN=Me2 PE=3 SV=1	10	7	0.955019	0.903639
Q4V8E2	Q4V8E2_RAT	14	45.2	Proteasome (Prosome, macropain) 26S subunit, non-ATPase, 14 OS=Rattus norvegicus GN=Psmd14 PE=2 SV=1	8	7	0.946253	0.911998
D4A3X4	D4A3X4_RAT	10.84	18	Protein Plxnb2 OS=Rattus norvegicus GN=Plxnb2 PE=2 SV=1	7	7	0.946253	0.862983
D3ZGW1	D3ZGW1_RAT	13.06	30.9	ATP-dependent Clp protease ATP-binding subunit clpX-like, mitochondrial OS=Rattus norvegicus GN=Clpx PE=2 SV=1	7	7	0.937559	0.972717
F1LRB7	F1LRB7_RAT	12.37	38.6	Tumor susceptibility gene 101 protein OS=Rattus norvegicus GN=Tsg101 PE=2 SV=1	9	7	0.937559	1.01856
Q5PPJ6	Q5PPJ6_RAT	11.53	24.4	Leucyl-tRNA synthetase OS=Rattus norvegicus GN=Lars PE=2 SV=1	7	7	0.928936	1.11686
Q6IRI3	Q6IRI3_RAT	7.8	38.9	Protein kinase C and casein kinase substrate in neurons 2 OS=Rattus norvegicus GN=Pacsin2 PE=2 SV=1	8	7	0.928936	0.9817
P18163	ACSL1_RAT	11.67	31.9	Long-chain-fatty-acid--CoA ligase 1 OS=Rattus norvegicus GN=Acsl1 PE=1 SV=1	9	7	0.920471	0.920471
Q4KSH6	Q4KSH6_RAT	12.45	34.8	Dual specificity mitogen-activated protein kinase kinase 4 OS=Rattus norvegicus GN=Map2k4 PE=2 SV=1	7	7	0.911993	0.98176
D3ZWN0	D3ZWN0_RAT	12.34	23	Protein Plekha6 OS=Rattus norvegicus GN=Plekha6 PE=2 SV=1	8	7	0.911993	0.954948
F1M8Z9	F1M8Z9_RAT	9.09	29.9	Protein Rap1gds1 (Fragment) OS=Rattus norvegicus GN=Rap1gds1 PE=2 SV=1	7	7	0.911993	0.920474
G3V9A2	G3V9A2_RAT	14.01	88.1	Myosin light polypeptide 6 OS=Rattus norvegicus GN=Myl6b PE=4 SV=1	11	7	0.903669	0.9728
Q5HZE4	MTNA_RAT	15.34	45.3	Methylthioribose-1-phosphate isomerase OS=Rattus norvegicus GN=Mri1 PE=2 SV=1	9	7	0.895335	1.01853
F1M903	F1M903_RAT	14.25	26.3	Protein Arhgap23 (Fragment) OS=Rattus norvegicus GN=Arhgap23 PE=2 SV=1	11	7	0.895335	0.887098
P12007	IVD_RAT	13	37.5	Isovaleryl-CoA dehydrogenase, mitochondrial OS=Rattus norvegicus GN=Ivd PE=1 SV=2	7	7	0.870928	0.879028
B1WBN3	B1WBN3_RAT	12.75	39.2	2-oxoisovalerate dehydrogenase subunit alpha, mitochondrial OS=Rattus norvegicus GN=Bckdha PE=2 SV=1	10	7	0.870928	0.911949
D4AB81	D4AB81_RAT	10.93	21.6	Uncharacterized protein OS=Rattus norvegicus PE=2 SV=1	8	7	0.870928	0.954973
D4AA77	D4AA77_RAT	6.5	20.9	Uncharacterized protein OS=Rattus norvegicus GN=Plxnd1 PE=4 SV=1	7	7	0.731154	1.45887
P63012	RAB3A_RAT	16.98	58.2	Ras-related protein Rab-3A OS=Rattus norvegicus GN=Rab3a PE=1 SV=1	16	7	0.586132	0.570131
B1H216	B1H216_RAT	11.99	62.7	Hemoglobin alpha, adult chain 2 OS=Rattus norvegicus GN=Hba-a2 PE=2 SV=1	18	7	0.529661	1.64439
Q9WVK3	PECR_RAT	13.58	51.2	Peroxisomal trans-2-enoyl-CoA reductase OS=Rattus norvegicus GN=Pecr PE=2 SV=1	7	7	0.496598	1.12723
Q5XIA5	Q5XIA5_RAT	12.1	22.6	Coenzyme A synthase OS=Rattus norvegicus GN=Coasy PE=2 SV=1	8	7	0.409266	0.440575
F1LR34	F1LR34_RAT	23.09	49.8	Serine/threonine-protein kinase MARK2 OS=Rattus norvegicus GN=Mark2 PE=2 SV=1	18	7
P37805	TAGL3_RAT	10.65	55.3	Transgelin-3 OS=Rattus norvegicus GN=Tagln3 PE=1 SV=2	7	6	2.91036	3.76659
Q5UAJ6	Q5UAJ6_RAT	7.43	32.2	Cytochrome c oxidase subunit 2 OS=Rattus norvegicus GN=Mt-co2 PE=3 SV=1	26	6	2.4888	1.9231
P10818	CX6A1_RAT	8.12	40.5	Cytochrome c oxidase subunit 6A1, mitochondrial OS=Rattus norvegicus GN=Cox6a1 PE=1 SV=2	10	6	2.06996	2.80522
Q45QK6	Q45QK6_RAT	10.07	72.6	Guanine nucleotide-binding protein subunit gamma (Fragment) OS=Rattus norvegicus GN=Gng2 PE=2 SV=1	8	6	1.99521	1.09637
A2VD12	PBIP1_RAT	13.22	34.4	Pre-B-cell leukemia transcription factor-interacting protein 1 OS=Rattus norvegicus GN=Pbxip1 PE=2 SV=1	7	6	1.81984	0.88717
D3ZH14	D3ZH14_RAT	11.71	35.8	Protein Tmcc1 OS=Rattus norvegicus GN=Tmcc1 PE=2 SV=1	9	6	1.8031	0.879012
Q6AXT5	RAB21_RAT	8.44	55.6	Ras-related protein Rab-21 OS=Rattus norvegicus GN=Rab21 PE=2 SV=1	6	6	1.8031	0.912009
D4A6A3	D4A6A3_RAT	12.16	45.1	Protein Tcp11l1 OS=Rattus norvegicus GN=Tcp11l1 PE=4 SV=1	7	6	1.78635	1.18024
Q8VIN2	Q8VIN2_RAT	10.72	29.4	Annexin OS=Rattus norvegicus GN=Anxa7 PE=2 SV=1	7	6	1.78635	2.14773
E9PTT4	E9PTT4_RAT	12.05	35.1	Protein Epb49 OS=Rattus norvegicus GN=Epb49 PE=2 SV=1	7	6	1.70619	1.6144
Q8SEZ8	Q8SEZ8_RAT	9.46	18.6	NADH-ubiquinone oxidoreductase chain 1 (Fragment) OS=Rattus norvegicus GN=Mt-nd1 PE=3 SV=1	6	6	1.4455	1.08644
P62813	GBRA1_RAT	13.82	23.7	Gamma-aminobutyric acid receptor subunit alpha-1 OS=Rattus norvegicus GN=Gabra1 PE=1 SV=1	10	6	1.39315	1.43215
Q6P6Q9	MICU1_RAT	12.74	35.4	Calcium uptake protein 1, mitochondrial OS=Rattus norvegicus GN=Micu1 PE=2 SV=1	11	6	1.38045	0.929045
D4A3V2	D4A3V2_RAT	12.25	65.4	NADH dehydrogenase (Ubiquinone) 1 alpha subcomplex, 6 (B14) (Predicted) OS=Rattus norvegicus GN=Ndufa6 PE=4 SV=1	11	6	1.38045	1.44547
D4A7L4	D4A7L4_RAT	11.87	55.6	NADH dehydrogenase (Ubiquinone) 1 beta subcomplex, 11 (Predicted) OS=Rattus norvegicus GN=Ndufb11 PE=4 SV=1	14	6	1.38045	1.61444
D3ZD09	D3ZD09_RAT	10.95	76.7	Cytochrome c oxidase subunit 6B1 OS=Rattus norvegicus GN=LOC681754 PE=4 SV=1	11	6	1.38045	1.51367
D4ADA1	D4ADA1_RAT	10.25	20.5	Fibrinogen C domain containing 1 (Predicted) OS=Rattus norvegicus GN=Fibcd1 PE=4 SV=1	6	6	1.34282	0.895394
D4A8V2	D4A8V2_RAT	11.01	40.2	Protein RGD1561115 OS=Rattus norvegicus GN=Ccdc177 PE=4 SV=1	7	6	1.31822	1.62919
D3ZWH2	D3ZWH2_RAT	10.54	32	Junctophilin 3 (Predicted) OS=Rattus norvegicus GN=Jph3 PE=4 SV=1	8	6	1.31822	1.36765
F8WFI9	F8WFI9_RAT	12.98	29.5	Eukaryotic translation initiation factor 3 subunit B OS=Rattus norvegicus GN=Eif3b PE=3 SV=1	8	6	1.30617	1.15883
F1MA97	F1MA97_RAT	10.13	16.5	Protein Thsd7a (Fragment) OS=Rattus norvegicus GN=Thsd7a PE=4 SV=1	8	6	1.28238	1.02808
G3V6J5	G3V6J5_RAT	15.27	32.1	PCTAIRE-motif protein kinase 2, isoform CRA_b OS=Rattus norvegicus GN=Cdk17 PE=4 SV=1	9	6	1.27065	1.13774
Q63259	PTPRN_RAT	11.57	20.1	Receptor-type tyrosine-protein phosphatase-like N OS=Rattus norvegicus GN=Ptprn PE=2 SV=2	6	6	1.23594	1.01854
Q5I0L3	SYYM_RAT	9.94	48	Tyrosine--tRNA ligase, mitochondrial OS=Rattus norvegicus GN=Yars2 PE=2 SV=1	7	6	1.21344	0.765684
G3V8G6	G3V8G6_RAT	9.65	34.3	Hyaluronan and proteoglycan link protein 2 OS=Rattus norvegicus GN=Hapln2 PE=4 SV=1	8	6	1.15875	1.02804
G3V7H7	G3V7H7_RAT	12.49	17.3	Synaptic vesicle glycoprotein 2B OS=Rattus norvegicus GN=Sv2b PE=4 SV=1	9	6	1.14811	1.34271
D3ZUD8	D3ZUD8_RAT	8.37	18.9	Protein Tm9sf3 OS=Rattus norvegicus GN=Tm9sf3 PE=2 SV=1	7	6	1.13766	1.0471
Q5BMA6	Q5BMA6_RAT	13.05	21.9	Leukemia-associated Rho guanine nucleotide exchange factor OS=Rattus norvegicus GN=Arhgef12 PE=2 SV=1	7	6	1.11682	1.12721
Q5M963	Q5M963_RAT	10.02	34.7	Cytidine monophosphate N-acetylneuraminic acid synthetase OS=Rattus norvegicus GN=Cmas PE=2 SV=1	6	6	1.11682	1.22459
P32198	CPT1A_RAT	12.19	34.5	Carnitine O-palmitoyltransferase 1, liver isoform OS=Rattus norvegicus GN=Cpt1a PE=1 SV=2	6	6	1.10668	1.04714
D3ZUP8	D3ZUP8_RAT	12	19.5	Protein Lmbrd2 OS=Rattus norvegicus GN=Lmbrd2 PE=4 SV=1	6	6	1.10668	1
D4A1Z6	D4A1Z6_RAT	11.47	31.9	Plasma membrane calcium-transporting ATPase 4 OS=Rattus norvegicus GN=Atp2b4 PE=2 SV=1	19	6	1.10668	1.05688
P54777	PEX6_RAT	10.85	19.6	Peroxisome assembly factor 2 OS=Rattus norvegicus GN=Pex6 PE=1 SV=1	6	6	1.10668	1.18039
Q5XI81	FXR1_RAT	13.5	42.3	Fragile X mental retardation syndrome-related protein 1 OS=Rattus norvegicus GN=Fxr1 PE=2 SV=1	7	6	1.09649	1.13761
Q6AY09	HNRH2_RAT	10.7	29	Heterogeneous nuclear ribonucleoprotein H2 OS=Rattus norvegicus GN=Hnrnph2 PE=1 SV=1	7	6	1.09649	1.12719
D4ACN3	D4ACN3_RAT	5.79	15	Protein Herc2 OS=Rattus norvegicus GN=Herc2 PE=2 SV=1	7	6	1.09649	1.10669
F1MAF8	F1MAF8_RAT	12.99	19.4	Uncharacterized protein OS=Rattus norvegicus PE=4 SV=1	7	6	1.08648	1
D4AA72	D4AA72_RAT	8.73	32.4	Protein Ppp1r16b OS=Rattus norvegicus GN=Ppp1r16b PE=2 SV=1	6	6	1.08648	1.12723
B5DEL8	B5DEL8_RAT	13.14	69.8	NADH dehydrogenase (Ubiquinone) Fe-S protein 5 OS=Rattus norvegicus GN=LOC100361505 PE=4 SV=1	8	6	1.07643	1.04704
D3ZTG3	D3ZTG3_RAT	11.73	25.2	Protein Fam171b OS=Rattus norvegicus GN=Fam171b PE=4 SV=1	6	6	1.07643	1.04704
D3Z873	D3Z873_RAT	11.06	34.2	Adaptor-related protein complex 3, sigma 1 subunit (Predicted), isoform CRA_b OS=Rattus norvegicus GN=Ap3s1 PE=4 SV=1	7	6	1.07643	1.08644
B2RYP8	B2RYP8_RAT	10.86	29.2	A disintegrin and metalloprotease domain 8 (Predicted), isoform CRA_b OS=Rattus norvegicus GN=Tubgcp2 PE=2 SV=1	6	6	1.07643	1.02799
D4A978	D4A978_RAT	10.62	22.3	Protein Plcd3 OS=Rattus norvegicus GN=Plcd3 PE=4 SV=1	6	6	1.07643	1.10657
Q9QX70	Q9QX70_RAT	6.95	23.6	Epidermal growth factor receptor OS=Rattus norvegicus GN=Egfr PE=2 SV=1	6	6	1.07643	1.11679
Q66H79	Q66H79_RAT	13.81	29.2	Protein Trim32 OS=Rattus norvegicus GN=Trim32 PE=2 SV=1	8	6	1.06655	1.05674
B2RZ72	B2RZ72_RAT	13.1	52.4	Actin related protein 2/3 complex, subunit 4 (Predicted), isoform CRA_a OS=Rattus norvegicus GN=Arpc4 PE=2 SV=1	10	6	1.06655	1.05674
D3ZMS4	D3ZMS4_RAT	12.67	27.2	Protein Arhgap26 OS=Rattus norvegicus GN=Arhgap26 PE=4 SV=1	6	6	1.06655	0.809087
D4ABB2	D4ABB2_RAT	12.29	29.1	Megalencephalic leukoencephalopathy with subcortical cysts 1 homolog (Human) (Predicted) OS=Rattus norvegicus GN=Mlc1 PE=4 SV=1	6	6	1.06655	1.02794
Q5RKJ9	Q5RKJ9_RAT	12.22	65	RAB10, member RAS oncogene family OS=Rattus norvegicus GN=Rab10 PE=2 SV=1	8	6	1.06655	0.981655
Q4KLH4	PSPC1_RAT	11.79	38.9	Paraspeckle component 1 OS=Rattus norvegicus GN=Pspc1 PE=2 SV=1	7	6	1.06655	1.01856
E9PTV2	E9PTV2_RAT	11.54	47.4	Syntaxin-12 OS=Rattus norvegicus GN=Stx12 PE=3 SV=1	8	6	1.06655	0.772611
P97610	SYT12_RAT	11.49	26.4	Synaptotagmin-12 OS=Rattus norvegicus GN=Syt12 PE=2 SV=1	7	6	1.06655	1.00917
Q69BT7	TPPC4_RAT	11.44	40.6	Trafficking protein particle complex subunit 4 OS=Rattus norvegicus GN=Trappc4 PE=2 SV=1	7	6	1.06655	1.05674
D3ZAD6	D3ZAD6_RAT	10.8	25.2	Neurexin-2-beta OS=Rattus norvegicus GN=Nrxn2 PE=2 SV=1	12	6	1.06655	1.10655
A0JN17	A0JN17_RAT	16	64.4	V-Ki-ras2 Kirsten rat sarcoma viral oncogene homolog OS=Rattus norvegicus GN=Kras PE=2 SV=1	14	6	1.05686	0.954978
Q6MG76	Q6MG76_RAT	13.21	25.1	Superkiller viralicidic activity 2-like (S. cerevisiae) OS=Rattus norvegicus GN=Skiv2l PE=2 SV=1	8	6	1.05686	1.16952
F1M8E8	F1M8E8_RAT	13.08	42.4	HBS1-like protein (Fragment) OS=Rattus norvegicus GN=Hbs1l PE=2 SV=1	7	6	1.05686	1.02801
D3ZL30	D3ZL30_RAT	12.8	27.1	Protein Mast3 OS=Rattus norvegicus GN=Mast3 PE=2 SV=1	10	6	1.05686	0.990911
G3V7Y3	G3V7Y3_RAT	12.04	41.7	ATP synthase subunit delta, mitochondrial OS=Rattus norvegicus GN=Atp5d PE=3 SV=1	7	6	1.05686	1.0186
F1M8L7	F1M8L7_RAT	11.24	19	Protein Trpm3 (Fragment) OS=Rattus norvegicus GN=Trpm3 PE=4 SV=1	6	6	1.05686	1.03752
D3ZE85	FRS1L_RAT	10.16	33.8	DOMON domain-containing protein FRRS1L OS=Rattus norvegicus GN=Frrs1l PE=1 SV=1	8	6	1.05686	0.920524
P0C2C0	RM22_RAT	10.13	49.5	39S ribosomal protein L22, mitochondrial OS=Rattus norvegicus GN=Mrpl22 PE=1 SV=1	7	6	1.05686	0.839463
B4F7E7	B4F7E7_RAT	9.56	31.7	Membrane protein, palmitoylated 5 (MAGUK p55 subfamily member 5) OS=Rattus norvegicus GN=Mpp5 PE=2 SV=1	7	6	1.05686	1.08645
Q5RJN0	Q5RJN0_RAT	6.66	33.5	NADH dehydrogenase (Ubiquinone) Fe-S protein 7 OS=Rattus norvegicus GN=Ndufs7 PE=2 SV=1	9	6	1.05686	1.04714
Q04462	SYVC_RAT	13.77	25.1	Valine--tRNA ligase OS=Rattus norvegicus GN=Vars PE=2 SV=2	7	6	1.04712	1.08639
Q4KM71	Q4KM71_RAT	13.22	27.2	Splicing factor proline/glutamine rich (Polypyrimidine tract binding protein associated) OS=Rattus norvegicus GN=Sfpq PE=2 SV=1	9	6	1.04712	1.04712
Q4V8B7	HSDL1_RAT	12.03	35.8	Inactive hydroxysteroid dehydrogenase-like protein 1 OS=Rattus norvegicus GN=Hsdl1 PE=2 SV=1	7	6	1.04712	0.972775
P63081	VATL_RAT	12	17.4	V-type proton ATPase 16 kDa proteolipid subunit OS=Rattus norvegicus GN=Atp6v0c PE=2 SV=1	25	6	1.04712	0.98178
P97612	FAAH1_RAT	11.25	24.2	Fatty-acid amide hydrolase 1 OS=Rattus norvegicus GN=Faah PE=1 SV=1	6	6	1.04712	1.01853
O35764	NPTXR_RAT	11.21	36.6	Neuronal pentraxin receptor OS=Rattus norvegicus GN=Nptxr PE=1 SV=1	7	6	1.04712	1.07644
P10824	GNAI1_RAT	10.98	53.4	Guanine nucleotide-binding protein G(i) subunit alpha-1 OS=Rattus norvegicus GN=Gnai1 PE=1 SV=3	30	6	1.04712	1.01853
A9CMB7	A9CMB7_RAT	10.89	36.3	Aspartyl-tRNA synthetase OS=Rattus norvegicus GN=Dars PE=3 SV=1	8	6	1.04712	0.937592
B2RYT5	B2RYT5_RAT	10.75	62	Cox7a2l protein OS=Rattus norvegicus GN=Cox7a2l PE=4 SV=1	8	6	1.04712	1.03749
D3ZPJ6	D3ZPJ6_RAT	10.33	20.3	Tuberin OS=Rattus norvegicus GN=Tsc2 PE=2 SV=1	6	6	1.04712	0.972775
Q9ERQ6	CSPG5_RAT	9.65	28.4	Chondroitin sulfate proteoglycan 5 OS=Rattus norvegicus GN=Cspg5 PE=1 SV=1	6	6	1.04712	1.04712
P19493	GRIA4_RAT	9.28	33	Glutamate receptor 4 OS=Rattus norvegicus GN=Gria4 PE=1 SV=1	21	6	1.04712	0.591518
Q925D6	Q925D6_RAT	9.13	45.8	Mitogen-activated protein kinase kinase 6 OS=Rattus norvegicus GN=Map2k6 PE=2 SV=1	6	6	1.04712	1.01853
D4AC61	D4AC61_RAT	8.18	37.7	Protein Tbc1d24 OS=Rattus norvegicus GN=Tbc1d24 PE=4 SV=1	6	6	1.04712	0.972775
Q62952	DPYL3_RAT	7.55	40.9	Dihydropyrimidinase-related protein 3 OS=Rattus norvegicus GN=Dpysl3 PE=1 SV=2	15	6	1.04712	1.09644
P10499	KCNA1_RAT	20.28	28.1	Potassium voltage-gated channel subfamily A member 1 OS=Rattus norvegicus GN=Kcna1 PE=1 SV=1	16	6	1.03756	1.00923
P26431	SL9A1_RAT	12.18	23.3	Sodium/hydrogen exchanger 1 OS=Rattus norvegicus GN=Slc9a1 PE=1 SV=2	7	6	1.03756	1.07647
P85845	FSCN1_RAT	11.1	28	Fascin OS=Rattus norvegicus GN=Fscn1 PE=1 SV=2	6	6	1.03756	1.36781
P61206	ARF3_RAT	10.78	54.7	ADP-ribosylation factor 3 OS=Rattus norvegicus GN=Arf3 PE=1 SV=2	6	6	1.03756	0.990869
Q68G11	Q68G11_RAT	9.22	47.9	Casein kinase 2, beta subunit OS=Rattus norvegicus GN=Csnk2b PE=2 SV=2	9	6	1.03756	1.03756
D3ZPJ0	D3ZPJ0_RAT	10.83	37.8	Protein Shisa7 OS=Rattus norvegicus GN=Shisa7 PE=2 SV=1	8	6	1.02807	1
A9UMV9	A9UMV9_RAT	10.44	59.8	Ndufa7 protein OS=Rattus norvegicus GN=Ndufa7 PE=4 SV=1	7	6	1.02807	1
F1LZA6	F1LZA6_RAT	10.41	36	3-phosphoinositide-dependent protein kinase 1 (Fragment) OS=Rattus norvegicus GN=Pdpk1 PE=2 SV=1	7	6	1.02807	0.972756
B1H267	SNX5_RAT	14.59	38.9	Sorting nexin-5 OS=Rattus norvegicus GN=Snx5 PE=1 SV=1	7	6	1.01864	0.990832
B1H2A2	B1H2A2_RAT	13.84	46.2	Fsd1 protein OS=Rattus norvegicus GN=Fsd1 PE=2 SV=1	8	6	1.01864	0.972802
G3V7L6	G3V7L6_RAT	13.56	62.1	26S protease regulatory subunit 7 OS=Rattus norvegicus GN=Psmc2 PE=3 SV=1	7	6	1.01864	1.04716
F1LSN2	F1LSN2_RAT	12.81	24.2	Protein RGD1307100 (Fragment) OS=Rattus norvegicus GN=RGD1307100 PE=2 SV=1	7	6	1.01864	0.981766
Q5FVC7	ACAP2_RAT	11.01	32.5	Arf-GAP with coiled-coil, ANK repeat and PH domain-containing protein 2 OS=Rattus norvegicus GN=Acap2 PE=2 SV=1	8	6	1.01864	1.0765
Q6P9U5	Q6P9U5_RAT	10.86	46.9	Ribosomal protein L9 OS=Rattus norvegicus GN=Rpl9 PE=2 SV=1	8	6	1.01864	0.929001
P63142	KCNA2_RAT	9.99	37.5	Potassium voltage-gated channel subfamily A member 2 OS=Rattus norvegicus GN=Kcna2 PE=1 SV=1	10	6	1.01864	1.05684
B2RYJ7	B2RYJ7_RAT	9.6	56.7	ARP1 actin-related protein 1 homolog B (Yeast) OS=Rattus norvegicus GN=Actr1b PE=2 SV=1	20	6	1.01864	1.01864
Q80W92	VAC14_RAT	8.62	18.8	Protein VAC14 homolog OS=Rattus norvegicus GN=Vac14 PE=1 SV=1	6	6	1.01864	0.946318
D3ZU84	D3ZU84_RAT	43.16	40.6	Protein Stxbp5l OS=Rattus norvegicus GN=Stxbp5l PE=4 SV=1	28	6	1.00929	0.954986
F1M7P4	F1M7P4_RAT	12.32	33.2	Peripherin OS=Rattus norvegicus GN=Prph PE=2 SV=1	6	6	1.00929	0.954986
F8WFW0	F8WFW0_RAT	12.11	55.5	Protein LOC685320 (Fragment) OS=Rattus norvegicus GN=LOC685320 PE=3 SV=1	9	6	1.00929	1.00929
F1LQC6	F1LQC6_RAT	11.88	22.2	Coiled-coil and C2 domain-containing protein 1A OS=Rattus norvegicus GN=Cc2d1a PE=2 SV=1	6	6	1.00929	1.09649
D4A5W8	D4A5W8_RAT	11.75	21.7	Protein Pgs1 OS=Rattus norvegicus GN=Pgs1 PE=4 SV=1	7	6	1.00929	0.954986
Q5MJ12	FXL16_RAT	10.71	34.2	F-box/LRR-repeat protein 16 OS=Rattus norvegicus GN=Fbxl16 PE=2 SV=1	7	6	1.00929	0.963868
Q99PV2	Q99PV2_RAT	9.91	22.3	Protein Stxbp3 OS=Rattus norvegicus GN=Stxbp3 PE=2 SV=1	6	6	1.00929	0.954986
P20651	PP2BB_RAT	9.65	46.3	Serine/threonine-protein phosphatase 2B catalytic subunit beta isoform OS=Rattus norvegicus GN=Ppp3cb PE=2 SV=1	14	6	1.00929	0.972749
D3ZYQ6	D3ZYQ6_RAT	8.63	25.7	Uncharacterized protein OS=Rattus norvegicus PE=2 SV=1	6	6	1.00929	1.01867
P15943	APLP2_RAT	12.2	22.4	Amyloid-like protein 2 OS=Rattus norvegicus GN=Aplp2 PE=2 SV=2	6	6	1	0.9036
D3ZWP6	D3ZWP6_RAT	12.04	18.5	Protein Plxna2 OS=Rattus norvegicus GN=Plxna2 PE=4 SV=1	11	6	1	1.0471
D4A921	D4A921_RAT	11.83	36.2	Protein Trim46 OS=Rattus norvegicus GN=Trim46 PE=2 SV=1	6	6	1	1.0864
Q56A29	Q56A29_RAT	11.38	56.5	Visinin-like 1 OS=Rattus norvegicus GN=Vsnl1 PE=2 SV=1	7	6	1	1.4322
F1LY21	F1LY21_RAT	11.26	11.8	Solute carrier family 2, facilitated glucose transporter member 1 (Fragment) OS=Rattus norvegicus GN=Slc2a1 PE=2 SV=1	6	6	1	0.9817
G3V9X3	G3V9X3_RAT	11.24	49.8	5'-AMP-activated protein kinase subunit beta-2 OS=Rattus norvegicus GN=Prkab2 PE=4 SV=1	6	6	1	1.1066
Q4KLF8	ARPC5_RAT	10.85	67.6	Actin-related protein 2/3 complex subunit 5 OS=Rattus norvegicus GN=Arpc5 PE=1 SV=3	10	6	1	0.9727
Q68FT4	Q68FT4_RAT	10.19	41.9	Suclg2 protein (Fragment) OS=Rattus norvegicus GN=Suclg2 PE=2 SV=1	6	6	1	0.9638
F1LS55	F1LS55_RAT	8.04	35.9	Protein Kif3a (Fragment) OS=Rattus norvegicus GN=Kif3a PE=2 SV=1	7	6	1	0.9638
D4A280	PAK7_RAT	13.11	30.5	Serine/threonine-protein kinase PAK 7 OS=Rattus norvegicus GN=Pak7 PE=1 SV=1	7	6	0.990786	0.98167
P31662	S6A17_RAT	12.01	20.4	Sodium-dependent neutral amino acid transporter SLC6A17 OS=Rattus norvegicus GN=Slc6a17 PE=1 SV=1	7	6	0.990786	0.990786
Q68FS8	Q68FS8_RAT	12	47.3	Protein Rtcd1 OS=Rattus norvegicus GN=Rtcd1 PE=2 SV=1	7	6	0.990786	0.963737
Q6IMA8	Q6IMA8_RAT	11.72	70	ADP-ribosylation factor-like 10 OS=Rattus norvegicus GN=Arl10 PE=2 SV=1	7	6	0.990786	1.02794
Q63116	Q63116_RAT	11.38	22.2	Tyrosine-protein kinase receptor OS=Rattus norvegicus GN=Kit PE=2 SV=1	7	6	0.990786	0.990786
F1M6V8	F1M6V8_RAT	9.63	17.9	Protein Strn4 OS=Rattus norvegicus GN=Strn4 PE=2 SV=1	7	6	0.990786	0.903597
Q6MG55	ABHGA_RAT	9.32	30.3	Abhydrolase domain-containing protein 16A OS=Rattus norvegicus GN=Abhd16a PE=2 SV=1	6	6	0.990786	0.972654
Q6AY55	DCAKD_RAT	9.3	37.1	Dephospho-CoA kinase domain-containing protein OS=Rattus norvegicus GN=Dcakd PE=2 SV=1	6	6	0.990786	0.98167
G3V940	G3V940_RAT	9.28	21.7	Coronin OS=Rattus norvegicus GN=Coro1b PE=3 SV=1	8	6	0.990786	1.0864
Q63553	SNRK_RAT	9	24.9	SNF-related serine/threonine-protein kinase OS=Rattus norvegicus GN=Snrk PE=1 SV=1	7	6	0.990786	0.963737
P69897	TBB5_RAT	6.33	85.1	Tubulin beta-5 chain OS=Rattus norvegicus GN=Tubb5 PE=1 SV=1	419	6	0.990786	0.990786
Q9JMC1	PI5PA_RAT	13.93	26.3	Phosphatidylinositol 4,5-bisphosphate 5-phosphatase A OS=Rattus norvegicus GN=Inpp5j PE=1 SV=1	7	6	0.98174	0.937561
B5DFC8	EIF3C_RAT	12.91	23.5	Eukaryotic translation initiation factor 3 subunit C OS=Rattus norvegicus GN=Eif3c PE=2 SV=1	7	6	0.98174	0.98174
Q5XIA1	NCLN_RAT	12.4	21.1	Nicalin OS=Rattus norvegicus GN=Ncln PE=2 SV=1	6	6	0.98174	0.920479
O70257	STX7_RAT	12.21	49.4	Syntaxin-7 OS=Rattus norvegicus GN=Stx7 PE=1 SV=4	10	6	0.98174	0.946201
P63322	RALA_RAT	12.04	50.5	Ras-related protein Ral-A OS=Rattus norvegicus GN=Rala PE=1 SV=1	8	6	0.98174	1.0375
Q8CFD0	SFXN5_RAT	12.01	41.2	Sideroflexin-5 OS=Rattus norvegicus GN=Sfxn5 PE=2 SV=1	6	6	0.98174	0.928922
P97756	KKCC1_RAT	11.89	37.6	Calcium/calmodulin-dependent protein kinase kinase 1 OS=Rattus norvegicus GN=Camkk1 PE=1 SV=1	7	6	0.98174	0.87905
G3V699	G3V699_RAT	11.63	20.3	Protein transport protein Sec31A OS=Rattus norvegicus GN=Sec31a PE=4 SV=1	6	6	0.98174	1.06656
F1M0X1	F1M0X1_RAT	11.02	28.6	Uncharacterized protein (Fragment) OS=Rattus norvegicus PE=4 SV=1	7	6	0.98174	1.08639
G3V7U8	G3V7U8_RAT	9.94	66.7	Actin-related protein 2/3 complex subunit 5 OS=Rattus norvegicus GN=Arpc5l PE=3 SV=1	7	6	0.98174	0.99087
B0BMT9	B0BMT9_RAT	9.78	42.4	Sqrdl protein OS=Rattus norvegicus GN=Sqrdl PE=2 SV=1	6	6	0.98174	0.8871
F1M510	F1M510_RAT	14.61	48.7	Cofilin-1 (Fragment) OS=Rattus norvegicus GN=Cfl1 PE=2 SV=1	8	6	0.972763	1
Q5FVH8	R7BP_RAT	12.02	70.8	Regulator of G-protein signaling 7-binding protein OS=Rattus norvegicus GN=Rgs7bp PE=2 SV=1	7	6	0.972763	1.12724
D4AAN3	D4AAN3_RAT	11	24.7	Protein RUFY3 OS=Rattus norvegicus GN=Rufy3 PE=2 SV=1	6	6	0.972763	0.981809
O08651	SERA_RAT	10.91	28.1	D-3-phosphoglycerate dehydrogenase OS=Rattus norvegicus GN=Phgdh PE=1 SV=3	7	6	0.972763	0.903696
P02091	HBB1_RAT	16.26	84.4	Hemoglobin subunit beta-1 OS=Rattus norvegicus GN=Hbb PE=1 SV=3	11	6	0.963855	1.05687
F1LN46	CPT1C_RAT	14.91	32	Carnitine O-palmitoyltransferase 1, brain isoform OS=Rattus norvegicus GN=Cpt1c PE=1 SV=1	8	6	0.963855	1.03759
D3ZRE3	D3ZRE3_RAT	12.82	40.3	Casein kinase I isoform alpha OS=Rattus norvegicus GN=Csnk1a1 PE=2 SV=1	7	6	0.963855	0.972819
Q6PDU7	ATP5L_RAT	12	68.9	ATP synthase subunit g, mitochondrial OS=Rattus norvegicus GN=Atp5l PE=1 SV=2	10	6	0.963855	1
F8WG67	F8WG67_RAT	12	25.8	Cytosolic acyl coenzyme A thioester hydrolase (Fragment) OS=Rattus norvegicus GN=Acot7 PE=4 SV=1	6	6	0.963855	0.448771
D3ZFQ5	D3ZFQ5_RAT	11.97	17.5	Protein Cdh9 OS=Rattus norvegicus GN=Cdh9 PE=3 SV=1	8	6	0.963855	0.937542
F1LV09	F1LV09_RAT	11.49	11.5	Uncharacterized protein (Fragment) OS=Rattus norvegicus PE=3 SV=1	6	6	0.963855	1.00925
Q6AXT0	RM37_RAT	11.17	35.5	39S ribosomal protein L37, mitochondrial OS=Rattus norvegicus GN=Mrpl37 PE=2 SV=1	6	6	0.963855	0.937542
B0BN65	B0BN65_RAT	11.06	44	Family with sequence similarity 49, member A OS=Rattus norvegicus GN=Fam49a PE=2 SV=1	9	6	0.963855	0.990843
F8WG12	F8WG12_RAT	10.79	23.8	Receptor-type tyrosine-protein phosphatase epsilon (Fragment) OS=Rattus norvegicus GN=Ptpre PE=4 SV=1	6	6	0.963855	0.990843
P07895	SODM_RAT	10.16	47.8	Superoxide dismutase [Mn], mitochondrial OS=Rattus norvegicus GN=Sod2 PE=1 SV=2	7	6	0.963855	0.990843
P18395	CSDE1_RAT	7.43	29	Cold shock domain-containing protein E1 OS=Rattus norvegicus GN=Csde1 PE=2 SV=1	6	6	0.963855	1.0186
D3ZWC6	D3ZWC6_RAT	7.04	36	Protein Sntb1 OS=Rattus norvegicus GN=Sntb1 PE=4 SV=1	6	6	0.963855	0.954988
D3ZLR5	D3ZLR5_RAT	14.37	37.4	Protein Wdr37 OS=Rattus norvegicus GN=Wdr37 PE=2 SV=1	11	6	0.955019	0.990832
P11884	ALDH2_RAT	13.82	38.5	Aldehyde dehydrogenase, mitochondrial OS=Rattus norvegicus GN=Aldh2 PE=1 SV=1	8	6	0.955019	0.972782
Q9R063	PRDX5_RAT	12.3	54	Peroxiredoxin-5, mitochondrial OS=Rattus norvegicus GN=Prdx5 PE=1 SV=1	6	6	0.955019	0.990832
F8WFK6	F8WFK6_RAT	11.95	46	Glutathione peroxidase OS=Rattus norvegicus GN=Gpx4 PE=3 SV=1	9	6	0.955019	0.972782
Q63716	PRDX1_RAT	10.26	55.8	Peroxiredoxin-1 OS=Rattus norvegicus GN=Prdx1 PE=1 SV=1	7	6	0.955019	1
G3V7T3	G3V7T3_RAT	8.22	20.1	Pantothenate kinase 4 OS=Rattus norvegicus GN=Pank4 PE=4 SV=1	6	6	0.955019	0.928947
Q80Z70	SE1L1_RAT	12.13	23.9	Protein sel-1 homolog 1 OS=Rattus norvegicus GN=Sel1l PE=2 SV=2	6	6	0.946253	1
Q5U2T0	Q5U2T0_RAT	11.1	36.6	Death associated protein 3 OS=Rattus norvegicus GN=Dap3 PE=2 SV=1	6	6	0.946253	0.92042
D3ZC90	D3ZC90_RAT	10.94	50	Protein RGD1564809 OS=Rattus norvegicus GN=RGD1564809 PE=4 SV=1	7	6	0.946253	0.981737
Q5FVM6	MTMRC_RAT	10.75	20.7	Myotubularin-related protein 12 OS=Rattus norvegicus GN=Mtmr12 PE=2 SV=2	6	6	0.946253	0.895344
F1LZ43	F1LZ43_RAT	8.08	26.7	Protein Dip2a (Fragment) OS=Rattus norvegicus GN=Dip2a PE=2 SV=1	11	6	0.946253	0.870931
Q78PB6	NDEL1_RAT	7.04	41.5	Nuclear distribution protein nudE-like 1 OS=Rattus norvegicus GN=Ndel1 PE=1 SV=1	6	6	0.946253	1.01864
F1LSL1	F1LSL1_RAT	13.62	60.9	Transcriptional activator protein Pur-beta OS=Rattus norvegicus GN=Purb PE=2 SV=1	9	6	0.937559	0.954997
D3ZHX3	D3ZHX3_RAT	13.56	56.3	Protein Diras2 OS=Rattus norvegicus GN=Diras2 PE=4 SV=1	8	6	0.937559	0.954997
G3V6Q3	G3V6Q3_RAT	11.89	21.7	Protein Wdr13 OS=Rattus norvegicus GN=Wdr13 PE=4 SV=1	7	6	0.937559	0.809113
P97548	P97548_RAT	12.42	41	G protein-coupled receptor kinase OS=Rattus norvegicus GN=Grk6 PE=2 SV=1	6	6	0.928936	0.911937
D3ZIR0	D3ZIR0_RAT	11.74	23.4	Autophagy-related protein 9A OS=Rattus norvegicus GN=Atg9a PE=2 SV=1	7	6	0.928936	0.954947
Q0D2L2	Q0D2L2_RAT	11.08	44	Similar to ribosomal protein, mitochondrial, S22 OS=Rattus norvegicus GN=LOC683519 PE=2 SV=1	6	6	0.928936	1.02796
Q66HR2	MARE1_RAT	7.73	36.9	Microtubule-associated protein RP/EB family member 1 OS=Rattus norvegicus GN=Mapre1 PE=1 SV=3	7	6	0.928936	0.937575
D4AC74	D4AC74_RAT	5.19	38.7	Protein Mrpl1 OS=Rattus norvegicus GN=Mrpl1 PE=2 SV=1	6	6	0.928936	0.911937
A0PJ39	A0PJ39_RAT	11.69	11.9	L-type calcium channel alpha-1 subunit OS=Rattus norvegicus GN=Cacna1c PE=2 SV=1	6	6	0.920471	0.972754
Q7TS56	CBR4_RAT	10.76	35.6	Carbonyl reductase family member 4 OS=Rattus norvegicus GN=Cbr4 PE=2 SV=1	6	6	0.920471	1.0093
D3ZFR9	D3ZFR9_RAT	10.76	48.2	Protein Rdh13 OS=Rattus norvegicus GN=Rdh13 PE=3 SV=1	6	6	0.920471	0.937592
F1LM63	F1LM63_RAT	10.62	16.2	Protein Stt3a OS=Rattus norvegicus GN=Stt3a PE=2 SV=1	6	6	0.920471	0.963825
G3V6D9	G3V6D9_RAT	14.86	43	Na(+)/H(+) exchange regulatory cofactor NHE-RF2 OS=Rattus norvegicus GN=Slc9a3r2 PE=4 SV=1	9	6	0.911993	1.09649
Q5XIG4	OCAD1_RAT	12.02	65.6	OCIA domain-containing protein 1 OS=Rattus norvegicus GN=Ociad1 PE=2 SV=1	6	6	0.903669	0.963853
F1MAP2	F1MAP2_RAT	9.44	18.2	Protein Clint1 OS=Rattus norvegicus GN=LOC317516 PE=2 SV=1	6	6	0.903669	0.912073
Q9Z2X9	Q9Z2X9_RAT	8.61	10.1	BEIGE OS=Rattus norvegicus GN=Lyst PE=2 SV=1	6	6	0.895335	0.903662
F1M7P5	F1M7P5_RAT	12.33	35.4	Protein LOC100359558 OS=Rattus norvegicus GN=Fam177a1 PE=2 SV=1	7	6	0.887154	1.00923
D3ZGM1	D3ZGM1_RAT	12.28	39.6	Protein Ptcd3 OS=Rattus norvegicus GN=Ptcd3 PE=2 SV=1	6	6	0.879044	0.990858
Q5U2S7	Q5U2S7_RAT	11.58	31.7	Proteasome (Prosome, macropain) 26S subunit, non-ATPase, 3 OS=Rattus norvegicus GN=Psmd3 PE=2 SV=1	7	6	0.879044	0.928973
Q64604	PTPRF_RAT	8.26	30.2	Receptor-type tyrosine-protein phosphatase F OS=Rattus norvegicus GN=Ptprf PE=2 SV=1	18	6	0.879044	0.824191
F1M2F8	F1M2F8_RAT	16.36	25	Protein Fmnl2 (Fragment) OS=Rattus norvegicus GN=Fmnl2 PE=2 SV=1	10	6	0.870928	1.03745
F1M9L5	F1M9L5_RAT	10.49	20.4	Protein Srpk2 (Fragment) OS=Rattus norvegicus GN=Srpk2 PE=2 SV=1	6	6	0.855066	0.887131
Q505J8	SYFA_RAT	11.29	36.6	Phenylalanine--tRNA ligase alpha subunit OS=Rattus norvegicus GN=Farsa PE=1 SV=1	7	6	0.831739	2.60609
Q5BJQ0	ADCK3_RAT	10.66	28.7	Chaperone activity of bc1 complex-like, mitochondrial OS=Rattus norvegicus GN=Adck3 PE=2 SV=1	6	6	0.831739	1.12717
P27605	HPRT_RAT	12	61	Hypoxanthine-guanine phosphoribosyltransferase OS=Rattus norvegicus GN=Hprt1 PE=1 SV=1	6	6	0.816593	1.01862
P61314	RL15_RAT	9.7	47.6	60S ribosomal protein L15 OS=Rattus norvegicus GN=Rpl15 PE=1 SV=2	7	6	0.78703	1.49969
B2GV73	B2GV73_RAT	12.97	60.1	Actin related protein 2/3 complex, subunit 3 OS=Rattus norvegicus GN=Arpc3 PE=2 SV=1	13	6	0.758553	1.2705
Q3ZAU6	Q3ZAU6_RAT	9.86	30.7	RCG49400, isoform CRA_a OS=Rattus norvegicus GN=Rnf14 PE=2 SV=1	6	6	0.751597	0.549493
Q00972	BCKD_RAT	9.73	29.6	[3-methyl-2-oxobutanoate dehydrogenase [lipoamide]] kinase, mitochondrial OS=Rattus norvegicus GN=Bckdk PE=1 SV=2	9	6	0.731154	0.879067
F1LT35	F1LT35_RAT	12.09	43	Protein RGD1564606 (Fragment) OS=Rattus norvegicus GN=RGD1564606 PE=3 SV=1	7	6	0.679209	1.20227
Q5EGY4	YKT6_RAT	11.16	53	Synaptobrevin homolog YKT6 OS=Rattus norvegicus GN=Ykt6 PE=1 SV=1	8	6	0.672993	1.31826
Q5PPJ9	SHLB2_RAT	11.13	38.4	Endophilin-B2 OS=Rattus norvegicus GN=Sh3glb2 PE=2 SV=2	8	6	0.660677	0.59157
Q5XIP0	Q5XIP0_RAT	12.67	43.3	DnaJ (Hsp40) homolog, subfamily B, member 4 OS=Rattus norvegicus GN=Dnajb4 PE=2 SV=1	7	6	0.630955	1.1272
E9PTT0	E9PTT0_RAT	9.93	28.6	Protein Zdhhc17 OS=Rattus norvegicus GN=Zdhhc17 PE=2 SV=1	7	6	0.630955	0.343555
F8WG98	F8WG98_RAT	12.49	35.6	Protein Ak3l1 (Fragment) OS=Rattus norvegicus GN=Ak4 PE=3 SV=1	7	6	0.597051	0.862977
D4A3M8	D4A3M8_RAT	9.77	40.3	Non-catalytic region of tyrosine kinase adaptor protein 2 (Predicted) OS=Rattus norvegicus GN=Nck2 PE=4 SV=1	6	6	0.56494	0.794305
D3Z941	D3Z941_RAT	9.71	29.9	Protein Mars OS=Rattus norvegicus GN=Mars PE=3 SV=1	8	6	0.549541	0.862999
P97879	GRIP1_RAT	10.69	21.8	Glutamate receptor-interacting protein 1 OS=Rattus norvegicus GN=Grip1 PE=1 SV=1	8	6	0.529661	0.359746
P40329	SYRC_RAT	10.62	27.7	Arginine--tRNA ligase, cytoplasmic OS=Rattus norvegicus GN=Rars PE=1 SV=2	7	6	0.478629	0.731154
D4A7R0	D4A7R0_RAT	12.01	31.3	Protein Srp72 OS=Rattus norvegicus GN=Srp72 PE=2 SV=1	7	6	0.474248	1.06663
Q641Z2	PTN9_RAT	9.95	35.8	Tyrosine-protein phosphatase non-receptor type 9 OS=Rattus norvegicus GN=Ptpn9 PE=2 SV=1	6	6	0.474248	0.660723
B0K030	B0K030_RAT	9.32	38.2	DnaJ (Hsp40) homolog, subfamily B, member 1 (Predicted), isoform CRA_b OS=Rattus norvegicus GN=Dnajb1 PE=2 SV=1	7	6	0.474248	0.887176
F1LNT7	F1LNT7_RAT	11.96	39.1	Transcription factor A, mitochondrial (Fragment) OS=Rattus norvegicus GN=Tfam PE=2 SV=1	6	6	0.469903	0.78704
D4A563	D4A563_RAT	8.12	19	Protein RGD1312026 OS=Rattus norvegicus GN=RGD1312026 PE=4 SV=1	6	6	0.465593	1.16952
P38718	MPC2_RAT	11.02	62.2	Mitochondrial pyruvate carrier 2 OS=Rattus norvegicus GN=Mpc2 PE=2 SV=1	6	6	0.444622	0.704682
Q5QD51	AKA12_RAT	8.85	19	A-kinase anchor protein 12 OS=Rattus norvegicus GN=Akap12 PE=1 SV=1	6	6	0.440548	0.625182
Q9JHU0	DPYL5_RAT	11.26	41.7	Dihydropyrimidinase-related protein 5 OS=Rattus norvegicus GN=Dpysl5 PE=1 SV=1	7	6	0.420734	1.08646
Q07014	LYN_RAT	9.79	42	Tyrosine-protein kinase Lyn OS=Rattus norvegicus GN=Lyn PE=1 SV=3	7	6	0.319152	0.448728
D4A634	D4A634_RAT	5.14	15.5	Protein Ranbp6 OS=Rattus norvegicus GN=Ranbp6 PE=4 SV=1	5	5	10.0908	5.24723
Q5U355	Q5U355_RAT	10.03	17.1	Itfg1 protein OS=Rattus norvegicus GN=Itfg1 PE=2 SV=1	5	5	3.02024	1.52764
Q63965	SFXN1_RAT	9.7	33.5	Sideroflexin-1 OS=Rattus norvegicus GN=Sfxn1 PE=2 SV=4	7	5	1.95886	2.42096
Q812E9	GPM6A_RAT	10	16.2	Neuronal membrane glycoprotein M6-a OS=Rattus norvegicus GN=Gpm6a PE=1 SV=1	5	5	1.73792	1.33055
Q6P685	Q6P685_RAT	8.97	49	Eukaryotic translation initiation factor 2, subunit 2 (Beta) OS=Rattus norvegicus GN=Eif2s2 PE=2 SV=1	5	5	1.72176	0.711088
Q9WVC1	SLIT2_RAT	11.87	26	Slit homolog 2 protein (Fragment) OS=Rattus norvegicus GN=Slit2 PE=1 SV=3	7	5	1.61447	0.801744
Q62765	NLGN1_RAT	10.06	26	Neuroligin-1 OS=Rattus norvegicus GN=Nlgn1 PE=1 SV=1	12	5	1.58479	1.77005
Q5XIE8	ITM2B_RAT	8.24	44.4	Integral membrane protein 2B OS=Rattus norvegicus GN=Itm2b PE=2 SV=1	5	5	1.45879	0.831802
Q8CF82	ABCA5_RAT	5.57	11.8	ATP-binding cassette sub-family A member 5 OS=Rattus norvegicus GN=Abca5 PE=2 SV=1	6	5	1.41904	1.30609
B0K020	CISD1_RAT	8.03	52.8	CDGSH iron-sulfur domain-containing protein 1 OS=Rattus norvegicus GN=Cisd1 PE=3 SV=1	11	5	1.39315	0.963778
F1LSN7	F1LSN7_RAT	8	33.1	Protein Gopc OS=Rattus norvegicus GN=Gopc PE=2 SV=1	6	5	1.39315	1.45876
G3V8Q1	G3V8Q1_RAT	10.39	33.8	Coatomer protein complex, subunit epsilon (Predicted), isoform CRA_c OS=Rattus norvegicus GN=Cope PE=4 SV=1	7	5	1.38045	0.724462
D4A5E0	D4A5E0_RAT	8.21	29.7	Protein Coq10a OS=Rattus norvegicus GN=Coq10a PE=2 SV=1	6	5	1.31822	1.14817
F1M4I4	F1M4I4_RAT	8.55	26.2	Protein LOC100361915 (Fragment) OS=Rattus norvegicus GN=Vps51 PE=2 SV=1	5	5	1.30617	0.751567
F1LSW1	F1LSW1_RAT	6.96	22.8	Unconventional myosin-Ib OS=Rattus norvegicus GN=Myo1b PE=2 SV=1	6	5	1.30617	1.09653
D4A5H2	D4A5H2_RAT	8.2	29.9	Protein RGD1306583 OS=Rattus norvegicus GN=RGD1306583 PE=2 SV=1	5	5	1.29416	0.937492
D3ZEI4	D3ZEI4_RAT	10.67	37	Uncharacterized protein OS=Rattus norvegicus PE=4 SV=1	7	5	1.27065	1.38043
Q0GLB6	Q0GLB6_RAT	9.52	28.1	DPPY splice variant c OS=Rattus norvegicus GN=Dpp10 PE=2 SV=1	7	5	1.24735	1.25895
P62824	RAB3C_RAT	8.07	43.6	Ras-related protein Rab-3C OS=Rattus norvegicus GN=Rab3c PE=1 SV=1	9	5	1.24735	0.765623
P70498	PLD2_RAT	10.77	23.7	Phospholipase D2 OS=Rattus norvegicus GN=Pld2 PE=1 SV=2	6	5	1.21344	1.00934
F1M3Y6	F1M3Y6_RAT	8.89	31.5	Protein Fxr2 (Fragment) OS=Rattus norvegicus GN=Fxr2 PE=4 SV=1	7	5	1.21344	1.08652
D4A0Y4	D4A0Y4_RAT	7.93	29	Oxidoreductase NAD-binding domain containing 1 (Predicted), isoform CRA_b OS=Rattus norvegicus GN=Oxnad1 PE=4 SV=1	5	5	1.19119	1.70602
F1LM12	F1LM12_RAT	10.04	27.7	Protein Galnt2 (Fragment) OS=Rattus norvegicus GN=Galnt2 PE=2 SV=1	5	5	1.16945	0.990761
Q5PQK2	Q5PQK2_RAT	11.03	34.6	Fusion, derived from t(12;16) malignant liposarcoma (Human) OS=Rattus norvegicus GN=Fus PE=2 SV=1	6	5	1.13766	1.13766
F8WFL3	F8WFL3_RAT	6.45	39	Probable proline--tRNA ligase, mitochondrial (Fragment) OS=Rattus norvegicus GN=Pars2 PE=3 SV=1	5	5	1.13766	0.879067
B1H223	B1H223_RAT	9.42	35.4	Down syndrome critical region gene 3 OS=Rattus norvegicus GN=Dscr3 PE=2 SV=1	5	5	1.12714	0.839382
D4A7Y4	D4A7Y4_RAT	7.52	21.4	Uncharacterized protein OS=Rattus norvegicus PE=2 SV=1	5	5	1.12714	1.00924
P62142	PP1B_RAT	7.44	67	Serine/threonine-protein phosphatase PP1-beta catalytic subunit OS=Rattus norvegicus GN=Ppp1cb PE=1 SV=3	29	5	1.12714	1.10651
F1M6P1	F1M6P1_RAT	5.26	36.8	Vacuolar protein sorting-associated protein 29 (Fragment) OS=Rattus norvegicus GN=Vps29 PE=2 SV=1	5	5	1.12714	0.963819
D3ZUP5	D3ZUP5_RAT	11	52	Protein LOC679934 OS=Rattus norvegicus GN=Brk1 PE=4 SV=1	6	5	1.11682	1.06656
G3V7B6	G3V7B6_RAT	9.4	42.2	Phosphatidylglycerophosphatase and protein-tyrosine phosphatase 1 OS=Rattus norvegicus GN=Ptpmt1 PE=4 SV=1	6	5	1.11682	1.09638
Q6P9U9	Q6P9U9_RAT	10.16	27.6	Inosine-5'-monophosphate dehydrogenase OS=Rattus norvegicus GN=Impdh2 PE=2 SV=1	5	5	1.10668	1.11698
Q07936	ANXA2_RAT	9.92	48.7	Annexin A2 OS=Rattus norvegicus GN=Anxa2 PE=1 SV=2	5	5	1.10668	0.972776
Q505J7	Q505J7_RAT	9.48	22.9	Galactose-3-O-sulfotransferase 3 OS=Rattus norvegicus GN=Gal3st3 PE=2 SV=1	5	5	1.10668	0.387229
Q5U1W6	Q5U1W6_RAT	8.8	59.1	Apolipoprotein O-like OS=Rattus norvegicus GN=Apool PE=2 SV=1	6	5	1.10668	1.06662
F1LR87	F1LR87_RAT	5.4	19.7	Beta-hexosaminidase subunit beta OS=Rattus norvegicus GN=Hexb PE=2 SV=1	5	5	1.10668	1.02811
F1LSD1	F1LSD1_RAT	5.27	15.2	Adenylate cyclase type 6 OS=Rattus norvegicus GN=Adcy6 PE=2 SV=1	6	5	1.10668	0.990925
P09034	ASSY_RAT	5.15	30.3	Argininosuccinate synthase OS=Rattus norvegicus GN=Ass1 PE=2 SV=1	6	5	1.10668	1.14819
F1LQI4	F1LQI4_RAT	10.2	8.9	Aggrecan core protein OS=Rattus norvegicus GN=Acan PE=2 SV=1	5	5	1.09649	1
Q5EB77	RAB18_RAT	8.76	47.6	Ras-related protein Rab-18 OS=Rattus norvegicus GN=Rab18 PE=2 SV=1	6	5	1.09649	0.972807
F1M4V9	F1M4V9_RAT	8.13	25.4	Gamma-aminobutyric acid receptor subunit gamma-2 (Fragment) OS=Rattus norvegicus GN=Gabrg2 PE=2 SV=1	9	5	1.09649	1.07643
P15431	GBRB1_RAT	10	35.7	Gamma-aminobutyric acid receptor subunit beta-1 OS=Rattus norvegicus GN=Gabrb1 PE=2 SV=1	16	5	1.08648	1.03759
G3V9F7	G3V9F7_RAT	9.68	22	Interleukin 1 receptor accessory protein-like 1 OS=Rattus norvegicus GN=Il1rapl1 PE=4 SV=1	5	5	1.08648	1.04715
D4A3D4	D4A3D4_RAT	9.38	31.1	Protein Abhd3 OS=Rattus norvegicus GN=Abhd3 PE=4 SV=1	6	5	1.08648	0.981747
D3ZWV8	D3ZWV8_RAT	9.29	21.7	Uncharacterized protein OS=Rattus norvegicus PE=2 SV=1	6	5	1.08648	1
Q3B7V5	Q3B7V5_RAT	16.53	67	Protein Rab2b OS=Rattus norvegicus GN=Rab2b PE=2 SV=1	11	5	1.07643	1.03746
Q8VI04	ASGL1_RAT	10	36.9	Isoaspartyl peptidase/L-asparaginase OS=Rattus norvegicus GN=Asrgl1 PE=1 SV=1	7	5	1.07643	1.05673
Q56A19	Q56A19_RAT	8.63	16.1	Chloride channel 4-2 OS=Rattus norvegicus GN=Clcn4 PE=2 SV=1	7	5	1.07643	1.11679
D4A2A3	D4A2A3_RAT	8.13	17.1	Protein Tmem132e OS=Rattus norvegicus GN=Tmem132e PE=4 SV=1	6	5	1.07643	1.07643
D3ZBN7	D3ZBN7_RAT	5.49	30.3	Protein Sec63 OS=Rattus norvegicus GN=Sec63 PE=2 SV=1	5	5	1.07643	1.04704
D4A2B6	D4A2B6_RAT	10.76	20	Protein Cpeb4 OS=Rattus norvegicus GN=Cpeb4 PE=4 SV=1	6	5	1.06655	1.39313
B5DFH6	B5DFH6_RAT	10.64	17.4	Dapk1 protein (Fragment) OS=Rattus norvegicus GN=Dapk1 PE=2 SV=1	7	5	1.06655	1
Q9JI92	SDCB1_RAT	9.38	36	Syntenin-1 OS=Rattus norvegicus GN=Sdcbp PE=1 SV=1	10	5	1.06655	1.02794
P21708	MK03_RAT	6.96	44.7	Mitogen-activated protein kinase 3 OS=Rattus norvegicus GN=Mapk3 PE=1 SV=5	21	5	1.06655	0.895371
Q54A91	Q54A91_RAT	10.18	37.2	GIRK2A OS=Rattus norvegicus GN=Kcnj6 PE=2 SV=1	5	5	1.05686	1.10664
D3ZT90	D3ZT90_RAT	10.01	40	Glutaryl-Coenzyme A dehydrogenase (Predicted) OS=Rattus norvegicus GN=Gcdh PE=3 SV=1	13	5	1.05686	0.972733
F8WFG2	F8WFG2_RAT	9.92	18.1	Calsyntenin-1 OS=Rattus norvegicus GN=Clstn1 PE=4 SV=1	5	5	1.05686	0.972733
Q66HM7	Q66HM7_RAT	6.82	34.7	Lupus La protein homolog OS=Rattus norvegicus GN=Ssb PE=2 SV=1	5	5	1.05686	1.13771
O08678	MARK1_RAT	12.37	51.3	Serine/threonine-protein kinase MARK1 OS=Rattus norvegicus GN=Mark1 PE=1 SV=1	12	5	1.04712	0.990785
F1LUW9	F1LUW9_RAT	12.06	43.3	Tubulin gamma chain (Fragment) OS=Rattus norvegicus GN=LOC688197 PE=3 SV=1	10	5	1.04712	0.870995
F1M7Q5	F1M7Q5_RAT	11.21	26.1	AMP deaminase 3 (Fragment) OS=Rattus norvegicus GN=Ampd3 PE=2 SV=1	6	5	1.04712	0.937592
Q498R3	DJC10_RAT	10.07	19.4	DnaJ homolog subfamily C member 10 OS=Rattus norvegicus GN=Dnajc10 PE=2 SV=2	6	5	1.04712	0.990785
P62278	RS13_RAT	10.04	39.7	40S ribosomal protein S13 OS=Rattus norvegicus GN=Rps13 PE=1 SV=2	6	5	1.04712	1.00921
Q7TSA0	MIRO2_RAT	9.83	24.4	Mitochondrial Rho GTPase 2 OS=Rattus norvegicus GN=Rhot2 PE=2 SV=1	8	5	1.04712	1.02796
Q4KM74	SC22B_RAT	9.49	52.1	Vesicle-trafficking protein SEC22b OS=Rattus norvegicus GN=Sec22b PE=1 SV=3	7	5	1.04712	1.00921
Q6IMZ5	Q6IMZ5_RAT	8.79	30.9	Tropomodulin 1 OS=Rattus norvegicus GN=Tmod1 PE=2 SV=1	6	5	1.04712	1.07644
G3V6M3	G3V6M3_RAT	8.43	43.8	Synaptotagmin II OS=Rattus norvegicus GN=Syt2 PE=4 SV=1	23	5	1.04712	1.03749
P49088	ASNS_RAT	8.39	37.1	Asparagine synthetase [glutamine-hydrolyzing] OS=Rattus norvegicus GN=Asns PE=2 SV=3	5	5	1.04712	1.08639
P12369	KAP3_RAT	10	35.8	cAMP-dependent protein kinase type II-beta regulatory subunit OS=Rattus norvegicus GN=Prkar2b PE=1 SV=3	7	5	1.03756	0.972816
Q5U2R9	Q5U2R9_RAT	10	17	Protein Scfd2 OS=Rattus norvegicus GN=Scfd2 PE=2 SV=1	6	5	1.03756	1.64443
Q6P9V6	Q6P9V6_RAT	9.11	61	Proteasome subunit alpha type OS=Rattus norvegicus GN=Psma5 PE=2 SV=1	7	5	1.03756	0.937539
P62332	ARF6_RAT	8.89	34.9	ADP-ribosylation factor 6 OS=Rattus norvegicus GN=Arf6 PE=1 SV=2	5	5	1.03756	1.05686
G3V6W2	G3V6W2_RAT	8.77	35.5	Prolactin regulatory element-binding protein OS=Rattus norvegicus GN=Preb PE=4 SV=1	5	5	1.03756	1.11693
D4AB08	D4AB08_RAT	8.39	34.2	Protein Myef2 OS=Rattus norvegicus GN=Myef2 PE=2 SV=1	6	5	1.03756	1.14816
G3V6U9	G3V6U9_RAT	8.37	26.7	Protein Setd3 OS=Rattus norvegicus GN=Setd3 PE=4 SV=1	6	5	1.03756	0.972816
D4A1U9	D4A1U9_RAT	6.82	19.6	Leukocyte surface antigen CD47 OS=Rattus norvegicus GN=Cd47 PE=2 SV=1	8	5	1.03756	1.10666
D3ZR63	D3ZR63_RAT	5.93	28.2	Protein Gfod1 OS=Rattus norvegicus GN=Gfod1 PE=4 SV=1	5	5	1.03756	1.14816
F1MAF6	F1MAF6_RAT	5.16	31.7	Protein RGD1306410 OS=Rattus norvegicus GN=RGD1306410 PE=4 SV=1	6	5	1.03756	1.05686
D3ZS45	D3ZS45_RAT	12.61	23.4	Protein Pex1 OS=Rattus norvegicus GN=Pex1 PE=2 SV=1	8	5	1.02807	0.870978
F1M695	F1M695_RAT	12.41	55.2	Uncharacterized protein (Fragment) OS=Rattus norvegicus GN=Yjefn3 PE=4 SV=1	8	5	1.02807	0.981803
D4A4R0	D4A4R0_RAT	12.21	37.9	Leucine-rich repeat flightless-interacting protein 1 OS=Rattus norvegicus GN=Lrrfip1 PE=2 SV=1	8	5	1.02807	1.01861
Q5FVL3	FA69B_RAT	8.29	29	Protein FAM69B OS=Rattus norvegicus GN=Fam69b PE=3 SV=2	5	5	1.02807	1.10671
D3ZVZ4	D3ZVZ4_RAT	8.14	36.9	Annexin OS=Rattus norvegicus GN=Anxa1 PE=2 SV=1	6	5	1.02807	0.972756
D3ZSZ6	D3ZSZ6_RAT	8.13	22.5	Protein RGD1561955 OS=Rattus norvegicus GN=RGD1561955 PE=2 SV=1	7	5	1.02807	1.00925
P83732	RL24_RAT	7.66	36.9	60S ribosomal protein L24 OS=Rattus norvegicus GN=Rpl24 PE=1 SV=1	6	5	1.02807	1.01861
Q64536	PDK2_RAT	6.67	41.5	[Pyruvate dehydrogenase [lipoamide]] kinase isozyme 2, mitochondrial OS=Rattus norvegicus GN=Pdk2 PE=1 SV=1	10	5	1.02807	0.981803
F1M7N7	F1M7N7_RAT	5.34	22.7	Protein Rps6ka2 (Fragment) OS=Rattus norvegicus GN=Rps6ka2 PE=2 SV=1	6	5	1.02807	1.03763
Q5D006	Q5D006_RAT	10.41	11.5	Ubiquitin carboxyl-terminal hydrolase OS=Rattus norvegicus GN=Usp11 PE=2 SV=1	5	5	1.01864	0.972802
F1M0X3	F1M0X3_RAT	10.39	27.1	Netrin receptor UNC5A (Fragment) OS=Rattus norvegicus GN=Unc5a PE=2 SV=1	5	5	1.01864	0.990832
D3ZTA5	D3ZTA5_RAT	10.17	34	Syntaxin-6 OS=Rattus norvegicus GN=Stx6 PE=2 SV=1	7	5	1.01864	0.990832
I6L9I0	I6L9I0_RAT	10.01	25.4	Cox15 protein OS=Rattus norvegicus GN=Cox15 PE=2 SV=1	6	5	1.01864	0.929001
B0BN93	PSD13_RAT	9.74	31.9	26S proteasome non-ATPase regulatory subunit 13 OS=Rattus norvegicus GN=Psmd13 PE=1 SV=1	5	5	1.01864	0.879087
D3ZUV3	D3ZUV3_RAT	9.49	40.3	Eukaryotic translation initiation factor 2A, isoform CRA_b OS=Rattus norvegicus GN=Eif2a PE=4 SV=1	5	5	1.01864	1
B5DFH2	B5DFH2_RAT	9.07	16.6	BPY2 interacting protein 1 (Predicted), isoform CRA_b OS=Rattus norvegicus GN=Map1s PE=2 SV=1	5	5	1.01864	0.920444
D3ZRF6	D3ZRF6_RAT	8.09	16.4	Protein Pnpla6 OS=Rattus norvegicus GN=Pnpla6 PE=4 SV=1	5	5	1.01864	0.831822
G3V9E1	G3V9E1_RAT	7.56	39.7	Protein kinase, cAMP dependent, catalytic, beta (Predicted), isoform CRA_d OS=Rattus norvegicus GN=Prkacb PE=4 SV=1	5	5	1.01864	1.06662
D3ZHR7	D3ZHR7_RAT	5.17	20.5	Protein Ptpru OS=Rattus norvegicus GN=Ptpru PE=2 SV=1	5	5	1.01864	0.990832
Q8VHK0	ACOT8_RAT	12.52	60.9	Acyl-coenzyme A thioesterase 8 OS=Rattus norvegicus GN=Acot8 PE=2 SV=1	7	5	1.00929	0.895438
Q5RJR8	LRC59_RAT	12.13	43.3	Leucine-rich repeat-containing protein 59 OS=Rattus norvegicus GN=Lrrc59 PE=1 SV=1	6	5	1.00929	1.05682
P31423	GRM4_RAT	10.37	22	Metabotropic glutamate receptor 4 OS=Rattus norvegicus GN=Grm4 PE=1 SV=1	7	5	1.00929	0.946306
D3ZFA8	D3ZFA8_RAT	10.3	74.8	Protein LOC100364909 OS=Rattus norvegicus GN=LOC100364909 PE=3 SV=1	7	5	1.00929	0.972749
Q924S1	PLCD_RAT	10.18	25.9	1-acyl-sn-glycerol-3-phosphate acyltransferase delta OS=Rattus norvegicus GN=Agpat4 PE=2 SV=1	6	5	1.00929	0.920468
Q920J4	TXNL1_RAT	10.02	38.1	Thioredoxin-like protein 1 OS=Rattus norvegicus GN=Txnl1 PE=1 SV=3	5	5	1.00929	0.972749
D3ZLT1	D3ZLT1_RAT	10	63.5	NADH dehydrogenase (Ubiquinone) 1 beta subcomplex, 7 (Predicted) OS=Rattus norvegicus GN=Ndufb7 PE=4 SV=1	13	5	1.00929	1
D4A4T0	D4A4T0_RAT	9.96	37.5	Protein Stub1 OS=Rattus norvegicus GN=Stub1 PE=4 SV=1	5	5	1.00929	1.00929
Q68G41	Q68G41_RAT	9.93	31.1	Dodecenoyl-Coenzyme A delta isomerase (3,2 trans-enoyl-Coenzyme A isomerase) OS=Rattus norvegicus GN=Eci1 PE=2 SV=1	5	5	1.00929	1.04713
Q6PEC4	SKP1_RAT	9.58	68.7	S-phase kinase-associated protein 1 OS=Rattus norvegicus GN=Skp1 PE=2 SV=3	7	5	1.00929	1
F1LQK6	F1LQK6_RAT	9.26	15.9	Ephrin type-A receptor 6 OS=Rattus norvegicus GN=Epha6 PE=2 SV=1	7	5	1.00929	1.02806
P58200	VTI1B_RAT	9.23	57.8	Vesicle transport through interaction with t-SNAREs homolog 1B OS=Rattus norvegicus GN=Vti1b PE=1 SV=2	5	5	1.00929	0.990816
F8WFN2	F8WFN2_RAT	9.16	31.4	Paraplegin OS=Rattus norvegicus GN=Spg7 PE=4 SV=1	5	5	1.00929	0.963868
D3ZQ75	D3ZQ75_RAT	9.01	21.7	Protein Wnk2 OS=Rattus norvegicus GN=Wnk2 PE=4 SV=1	7	5	1.00929	0.954986
Q52KK3	S2551_RAT	8.66	44.6	Solute carrier family 25 member 51 OS=Rattus norvegicus GN=Slc25a51 PE=2 SV=1	5	5	1.00929	0.963868
Q6F6B2	Q6F6B2_RAT	8.28	36.8	P55 protein OS=Rattus norvegicus GN=LOC652956 PE=2 SV=1	5	5	1.00929	0.972749
Q6AYU2	Q6AYU2_RAT	8.17	35.4	Pcbp2 protein OS=Rattus norvegicus GN=Pcbp2 PE=2 SV=1	8	5	1.00929	1
Q5U328	Q5U328_RAT	11.68	31.7	Nucleolin OS=Rattus norvegicus GN=Ncl PE=2 SV=1	7	5	1	1.0186
G3V743	G3V743_RAT	11.25	27.6	Glucosidase 1 OS=Rattus norvegicus GN=Mogs PE=4 SV=1	8	5	1	1.1272
G3V845	G3V845_RAT	11.13	19.9	1-phosphatidylinositol 4,5-bisphosphate phosphodiesterase gamma-1 OS=Rattus norvegicus GN=Plcg1 PE=4 SV=1	6	5	1	0.955
P13852	PRIO_RAT	10.23	40.2	Major prion protein OS=Rattus norvegicus GN=Prnp PE=1 SV=2	9	5	1	1.028
Q75Q41	TOM22_RAT	10	64.1	Mitochondrial import receptor subunit TOM22 homolog OS=Rattus norvegicus GN=Tomm22 PE=1 SV=1	5	5	1	1.0471
B0BNL2	B0BNL2_RAT	9.95	77.6	Peptidylprolyl cis/trans isomerase, NIMA-interacting 1 OS=Rattus norvegicus GN=Pin1 PE=2 SV=1	6	5	1	0.955
Q68FQ5	Q68FQ5_RAT	9.75	24.8	Mitochondrial translational initiation factor 2 OS=Rattus norvegicus GN=Mtif2 PE=2 SV=1	6	5	1	1.1066
F1LZQ7	F1LZQ7_RAT	8.94	23.1	Protein Gramd1b (Fragment) OS=Rattus norvegicus GN=Gramd1b PE=2 SV=1	5	5	1	1.1912
Q2MCP5	Q2MCP5_RAT	8.79	36.3	Protein Wdr45l OS=Rattus norvegicus GN=Wdr45l PE=2 SV=1	6	5	1	1.0568
Q5NDF0	GTDC2_RAT	8.06	23.1	Glycosyltransferase-like domain-containing protein 2 OS=Rattus norvegicus GN=Gtdc2 PE=2 SV=1	5	5	1	1.1376
Q5RKJ7	Q5RKJ7_RAT	7.58	38.5	Muscle RAS oncogene homolog OS=Rattus norvegicus GN=Mras PE=2 SV=1	5	5	1	1.028
D3Z8I7	D3Z8I7_RAT	6.84	35.2	Glutathione S-transferase theta-1 OS=Rattus norvegicus GN=Gstt1 PE=4 SV=1	8	5	1	0.9462
D3ZNI6	D3ZNI6_RAT	18.36	27.5	Uncharacterized protein OS=Rattus norvegicus PE=2 SV=1	10	5	0.990786	0.990786
G3V9G1	G3V9G1_RAT	14.58	24.5	Adenylate cyclase 5 OS=Rattus norvegicus GN=Adcy5 PE=3 SV=1	8	5	0.990786	1.00921
G3V8Y8	G3V8Y8_RAT	11.77	29.3	Huntingtin interacting protein 1, isoform CRA_a OS=Rattus norvegicus GN=Hip1 PE=4 SV=1	8	5	0.990786	1.03745
Q3B7D6	Q3B7D6_RAT	10.66	31.2	RCG39552, isoform CRA_a OS=Rattus norvegicus GN=Spon1 PE=2 SV=1	5	5	0.990786	0.937481
Q5PPH9	Q5PPH9_RAT	10.18	27.5	Acidic (Leucine-rich) nuclear phosphoprotein 32 family, member A OS=Rattus norvegicus GN=Anp32a PE=2 SV=1	5	5	0.990786	0.98167
Q5FVM4	NONO_RAT	10.01	30.3	Non-POU domain-containing octamer-binding protein OS=Rattus norvegicus GN=Nono PE=2 SV=3	6	5	0.990786	0.895274
P35704	PRDX2_RAT	10	45	Peroxiredoxin-2 OS=Rattus norvegicus GN=Prdx2 PE=1 SV=3	5	5	0.990786	0.937481
O54821	O54821_RAT	9.18	15	Chloride channel 2 OS=Rattus norvegicus GN=Clcn2 PE=4 SV=1	5	5	0.990786	0.972654
B1WC37	MTU1_RAT	8.96	36.3	Mitochondrial tRNA-specific 2-thiouridylase 1 OS=Rattus norvegicus GN=Trmu PE=2 SV=1	5	5	0.990786	0.928961
P29419	ATP5I_RAT	8.72	70.4	ATP synthase subunit e, mitochondrial OS=Rattus norvegicus GN=Atp5i PE=1 SV=3	6	5	0.990786	1
D3ZZ44	D3ZZ44_RAT	8.34	20.3	Protein Elfn1 OS=Rattus norvegicus GN=Elfn1 PE=4 SV=1	7	5	0.990786	1.0864
D3ZLE5	D3ZLE5_RAT	6.38	28	Mitogen-activated protein kinase kinase kinase kinase OS=Rattus norvegicus GN=Map4k3 PE=2 SV=1	5	5	0.990786	1.10661
D3ZDA6	D3ZDA6_RAT	11.18	16.6	Protein Sdk2 OS=Rattus norvegicus GN=Sdk2 PE=4 SV=1	6	5	0.98174	0.862949
P60522	GBRL2_RAT	11	57.3	Gamma-aminobutyric acid receptor-associated protein-like 2 OS=Rattus norvegicus GN=Gabarapl2 PE=3 SV=1	6	5	0.98174	1.0375
P60203	MYPR_RAT	10	21.7	Myelin proteolipid protein OS=Rattus norvegicus GN=Plp1 PE=1 SV=2	6	5	0.98174	1
Q00981	UCHL1_RAT	9.52	54.3	Ubiquitin carboxyl-terminal hydrolase isozyme L1 OS=Rattus norvegicus GN=Uchl1 PE=1 SV=2	8	5	0.98174	0.920479
D4A626	D4A626_RAT	9.27	23.5	Protein Clmn OS=Rattus norvegicus GN=Clmn PE=2 SV=1	5	5	0.98174	0.99087
F1LV14	F1LV14_RAT	9.13	22.3	Protein Tubgcp3 OS=Rattus norvegicus GN=Tubgcp3 PE=2 SV=1	5	5	0.98174	1.01855
D3ZJG0	D3ZJG0_RAT	9.02	23	RCG57812, isoform CRA_a OS=Rattus norvegicus GN=Slk PE=4 SV=1	5	5	0.98174	1.05684
Q64620	PPP6_RAT	8.81	31.2	Serine/threonine-protein phosphatase 6 catalytic subunit OS=Rattus norvegicus GN=Ppp6c PE=2 SV=2	5	5	0.98174	1.0375
P21913	DHSB_RAT	8.79	50	Succinate dehydrogenase [ubiquinone] iron-sulfur subunit, mitochondrial OS=Rattus norvegicus GN=Sdhb PE=2 SV=2	7	5	0.98174	1.16945
D3ZHK4	D3ZHK4_RAT	8.39	28.6	Protein Rb1cc1 OS=Rattus norvegicus GN=Rb1cc1 PE=4 SV=1	6	5	0.98174	0.963774
D4AB66	D4AB66_RAT	8.31	23	Protein Ston2 OS=Rattus norvegicus GN=Ston2 PE=4 SV=1	5	5	0.98174	0.83173
P0C2X9	AL4A1_RAT	6.89	31.4	Delta-1-pyrroline-5-carboxylate dehydrogenase, mitochondrial OS=Rattus norvegicus GN=Aldh4a1 PE=1 SV=1	5	5	0.98174	0.920479
D3ZM77	D3ZM77_RAT	6.86	51.7	Casein kinase I isoform gamma-3 OS=Rattus norvegicus GN=Csnk1g3 PE=3 SV=1	8	5	0.98174	1
D3ZJR6	D3ZJR6_RAT	9.89	20.2	Protein Smcr8 OS=Rattus norvegicus GN=Smcr8 PE=4 SV=1	6	5	0.972763	0.990856
Q9WVA1	TIM8A_RAT	9.89	79.4	Mitochondrial import inner membrane translocase subunit Tim8 A OS=Rattus norvegicus GN=Timm8a PE=1 SV=1	5	5	0.972763	0.981809
D4AD15	D4AD15_RAT	9.52	20.2	Protein Eif4g1 OS=Rattus norvegicus GN=LOC680559 PE=2 SV=1	6	5	0.972763	0.981809
Q63450	KCC1A_RAT	8.42	36.6	Calcium/calmodulin-dependent protein kinase type 1 OS=Rattus norvegicus GN=Camk1 PE=1 SV=2	7	5	0.972763	1.07646
Q5U2R4	MRRP1_RAT	6.39	28	Mitochondrial ribonuclease P protein 1 OS=Rattus norvegicus GN=Trmt10c PE=2 SV=1	6	5	0.972763	0.946206
P62282	RS11_RAT	10.33	53.8	40S ribosomal protein S11 OS=Rattus norvegicus GN=Rps11 PE=1 SV=3	6	5	0.963855	0.963855
P04631	S100B_RAT	10	77.2	Protein S100-B OS=Rattus norvegicus GN=S100b PE=1 SV=2	7	5	0.963855	0.575422
P23576	GBRA2_RAT	8.6	31	Gamma-aminobutyric acid receptor subunit alpha-2 OS=Rattus norvegicus GN=Gabra2 PE=2 SV=1	11	5	0.963855	0.963855
F1LNS2	F1LNS2_RAT	6.38	34.2	Protein Fam45a (Fragment) OS=Rattus norvegicus GN=Fam45a PE=2 SV=1	5	5	0.963855	0.895422
F1M201	F1M201_RAT	10	22.8	Dehydrogenase/reductase SDR family member 7B (Fragment) OS=Rattus norvegicus GN=Dhrs7b PE=2 SV=1	6	5	0.955019	1.02808
P63326	RS10_RAT	9.78	53.9	40S ribosomal protein S10 OS=Rattus norvegicus GN=Rps10 PE=2 SV=1	6	5	0.955019	0.9639
Q66HL2	Q66HL2_RAT	9.74	27.5	Cortactin OS=Rattus norvegicus GN=Cttn PE=2 SV=1	5	5	0.955019	1
F1M7L9	F1M7L9_RAT	9.44	34.9	Protein Pkp2 (Fragment) OS=Rattus norvegicus GN=Pkp2 PE=2 SV=1	6	5	0.955019	1.05682
D3ZAW2	D3ZAW2_RAT	9.16	26.9	Protein Pisd OS=Rattus norvegicus GN=Pisd PE=4 SV=1	5	5	0.955019	1.33053
D3ZX42	D3ZX42_RAT	9.13	28.1	G protein-coupled receptor 21 (Predicted), isoform CRA_a OS=Rattus norvegicus GN=Rabgap1 PE=4 SV=1	5	5	0.955019	1.01862
D3ZZV7	D3ZZV7_RAT	8.75	40.1	Protein Rasgef1a OS=Rattus norvegicus GN=Rasgef1a PE=2 SV=1	5	5	0.955019	0.895425
B1WBW9	B1WBW9_RAT	8.69	37.4	Abhd10 protein OS=Rattus norvegicus GN=Abhd10 PE=2 SV=1	7	5	0.955019	0.9639
D4A603	D4A603_RAT	8.32	18.1	Protein Kifap3 OS=Rattus norvegicus GN=Kifap3 PE=2 SV=1	7	5	0.955019	1.01862
D4A3D9	D4A3D9_RAT	8.16	28.5	Protein Stk32c OS=Rattus norvegicus GN=Stk32c PE=4 SV=1	6	5	0.955019	0.737943
D3ZSY8	D3ZSY8_RAT	8.14	27.9	Protein Tbc1d10b OS=Rattus norvegicus GN=Tbc1d10b PE=4 SV=1	7	5	0.955019	0.862955
P07687	HYEP_RAT	7.29	24.4	Epoxide hydrolase 1 OS=Rattus norvegicus GN=Ephx1 PE=1 SV=1	5	5	0.955019	0.928947
D3ZHB7	D3ZHB7_RAT	6.81	21.1	Protein Ube3c OS=Rattus norvegicus GN=Ube3c PE=4 SV=1	5	5	0.955019	0.912043
D4ABP4	D4ABP4_RAT	34.28	26.3	Rab3 GTPase-activating protein non-catalytic subunit OS=Rattus norvegicus GN=Rab3gap2 PE=2 SV=1	19	5	0.946253	0.903671
F1M3D2	F1M3D2_RAT	10.08	17.7	Protein Dmwd (Fragment) OS=Rattus norvegicus GN=Dmwd PE=4 SV=1	5	5	0.946253	0.903671
D3ZJ86	D3ZJ86_RAT	10	14.5	Sodium/hydrogen exchanger OS=Rattus norvegicus GN=Slc9a6 PE=2 SV=1	8	5	0.946253	1.11686
Q5M9H4	Q5M9H4_RAT	10	21.4	ATPase, Na+/K+ transporting, beta 2 polypeptide OS=Rattus norvegicus GN=Atp1b2 PE=2 SV=1	6	5	0.946253	1.09652
D3ZXQ2	D3ZXQ2_RAT	9.85	23.2	Uncharacterized protein OS=Rattus norvegicus PE=4 SV=1	5	5	0.946253	0.972748
B0K008	B0K008_RAT	9.58	72.6	Eukaryotic translation initiation factor 1 OS=Rattus norvegicus GN=Eif1 PE=4 SV=1	6	5	0.946253	1.05687
D3ZBE5	NEK7_RAT	8.82	37.8	Serine/threonine-protein kinase Nek7 OS=Rattus norvegicus GN=Nek7 PE=2 SV=1	5	5	0.946253	1.00927
Q08163	CAP1_RAT	7.73	35.2	Adenylyl cyclase-associated protein 1 OS=Rattus norvegicus GN=Cap1 PE=1 SV=3	5	5	0.946253	0.903671
D3ZCJ7	D3ZCJ7_RAT	7.18	17.2	Uncharacterized protein OS=Rattus norvegicus PE=4 SV=1	5	5	0.946253	0.937547
Q5EBA1	SUV3_RAT	4.95	22.3	ATP-dependent RNA helicase SUPV3L1, mitochondrial OS=Rattus norvegicus GN=Supv3l1 PE=2 SV=1	6	5	0.946253	1.00927
Q566E4	Q566E4_RAT	3.43	38.1	Heterogeneous nuclear ribonucleoprotein R OS=Rattus norvegicus GN=Hnrnpr PE=2 SV=1	9	5	0.946253	0.839516
Q68FT7	Q68FT7_RAT	9.46	26	Phenylalanyl-tRNA synthetase, beta subunit OS=Rattus norvegicus GN=Farsb PE=2 SV=1	5	5	0.937559	0.981718
Q8VHI8	SEC20_RAT	9.39	49.1	Vesicle transport protein SEC20 OS=Rattus norvegicus GN=Bnip1 PE=2 SV=1	5	5	0.937559	0.879055
F1LRT9	F1LRT9_RAT	9.05	56.7	Cytoplasmic dynein 1 heavy chain 1 (Fragment) OS=Rattus norvegicus GN=Dync1h1 PE=2 SV=1	188	5	0.937559	0.911963
O54800	CADH8_RAT	7.62	21.7	Cadherin-8 OS=Rattus norvegicus GN=Cdh8 PE=2 SV=1	5	5	0.937559	0.981718
Q5I0K8	RT07_RAT	10.2	45.5	28S ribosomal protein S7, mitochondrial OS=Rattus norvegicus GN=Mrps7 PE=2 SV=2	5	5	0.928936	1
Q9R0T3	DNJC3_RAT	8.99	31.4	DnaJ homolog subfamily C member 3 OS=Rattus norvegicus GN=Dnajc3 PE=2 SV=3	6	5	0.928936	0.887134
Q32Q54	Q32Q54_RAT	8.5	30.1	RCG37273, isoform CRA_a OS=Rattus norvegicus GN=Uqcc PE=2 SV=1	6	5	0.928936	0.954947
P18666	ML12B_RAT	11.97	57	Myosin regulatory light chain 12B OS=Rattus norvegicus GN=Myl12b PE=1 SV=3	12	5	0.920471	1.0093
Q9Z136	TSC1_RAT	9.2	23.3	Hamartin OS=Rattus norvegicus GN=Tsc1 PE=1 SV=1	5	5	0.920471	1.02807
G3V9W0	G3V9W0_RAT	9.08	44.8	Centrin 2, isoform CRA_a OS=Rattus norvegicus GN=Cetn2 PE=4 SV=1	5	5	0.920471	0.903627
Q9JI56	Q9JI56_RAT	8.99	37.7	Synaptosomal-associated protein OS=Rattus norvegicus GN=Snap29 PE=2 SV=1	6	5	0.920471	1.1482
F1LPS8	F1LPS8_RAT	16.65	56.4	Transcriptional activator protein Pur-alpha OS=Rattus norvegicus GN=Pura PE=2 SV=1	14	5	0.911993	0.920474
B2GUW4	B2GUW4_RAT	9.03	27.9	Exdl2 protein OS=Rattus norvegicus GN=Exd2 PE=2 SV=1	5	5	0.911993	0.972731
D3ZYA3	D3ZYA3_RAT	8.18	18.7	Cell cycle control protein 50A OS=Rattus norvegicus GN=Tmem30a PE=4 SV=1	5	5	0.911993	1.028
F8WG47	F8WG47_RAT	6.35	48.4	NSFL1 cofactor p47 OS=Rattus norvegicus GN=Nsfl1c PE=4 SV=1	5	5	0.911993	0.928956
P16617	PGK1_RAT	10.07	38.9	Phosphoglycerate kinase 1 OS=Rattus norvegicus GN=Pgk1 PE=1 SV=2	5	5	0.903669	0.878999
F1LWG4	F1LWG4_RAT	10	23.6	Protein Ndufaf1 (Fragment) OS=Rattus norvegicus GN=Ndufaf1 PE=4 SV=1	5	5	0.903669	0.855052
Q6DKG0	NAA35_RAT	8.76	31.5	N-alpha-acetyltransferase 35, NatC auxiliary subunit OS=Rattus norvegicus GN=Naa35 PE=2 SV=1	5	5	0.903669	0.920477
Q7TP14	Q7TP14_RAT	8.55	25.4	Cc1-9 OS=Rattus norvegicus GN=Chid1 PE=2 SV=1	6	5	0.903669	2.18778
O35244	PRDX6_RAT	6.49	48.7	Peroxiredoxin-6 OS=Rattus norvegicus GN=Prdx6 PE=1 SV=3	5	5	0.903669	0.863004
Q641Z0	Q641Z0_RAT	10.22	32.8	PCTAIRE-motif protein kinase 3 OS=Rattus norvegicus GN=Cdk18 PE=2 SV=2	8	5	0.895335	0.954965
D3ZAG3	D3ZAG3_RAT	6.36	35.3	Protein Map9 OS=Rattus norvegicus GN=Map9 PE=2 SV=1	6	5	0.895335	0.94619
Q5XIP2	Q5XIP2_RAT	10.03	21	Phosphatidylinositol glycan, class K OS=Rattus norvegicus GN=Pigk PE=2 SV=1	5	5	0.887154	0.878992
Q5XI85	Q5XI85_RAT	5.71	21.3	Aminomethyltransferase OS=Rattus norvegicus GN=Amt PE=2 SV=1	5	5	0.887154	1.14815
G3V8E2	G3V8E2_RAT	10.1	24	Protein Fam40a OS=Rattus norvegicus GN=Fam40a PE=4 SV=1	5	5	0.879044	0.870956
F1M324	F1M324_RAT	9.36	24	Protein Plcl2 (Fragment) OS=Rattus norvegicus GN=Plcl2 PE=4 SV=1	5	5	0.879044	0.981804
B2GV48	B2GV48_RAT	9.07	35.1	Dnajb5 protein (Fragment) OS=Rattus norvegicus GN=Dnajb5 PE=2 SV=1	6	5	0.879044	0.586146
P63079	GBRB3_RAT	8.03	32.8	Gamma-aminobutyric acid receptor subunit beta-3 OS=Rattus norvegicus GN=Gabrb3 PE=1 SV=1	23	5	0.870928	1.30613
F1LT47	F1LT47_RAT	12.37	42.4	Protein Ppp2r5c (Fragment) OS=Rattus norvegicus GN=Ppp2r5c PE=2 SV=1	7	5	0.862962	0.954953
Q3ZAV8	EDC4_RAT	8.9	14.4	Enhancer of mRNA-decapping protein 4 OS=Rattus norvegicus GN=Edc4 PE=2 SV=1	6	5	0.83949	0.673019
P15384	KCNA3_RAT	3.72	21.1	Potassium voltage-gated channel subfamily A member 3 OS=Rattus norvegicus GN=Kcna3 PE=1 SV=2	9	5	0.83949	1.04718
P11506	AT2B2_RAT	24.01	32.7	Plasma membrane calcium-transporting ATPase 2 OS=Rattus norvegicus GN=Atp2b2 PE=2 SV=2	23	5	0.831739	1
Q5XIG8	STRAP_RAT	9.94	30.6	Serine-threonine kinase receptor-associated protein OS=Rattus norvegicus GN=Strap PE=1 SV=1	5	5	0.831739	0.855028
F1LYU0	F1LYU0_RAT	15.27	22.1	Uncharacterized protein (Fragment) OS=Rattus norvegicus GN=LOC100362814 PE=2 SV=1	10	5	0.824131	0.911983
D3ZY46	D3ZY46_RAT	8.69	36.6	Engulfment and cell motility 1, ced-12 homolog (C. elegans) (Predicted), isoform CRA_a OS=Rattus norvegicus GN=Elmo1 PE=4 SV=1	8	5	0.816593	0.903642
P11951	CX6C2_RAT	9.02	61.8	Cytochrome c oxidase subunit 6C-2 OS=Rattus norvegicus GN=Cox6c2 PE=1 SV=3	7	5	0.809127	1.31831
F1M6T6	F1M6T6_RAT	10.13	16.9	Protein Saps2 (Fragment) OS=Rattus norvegicus GN=Ppp6r2 PE=4 SV=1	5	5	0.794344	0.912066
Q641X3	HEXA_RAT	10.89	15.7	Beta-hexosaminidase subunit alpha OS=Rattus norvegicus GN=Hexa PE=2 SV=1	6	5	0.78703	0.903668
F1M9C3	F1M9C3_RAT	10.88	21.8	Protein Braf OS=Rattus norvegicus GN=Braf PE=2 SV=1	7	5	0.758553	0.809072
F8WFW3	F8WFW3_RAT	8.62	37.3	Serine racemase OS=Rattus norvegicus GN=Srr PE=4 SV=1	5	5	0.758553	0.737844
Q68FZ8	Q68FZ8_RAT	22.87	48.6	Propionyl coenzyme A carboxylase, beta polypeptide OS=Rattus norvegicus GN=Pccb PE=2 SV=1	13	5	0.717772	0.758541
P35213	1433B_RAT	9.89	61.4	14-3-3 protein beta/alpha OS=Rattus norvegicus GN=Ywhab PE=1 SV=3	21	5	0.69185	0.751626
Q920F5	DCMC_RAT	9.36	37.6	Malonyl-CoA decarboxylase, mitochondrial OS=Rattus norvegicus GN=Mlycd PE=2 SV=1	5	5	0.660677	0.570164
D3ZKQ4	D3ZKQ4_RAT	7.45	15.6	Protein RGD1307615 OS=Rattus norvegicus GN=Rabl6 PE=4 SV=1	5	5	0.648635	0.46559
P84087	CPLX2_RAT	12	55.2	Complexin-2 OS=Rattus norvegicus GN=Cplx2 PE=1 SV=1	6	5	0.619425	0.758548
F1LP80	F1LP80_RAT	10.08	28.9	Neurosecretory protein VGF OS=Rattus norvegicus GN=Vgf PE=2 SV=1	6	5	0.613761	1.48591
F1MAH8	F1MAH8_RAT	8.67	32.4	Protein Clip1 OS=Rattus norvegicus GN=Clip1 PE=2 SV=1	7	5	0.591576	1.97699
B0BNE6	B0BNE6_RAT	7.4	38.2	NADH dehydrogenase (Ubiquinone) Fe-S protein 8 (Predicted), isoform CRA_a OS=Rattus norvegicus GN=Ndufs8 PE=2 SV=1	6	5	0.591576	0.492073
D3ZEY4	D3ZEY4_RAT	8.43	23	Protein LOC100363819 OS=Rattus norvegicus GN=Dgkq PE=4 SV=1	5	5	0.580754	0.575411
Q5FVL2	EMC8_RAT	10	43.5	ER membrane protein complex subunit 8 OS=Rattus norvegicus GN=Emc8 PE=2 SV=1	6	5	0.549541	0.340386
B0BNJ1	B0BNJ1_RAT	8.11	41.4	LOC683667 protein OS=Rattus norvegicus GN=Sri PE=2 SV=1	6	5	0.405515	0.591565
P22062	PIMT_RAT	8.36	30.4	Protein-L-isoaspartate(D-aspartate) O-methyltransferase OS=Rattus norvegicus GN=Pcmt1 PE=1 SV=2	5	5	0.369822	0.575444
P68101	IF2A_RAT	10	53.3	Eukaryotic translation initiation factor 2 subunit 1 OS=Rattus norvegicus GN=Eif2s1 PE=1 SV=2	5	5	0.337291	0.529682
Q6IFW6	K1C10_RAT	6.82	28.9	Keratin, type I cytoskeletal 10 OS=Rattus norvegicus GN=Krt10 PE=2 SV=1	6	5	0.337291	0.424615
D3ZWF7	D3ZWF7_RAT	8.03	19.7	Protein Lars2 OS=Rattus norvegicus GN=Lars2 PE=3 SV=1	5	4	4.44642	6.7301
D3ZWT6	D3ZWT6_RAT	8.11	30.4	Protein Sh2d5 OS=Rattus norvegicus GN=Sh2d5 PE=4 SV=1	4	4	3.69822	2.33358
F1LZI7	F1LZI7_RAT	5.96	11.7	Reelin (Fragment) OS=Rattus norvegicus GN=Reln PE=2 SV=1	4	4	2.91036	0.242142
D3ZFQ3	D3ZFQ3_RAT	8	26.7	Protein Nubpl OS=Rattus norvegicus GN=Nubpl PE=4 SV=1	4	4	2.29095	3.16243
G3V9W6	G3V9W6_RAT	7.29	28.3	Aldehyde dehydrogenase OS=Rattus norvegicus GN=Aldh3a2 PE=3 SV=1	4	4	2.05128	1.45887
F1MAR6	F1MAR6_RAT	12.79	34.9	Protein Prodh OS=Rattus norvegicus GN=Prodh PE=4 SV=1	7	4	1.85357	1.40612
F1LVK0	F1LVK0_RAT	7.74	19	Uncharacterized protein (Fragment) OS=Rattus norvegicus PE=4 SV=1	4	4	1.85357	3.5646
Q5HZW3	ASPH2_RAT	9.93	25.1	Aspartate beta-hydroxylase domain-containing protein 2 OS=Rattus norvegicus GN=Asphd2 PE=2 SV=1	6	4	1.83655	3.22112
D3ZFY6	D3ZFY6_RAT	8	22.7	Protein mrpl9 OS=Rattus norvegicus GN=mrpl9 PE=2 SV=1	4	4	1.83655	0.613774
B0BN83	B0BN83_RAT	8.19	22	Armadillo repeat-containing protein 1 OS=Rattus norvegicus GN=Armc1 PE=2 SV=1	5	4	1.52765	0.787046
Q63406	MCF2L_RAT	6.83	21.8	Guanine nucleotide exchange factor DBS OS=Rattus norvegicus GN=Mcf2l PE=2 SV=3	5	4	1.4455	2.67924
D3ZUD6	D3ZUD6_RAT	2.35	19.3	Focal adhesion kinase 1 OS=Rattus norvegicus GN=Ptk2 PE=2 SV=1	4	4	1.4455	1
G3V6N7	G3V6N7_RAT	8.4	20.4	Protein Slc12a6 OS=Rattus norvegicus GN=Slc12a6 PE=4 SV=1	8	4	1.43225	0.63678
Q80W89	NDUAB_RAT	7.92	51.1	NADH dehydrogenase [ubiquinone] 1 alpha subcomplex subunit 11 OS=Rattus norvegicus GN=Ndufa11 PE=2 SV=1	6	4	1.3552	0.92045
D3ZIK9	D3ZIK9_RAT	8.02	18.1	Protein LOC100361323 OS=Rattus norvegicus GN=LOC100361323 PE=2 SV=1	5	4	1.34282	1.19135
F1LVX6	F1LVX6_RAT	8	28.8	Protein Tmem132b (Fragment) OS=Rattus norvegicus GN=Tmem132b PE=4 SV=1	4	4	1.31822	1.10664
F1LS01	F1LS01_RAT	6.62	17.3	Protein Pcdh9 OS=Rattus norvegicus GN=Pcdh9 PE=2 SV=1	4	4	1.30617	0.981714
F1M4J0	F1M4J0_RAT	8.09	19	Protein Rictor (Fragment) OS=Rattus norvegicus GN=Rictor PE=2 SV=1	4	4	1.29416	0.946163
F1LQS9	F1LQS9_RAT	6.42	17.5	Rho guanine nucleotide exchange factor 11 OS=Rattus norvegicus GN=Arhgef11 PE=2 SV=1	5	4	1.24735	1.25895
O55005	ROBO1_RAT	13.24	16.6	Roundabout homolog 1 OS=Rattus norvegicus GN=Robo1 PE=1 SV=1	10	4	1.23594	1.1168
D4ABT0	D4ABT0_RAT	4.21	77.5	Guanine nucleotide-binding protein G(o) subunit alpha OS=Rattus norvegicus GN=Gnao1 PE=2 SV=1	72	4	1.23594	0.955012
P62749	HPCL1_RAT	7.47	53.4	Hippocalcin-like protein 1 OS=Rattus norvegicus GN=Hpcal1 PE=1 SV=2	9	4	1.22459	1.28227
Q3KR98	Q3KR98_RAT	9.43	24.8	Importin subunit alpha OS=Rattus norvegicus GN=Kpna6 PE=2 SV=1	5	4	1.21344	1.19124
Q9QUI9	Q9QUI9_RAT	8.09	35.6	Centaurin beta OS=Rattus norvegicus GN=Adap1 PE=2 SV=1	4	4	1.20221	0.630921
Q5XI31	PIGS_RAT	7.23	19.5	GPI transamidase component PIG-S OS=Rattus norvegicus GN=Pigs PE=2 SV=3	4	4	1.20221	1.13753
P82471	GNAQ_RAT	7.1	46.2	Guanine nucleotide-binding protein G(q) subunit alpha OS=Rattus norvegicus GN=Gnaq PE=1 SV=2	14	4	1.20221	1.13753
D4ACP8	D4ACP8_RAT	6.57	26.4	Protein Serac1 OS=Rattus norvegicus GN=Serac1 PE=4 SV=1	6	4	1.19119	1.04705
F1M8I7	F1M8I7_RAT	6.74	19.4	Ena/VASP-like protein (Fragment) OS=Rattus norvegicus GN=Evl PE=2 SV=1	4	4	1.18036	1.05689
G3V6T7	G3V6T7_RAT	5.11	32	Protein disulfide isomerase associated 4 OS=Rattus norvegicus GN=Pdia4 PE=3 SV=1	4	4	1.18036	1.13763
Q5U3Z7	Q5U3Z7_RAT	6.77	29.4	Serine hydroxymethyltransferase OS=Rattus norvegicus GN=Shmt2 PE=2 SV=1	4	4	1.16945	1.03754
B0BNG3	B0BNG3_RAT	4.51	20.7	Lman2 protein OS=Rattus norvegicus GN=Lman2 PE=2 SV=1	4	4	1.16945	1.11683
D4AC38	D4AC38_RAT	10.46	27.1	Protein Eif2c1 OS=Rattus norvegicus GN=Eif2c1 PE=4 SV=1	5	4	1.15875	1.1066
F8WFH6	F8WFH6_RAT	7.31	20.8	Protein FAM131B OS=Rattus norvegicus GN=Fam131b PE=4 SV=1	4	4	1.15875	1.04705
Q499T5	Q499T5_RAT	4.85	20.7	Calpain 7 OS=Rattus norvegicus GN=Capn7 PE=2 SV=1	4	4	1.15875	1.03754
D4AEK9	D4AEK9_RAT	8.01	18.9	Protein Ccdc6 OS=Rattus norvegicus GN=Ccdc6 PE=4 SV=1	4	4	1.14811	0.854994
P97570	PLPL9_RAT	5.51	21.2	85/88 kDa calcium-independent phospholipase A2 OS=Rattus norvegicus GN=Pla2g6 PE=1 SV=2	4	4	1.14811	0.990815
G3V7J1	G3V7J1_RAT	4.23	18	Calsyntenin-3 OS=Rattus norvegicus GN=Clstn3 PE=4 SV=1	4	4	1.14811	1.18025
Q9QYW3	PHOCN_RAT	7.12	52	MOB-like protein phocein OS=Rattus norvegicus GN=Mob4 PE=1 SV=1	5	4	1.13766	1.08646
F1LSU6	F1LSU6_RAT	9.49	39.8	Cytohesin-2 OS=Rattus norvegicus GN=Cyth2 PE=2 SV=1	6	4	1.12714	1.08634
Q8VIL3	ZWINT_RAT	8.37	42.5	ZW10 interactor OS=Rattus norvegicus GN=Zwint PE=1 SV=1	4	4	1.12714	1.10651
B1H241	B1H241_RAT	8.02	20.9	Resistance to inhibitors of cholinesterase 8 homolog A (C. elegans) OS=Rattus norvegicus GN=Ric8a PE=2 SV=1	4	4	1.12714	1.09637
E9PTS8	E9PTS8_RAT	7.86	20.5	Uncharacterized protein OS=Rattus norvegicus PE=2 SV=1	4	4	1.12714	1.16941
Q6AYU3	DNJB6_RAT	6.39	16.3	DnaJ homolog subfamily B member 6 OS=Rattus norvegicus GN=Dnajb6 PE=1 SV=1	4	4	1.12714	1.08634
F1M1P7	F1M1P7_RAT	5.18	16.8	Protein Ppp1r13b (Fragment) OS=Rattus norvegicus GN=Ppp1r13b PE=2 SV=1	4	4	1.12714	1.30613
B2RYP3	B2RYP3_RAT	10.57	22.3	Fam91a1 protein OS=Rattus norvegicus GN=Fam91a1 PE=2 SV=1	5	4	1.11682	0.613692
P62890	RL30_RAT	10.07	67	60S ribosomal protein L30 OS=Rattus norvegicus GN=Rpl30 PE=3 SV=2	9	4	1.11682	0.981684
F1M9A7	F1M9A7_RAT	6.57	28.7	Acyl-coenzyme A oxidase OS=Rattus norvegicus GN=Acox3 PE=2 SV=1	4	4	1.11682	1.02792
D3ZNW5	D3ZNW5_RAT	6.56	48.2	Neurofascin OS=Rattus norvegicus GN=Nfasc PE=4 SV=1	41	4	1.11682	1.18025
Q9JI12	VGLU2_RAT	6.47	22.7	Vesicular glutamate transporter 2 OS=Rattus norvegicus GN=Slc17a6 PE=1 SV=1	6	3	1.11682	1.07639
F1M6U3	F1M6U3_RAT	4.05	21	Protein Pitpnm3 (Fragment) OS=Rattus norvegicus GN=Pitpnm3 PE=2 SV=1	4	4	1.11682	1.07639
D3ZF26	D3ZF26_RAT	8.03	15.7	Protein Tnks1bp1 OS=Rattus norvegicus GN=Tnks1bp1 PE=4 SV=1	4	4	1.10668	1.14819
G3V9S0	G3V9S0_RAT	7.32	25.6	Cytochrome b5 reductase 1 OS=Rattus norvegicus GN=Cyb5r1 PE=4 SV=1	4	4	1.10668	1
C9WPN2	C9WPN2_RAT	7.14	44.6	DEAD (Asp-Glu-Ala-Asp) box polypeptide 3 Y-linked OS=Rattus norvegicus GN=Ddx3y PE=2 SV=1	16	4	1.10668	1.07647
C6K2K4	NETO2_RAT	4.9	33.5	Neuropilin and tolloid-like protein 2 OS=Rattus norvegicus GN=Neto2 PE=1 SV=1	5	4	1.10668	0.98185
D4ACN8	PLRKT_RAT	8.04	46.9	Plasminogen receptor (KT) OS=Rattus norvegicus GN=Plgrkt PE=1 SV=1	4	4	1.09649	1.10669
Q9Z2Q7	STX8_RAT	8	43.6	Syntaxin-8 OS=Rattus norvegicus GN=Stx8 PE=1 SV=1	4	4	1.09649	0.972807
D3ZVC0	D3ZVC0_RAT	7.74	27.1	Neuronal membrane glycoprotein M6-b OS=Rattus norvegicus GN=Gpm6b PE=4 SV=1	4	4	1.09649	1.0568
D4A4N4	D4A4N4_RAT	7.33	28	Protein Mettl13 OS=Rattus norvegicus GN=Mettl13 PE=2 SV=1	4	4	1.09649	1.06656
P19944	RLA1_RAT	6.84	36.8	60S acidic ribosomal protein P1 OS=Rattus norvegicus GN=Rplp1 PE=3 SV=1	4	4	1.09649	1.10669
G3V6N2	G3V6N2_RAT	6.76	43.2	Protein Tmed4 OS=Rattus norvegicus GN=Tmed4 PE=3 SV=1	5	4	1.09649	1.09649
Q8SEZ0	Q8SEZ0_RAT	12.1	23.5	NADH-ubiquinone oxidoreductase chain 5 OS=Rattus norvegicus GN=Mt-nd5 PE=3 SV=1	9	4	1.08648	0.787049
D4A478	D4A478_RAT	8.16	40.6	Protein RGD1306192 OS=Rattus norvegicus GN=Ntpcr PE=3 SV=1	4	4	1.08648	1.00934
Q5XI19	Q5XI19_RAT	9.12	24	Fermitin family homolog 2 (Drosophila) OS=Rattus norvegicus GN=Fermt2 PE=2 SV=1	5	4	1.07643	0.946179
D4A833	D4A833_RAT	8.07	28.6	Mitochondrial ribosomal protein S30 (Predicted), isoform CRA_a OS=Rattus norvegicus GN=Mrps30 PE=4 SV=1	4	4	1.07643	0.963832
P35289	RAB15_RAT	8.02	59	Ras-related protein Rab-15 OS=Rattus norvegicus GN=Rab15 PE=2 SV=1	6	4	1.07643	0.955005
F1LPH3	F1LPH3_RAT	8.01	20.9	Peptidyl-glycine alpha-amidating monooxygenase OS=Rattus norvegicus GN=Pam PE=2 SV=1	5	4	1.07643	1.00926
Q63009	ANM1_RAT	7.83	40.2	Protein arginine N-methyltransferase 1 OS=Rattus norvegicus GN=Prmt1 PE=1 SV=1	5	4	1.07643	1.05673
D3ZLP7	D3ZLP7_RAT	7.12	13.7	Protein RGD1306286 OS=Rattus norvegicus GN=Epg5 PE=4 SV=1	4	4	1.07643	0.990743
Q5U2V8	EMC3_RAT	6.71	32.6	ER membrane protein complex subunit 3 OS=Rattus norvegicus GN=Emc3 PE=2 SV=3	4	4	1.07643	1.10657
O88989	MDHC_RAT	6.25	24.6	Malate dehydrogenase, cytoplasmic OS=Rattus norvegicus GN=Mdh1 PE=1 SV=3	4	4	1.07643	0.981701
D4A8T3	D4A8T3_RAT	6.13	41.8	Coatomer protein complex, subunit zeta 1 (Predicted) OS=Rattus norvegicus GN=Copz1 PE=4 SV=1	4	4	1.07643	1.00926
D4A249	D4A249_RAT	5.72	34.1	Protein Mblac2 OS=Rattus norvegicus GN=Mblac2 PE=4 SV=1	4	4	1.07643	1
Q5XIB4	UFSP2_RAT	4.25	16.9	Ufm1-specific protease 2 OS=Rattus norvegicus GN=Ufsp2 PE=2 SV=1	5	4	1.07643	1
E9PTV3	E9PTV3_RAT	3.09	20.3	Protein Utrn OS=Rattus norvegicus GN=Utrn PE=2 SV=1	7	4	1.07643	0.990743
D3ZJ63	D3ZJ63_RAT	13.09	25.9	Protein LOC312502 OS=Rattus norvegicus GN=LOC312502 PE=2 SV=1	8	4	1.06655	1.04703
D3ZK95	D3ZK95_RAT	11.4	43.6	Casein kinase 1, gamma 1, isoform CRA_a OS=Rattus norvegicus GN=Csnk1g1 PE=3 SV=1	6	4	1.06655	0.946246
F1LRV6	F1LRV6_RAT	10	33.6	GMP reductase OS=Rattus norvegicus GN=Gmpr PE=2 SV=1	5	4	1.06655	1.14814
F1MA89	F1MA89_RAT	8.02	34.8	Protein Ccny (Fragment) OS=Rattus norvegicus GN=Ccny PE=3 SV=1	4	4	1.06655	0.920435
B0BN94	F136A_RAT	8	50	Protein FAM136A OS=Rattus norvegicus GN=Fam136a PE=2 SV=1	4	4	1.06655	1.01856
Q6PCU4	Q6PCU4_RAT	8	36.2	Emd protein OS=Rattus norvegicus GN=Emd PE=2 SV=1	4	4	1.06655	0.954991
B1WC33	B1WC33_RAT	8	33.4	CDC42 effector protein (Rho GTPase binding) 4 (Predicted), isoform CRA_a OS=Rattus norvegicus GN=Cdc42ep4 PE=2 SV=1	4	4	1.06655	1.00917
D4A3T5	D4A3T5_RAT	7.96	31.8	Protein C1ql3 OS=Rattus norvegicus GN=C1ql3 PE=4 SV=1	4	4	1.06655	0.972696
F1LNU7	F1LNU7_RAT	7.24	22.5	Arf-GAP with SH3 domain, ANK repeat and PH domain-containing protein 1 OS=Rattus norvegicus GN=Asap1 PE=2 SV=1	6	4	1.06655	1.10655
G3V963	G3V963_RAT	6.87	16.3	RCG47487, isoform CRA_b OS=Rattus norvegicus GN=Tmem132a PE=4 SV=1	4	4	1.06655	1.11679
Q6AYB2	Q6AYB2_RAT	6.53	21.6	Protein Sphk2 OS=Rattus norvegicus GN=Sphk2 PE=2 SV=1	4	4	1.06655	1
P60905	DNJC5_RAT	6.02	54.6	DnaJ homolog subfamily C member 5 OS=Rattus norvegicus GN=Dnajc5 PE=1 SV=1	7	4	1.06655	1.03744
Q6P9X4	TP4A2_RAT	5.62	46.7	Protein tyrosine phosphatase type IVA 2 OS=Rattus norvegicus GN=Ptp4a2 PE=2 SV=1	6	4	1.06655	0.903584
D3ZQE7	D3ZQE7_RAT	8.64	33.1	Protein Jakmip2 OS=Rattus norvegicus GN=Jakmip2 PE=4 SV=1	4	4	1.05686	1.06669
P04166	CYB5B_RAT	8.04	69.9	Cytochrome b5 type B OS=Rattus norvegicus GN=Cyb5b PE=1 SV=2	7	4	1.05686	1.03752
O35814	STIP1_RAT	8.01	36.7	Stress-induced-phosphoprotein 1 OS=Rattus norvegicus GN=Stip1 PE=1 SV=1	6	4	1.05686	0.990911
D3ZIP8	D3ZIP8_RAT	8	25.4	Protein RGD1310444 OS=Rattus norvegicus GN=Endod1 PE=4 SV=1	4	4	1.05686	0.981822
Q0QEW8	Q0QEW8_RAT	7.78	50.9	60S ribosomal protein L18 (Fragment) OS=Rattus norvegicus GN=Rpl18 PE=2 SV=1	4	4	1.05686	1.07652
F1M392	F1M392_RAT	7.25	16	Protein Limch1 (Fragment) OS=Rattus norvegicus GN=Limch1 PE=2 SV=1	4	4	1.05686	1.10664
G3V8K2	G3V8K2_RAT	6.85	68	Guanine nucleotide-binding protein subunit gamma OS=Rattus norvegicus GN=Gng3 PE=3 SV=1	8	4	1.05686	0.954978
Q6IRG9	Q6IRG9_RAT	6.68	46.7	AP-3 complex subunit mu-1 OS=Rattus norvegicus GN=Ap3m1 PE=2 SV=1	6	4	1.05686	0.990911
Q6RFZ7	PKHG5_RAT	6.49	23.6	Pleckstrin homology domain-containing family G member 5 OS=Rattus norvegicus GN=Plekhg5 PE=1 SV=1	4	4	1.05686	1.04714
Q63273	GRIK5_RAT	5.93	15.6	Glutamate receptor ionotropic, kainate 5 OS=Rattus norvegicus GN=Grik5 PE=1 SV=1	4	4	1.05686	1.15885
F1LVV4	F1LVV4_RAT	4.52	34.7	Protein Rcc2 (Fragment) OS=Rattus norvegicus GN=Rcc2 PE=4 SV=1	4	4	1.05686	1.07652
D3ZD11	D3ZD11_RAT	8.49	37.2	Protein Spcs2 OS=Rattus norvegicus GN=Spcs2 PE=4 SV=1	4	4	1.04712	1
Q62720	ZNT1_RAT	8.34	29.4	Zinc transporter 1 OS=Rattus norvegicus GN=Slc30a1 PE=2 SV=1	6	4	1.04712	1.15874
Q08851	STX5_RAT	8.01	28.7	Syntaxin-5 OS=Rattus norvegicus GN=Stx5 PE=1 SV=2	4	4	1.04712	0.895393
O35353	GBB4_RAT	8	48.8	Guanine nucleotide-binding protein subunit beta-4 OS=Rattus norvegicus GN=Gnb4 PE=2 SV=4	12	4	1.04712	0.80911
Q5I0F0	Q5I0F0_RAT	7.97	33.8	Developmentally regulated GTP binding protein 1 OS=Rattus norvegicus GN=Drg1 PE=2 SV=1	4	4	1.04712	1.14817
D4A9Z6	D4A9Z6_RAT	7.96	33.8	Mitochondrial ribosomal protein S35 (Predicted) OS=Rattus norvegicus GN=Mrps35 PE=4 SV=1	4	4	1.04712	1.01853
D4A4H5	D4A4H5_RAT	7.87	45.5	Protein Sdf2 OS=Rattus norvegicus GN=Sdf2 PE=4 SV=1	5	4	1.04712	1.02796
G8JLS0	G8JLS0_RAT	7.75	15.2	Reticulocalbin-2 OS=Rattus norvegicus GN=Rcn2 PE=4 SV=1	4	4	1.04712	0.96377
D3ZZ21	D3ZZ21_RAT	7.72	53.1	NADH dehydrogenase (Ubiquinone) 1 beta subcomplex, 6 (Predicted) OS=Rattus norvegicus GN=Ndufb6 PE=4 SV=1	6	4	1.04712	1.05686
F1LTR1	F1LTR1_RAT	7.54	22.5	Protein Wdr26 (Fragment) OS=Rattus norvegicus GN=Wdr26 PE=4 SV=1	4	4	1.04712	1.1066
Q64595	KGP2_RAT	7.47	26.5	cGMP-dependent protein kinase 2 OS=Rattus norvegicus GN=Prkg2 PE=2 SV=1	4	4	1.04712	1
F1M8H2	F1M8H2_RAT	7.16	28.2	Protein Wars2 (Fragment) OS=Rattus norvegicus GN=Wars2 PE=3 SV=1	5	4	1.04712	1.0666
G3V614	G3V614_RAT	6.94	22	Protein LOC606294 OS=Rattus norvegicus GN=LOC606294 PE=4 SV=1	4	4	1.04712	1.13759
Q5XIT1	MARE3_RAT	5.22	38.1	Microtubule-associated protein RP/EB family member 3 OS=Rattus norvegicus GN=Mapre3 PE=1 SV=1	11	4	1.04712	1.04712
D4A9Q2	D4A9Q2_RAT	4.68	17.4	Protein Amot OS=Rattus norvegicus GN=Amot PE=1 SV=1	6	4	1.04712	0.946178
P02401	RLA2_RAT	8.06	88.7	60S acidic ribosomal protein P2 OS=Rattus norvegicus GN=Rplp2 PE=1 SV=2	5	4	1.03756	1.04721
D3ZX87	D3ZX87_RAT	8.03	41.9	Uncharacterized protein OS=Rattus norvegicus GN=LOC100910017 PE=4 SV=1	4	4	1.03756	1.06661
F1M3D0	F1M3D0_RAT	8.02	32.3	Protein Mtmr6 (Fragment) OS=Rattus norvegicus GN=Mtmr6 PE=2 SV=1	4	4	1.03756	1.09649
P62076	TIM13_RAT	8	76.8	Mitochondrial import inner membrane translocase subunit Tim13 OS=Rattus norvegicus GN=Timm13 PE=3 SV=1	6	4	1.03756	1.06661
Q9Z1X8	Q9Z1X8_RAT	7.94	22	Neural F box protein NFB42 OS=Rattus norvegicus GN=Fbxo2 PE=2 SV=1	4	4	1.03756	0.972816
B2RYW9	FAHD2_RAT	7.51	29.4	Fumarylacetoacetate hydrolase domain-containing protein 2 OS=Rattus norvegicus GN=Fahd2 PE=1 SV=1	4	4	1.03756	1.02801
F1M400	F1M400_RAT	7.49	20.2	Protein Ankrd28 (Fragment) OS=Rattus norvegicus GN=Ankrd28 PE=4 SV=1	5	4	1.03756	0.972816
Q9WVK7	HCDH_RAT	7.12	40.8	Hydroxyacyl-coenzyme A dehydrogenase, mitochondrial OS=Rattus norvegicus GN=Hadh PE=2 SV=1	4	4	1.03756	0.895414
E9PU13	E9PU13_RAT	5.54	24.2	Protein Snx4 OS=Rattus norvegicus GN=Snx4 PE=4 SV=1	4	4	1.03756	0.937539
D3ZTX0	TMED7_RAT	4.95	41.6	Transmembrane emp24 domain-containing protein 7 OS=Rattus norvegicus GN=Tmed7 PE=1 SV=1	4	4	1.03756	0.929031
F1M0V7	F1M0V7_RAT	9.42	17.8	Protein Frmpd4 (Fragment) OS=Rattus norvegicus GN=Frmpd4 PE=2 SV=1	5	4	1.02807	0.981803
F1LLY3	F1LLY3_RAT	9.38	41.2	Nasal embryonic luteinizing hormone-releasing hormone factor (Fragment) OS=Rattus norvegicus GN=Nelf PE=2 SV=1	5	4	1.02807	1
P35284	RAB12_RAT	9.37	38.7	Ras-related protein Rab-12 OS=Rattus norvegicus GN=Rab12 PE=1 SV=2	6	4	1.02807	0.963915
G3V9W4	G3V9W4_RAT	9.14	30	Probable Xaa-Pro aminopeptidase 3 OS=Rattus norvegicus GN=Xpnpep3 PE=3 SV=1	5	4	1.02807	0.972756
D4AE86	D4AE86_RAT	8.42	45.5	MAP/microtubule affinity-regulating kinase 3 OS=Rattus norvegicus GN=Mark3 PE=2 SV=1	10	4	1.02807	0.981803
B0BMV5	B0BMV5_RAT	8.38	55.6	RAB8B, member RAS oncogene family OS=Rattus norvegicus GN=Rab8b PE=2 SV=1	7	4	1.02807	1.04719
Q8K1M8	FAM5B_RAT	8.07	25.2	Protein FAM5B OS=Rattus norvegicus GN=Fam5b PE=2 SV=1	5	4	1.02807	1.02807
Q5PPK9	TSSC1_RAT	8.05	25.4	Protein TSSC1 OS=Rattus norvegicus GN=Tssc1 PE=2 SV=1	8	4	1.02807	0.972756
Q9EST6	AN32B_RAT	8	23.5	Acidic leucine-rich nuclear phosphoprotein 32 family member B OS=Rattus norvegicus GN=Anp32b PE=2 SV=1	5	4	1.02807	0.963915
D4ACJ1	D4ACJ1_RAT	8	36.1	40S ribosomal protein S24 OS=Rattus norvegicus GN=LOC100363469 PE=3 SV=1	4	4	1.02807	0.99085
D3ZE23	D3ZE23_RAT	7.55	30.6	Nucleosome assembly protein 1-like 4 OS=Rattus norvegicus GN=Nap1l4 PE=2 SV=1	7	4	1.02807	0.413077
B2GV35	B2GV35_RAT	6.73	36.7	B3gat3 protein OS=Rattus norvegicus GN=B3gat3 PE=2 SV=1	4	4	1.02807	1.08646
Q4KM41	Q4KM41_RAT	5.48	59	Ewing sarcoma breakpoint region 1 OS=Rattus norvegicus GN=Ewsr1 PE=2 SV=1	5	4	1.02807	0.972756
D3ZVL1	D3ZVL1_RAT	4.94	32.8	Uncharacterized protein OS=Rattus norvegicus PE=2 SV=1	4	4	1.02807	1.04719
F1LPV0	F1LPV0_RAT	4.88	27.6	Protein Nars OS=Rattus norvegicus GN=Nars PE=2 SV=1	4	4	1.02807	0.972756
D4A5W9	D4A5W9_RAT	4.11	82.3	Synaptosomal-associated protein OS=Rattus norvegicus GN=Snap25 PE=2 SV=1	55	4	1.02807	1.07649
F1LPR1	F1LPR1_RAT	2.72	39.3	Transcription elongation factor B polypeptide 2 (Fragment) OS=Rattus norvegicus GN=Tceb2 PE=2 SV=1	4	4	1.02807	1
F1LY70	F1LY70_RAT	2.36	10.5	Protein Birc6 (Fragment) OS=Rattus norvegicus GN=Birc6 PE=2 SV=1	4	4	1.02807	0.981803
Q9QZI3	Q9QZI3_RAT	22.65	24.3	Robo2 (Fragment) OS=Rattus norvegicus GN=Robo2 PE=2 SV=1	12	4	1.01864	1.34287
B5DEX3	B5DEX3_RAT	8.54	33.1	Copine 8 protein OS=Rattus norvegicus GN=Cpne8 PE=2 SV=1	11	4	1.01864	0.929001
Q9JJ19	NHRF1_RAT	8.28	50.3	Na(+)/H(+) exchange regulatory cofactor NHE-RF1 OS=Rattus norvegicus GN=Slc9a3r1 PE=1 SV=3	4	4	1.01864	1.06662
D3ZS71	D3ZS71_RAT	8.06	23.1	Regulator of G-protein signaling 12, isoform CRA_b OS=Rattus norvegicus GN=Rgs12 PE=4 SV=1	4	4	1.01864	1.02811
F1MA55	F1MA55_RAT	7.7	24.4	Protein Eps15 (Fragment) OS=Rattus norvegicus GN=Eps15 PE=2 SV=1	4	4	1.01864	1
F1M0N7	F1M0N7_RAT	7.59	21.5	Protein Lrrc16a (Fragment) OS=Rattus norvegicus GN=Lrrc16a PE=2 SV=1	4	4	1.01864	1.08648
G3V9Y0	G3V9Y0_RAT	7.17	29.7	Transmembrane protein 33 OS=Rattus norvegicus GN=Tmem33 PE=4 SV=1	4	4	1.01864	0.981766
F1LRV4	F1LRV4_RAT	6.65	25.5	Heat shock 70 kDa protein 4 OS=Rattus norvegicus GN=Hspa4 PE=2 SV=1	6	4	1.01864	1.06662
Q9QXU3	Q9QXU3_RAT	6.5	16.9	Sodium channel, voltage-gated, type I, beta, isoform CRA_b OS=Rattus norvegicus GN=Scn1b PE=2 SV=1	4	4	1.01864	1.01864
Q6AZ05	Q6AZ05_RAT	6.42	36.5	Ica1 protein OS=Rattus norvegicus GN=Ica1 PE=2 SV=1	4	4	1.01864	1.09657
F8WFV9	F8WFV9_RAT	6.31	71.8	Dynein light chain roadblock-type 1 (Fragment) OS=Rattus norvegicus GN=Dynlrb1 PE=4 SV=1	4	4	1.01864	0.955078
F1LPB3	F1LPB3_RAT	5.8	22.9	Long-chain-fatty-acid--CoA ligase 5 OS=Rattus norvegicus GN=Acsl5 PE=2 SV=1	4	4	1.01864	0.955078
F1LSW7	F1LSW7_RAT	5.79	25.7	60S ribosomal protein L14 OS=Rattus norvegicus GN=Rpl14 PE=2 SV=1	6	4	1.01864	1.05684
B0BN35	B0BN35_RAT	5.35	26.5	LOC687694 protein OS=Rattus norvegicus GN=Elp4 PE=2 SV=1	4	4	1.01864	1.0765
G3V9U0	G3V9U0_RAT	3.44	21.5	Acyl-CoA synthetase short-chain family member 2 (Predicted) OS=Rattus norvegicus GN=Acss2 PE=4 SV=1	5	4	1.01864	1
F1LST0	F1LST0_RAT	2.48	17.6	Uncharacterized protein OS=Rattus norvegicus PE=2 SV=1	4	4	1.01864	0.963838
F1LQB2	F1LQB2_RAT	2.31	25	Structural maintenance of chromosomes protein 3 OS=Rattus norvegicus GN=Smc3 PE=2 SV=1	4	4	1.01864	0.981766
D4A772	D4A772_RAT	14.79	35	Uncharacterized protein OS=Rattus norvegicus PE=2 SV=1	10	4	1.00929	1.01867
D4A3E1	D4A3E1_RAT	10.51	19.1	Protein Hnrpll OS=Rattus norvegicus GN=Hnrpll PE=4 SV=1	6	4	1.00929	1.00929
Q3KRD0	SYDM_RAT	10.15	22.7	Aspartate--tRNA ligase, mitochondrial OS=Rattus norvegicus GN=Dars2 PE=2 SV=1	6	4	1.00929	0.946306
Q5U1Z2	TPPC3_RAT	8.63	51.1	Trafficking protein particle complex subunit 3 OS=Rattus norvegicus GN=Trappc3 PE=2 SV=1	5	4	1.00929	0.972749
Q505J9	ATAD1_RAT	8.55	41	ATPase family AAA domain-containing protein 1 OS=Rattus norvegicus GN=Atad1 PE=1 SV=1	7	4	1.00929	1.00929
O70377	SNP23_RAT	8.46	47.1	Synaptosomal-associated protein 23 OS=Rattus norvegicus GN=Snap23 PE=1 SV=1	10	4	1.00929	1.00929
Q6TUD3	Q6TUD3_RAT	8.42	24.3	LRRGT00111 OS=Rattus norvegicus GN=Rdh11 PE=2 SV=1	5	4	1.00929	0.963868
P62994	GRB2_RAT	8.23	43.8	Growth factor receptor-bound protein 2 OS=Rattus norvegicus GN=Grb2 PE=1 SV=1	4	4	1.00929	1.09649
B5DEN5	B5DEN5_RAT	8.05	44	Eukaryotic translation elongation factor 1 beta 2 OS=Rattus norvegicus GN=Eef1b2 PE=2 SV=1	5	4	1.00929	1.03755
Q568Z6	IST1_RAT	7.84	24.9	IST1 homolog OS=Rattus norvegicus GN=Ist1 PE=2 SV=1	4	4	1.00929	1.06661
F1LNB3	F1LNB3_RAT	7.62	28.1	Protein Akap10 OS=Rattus norvegicus GN=Akap10 PE=2 SV=1	4	4	1.00929	1.02806
Q6QIX3	ZNT3_RAT	7.6	26	Zinc transporter 3 OS=Rattus norvegicus GN=Slc30a3 PE=2 SV=1	5	4	1.00929	1.0765
P84903	STIM1_RAT	7.38	24.8	Stromal interaction molecule 1 OS=Rattus norvegicus GN=Stim1 PE=1 SV=1	6	4	1.00929	1.02806
Q6P7A4	Q6P7A4_RAT	6.56	15.9	Prosaposin OS=Rattus norvegicus GN=Psap PE=2 SV=1	5	4	1.00929	0.954986
D4A1Y0	D4A1Y0_RAT	6.5	15.6	Protein Scyl2 OS=Rattus norvegicus GN=Scyl2 PE=2 SV=1	4	4	1.00929	1.02806
D4A507	D4A507_RAT	6.49	33.1	Protein Clip3 OS=Rattus norvegicus GN=Clip3 PE=4 SV=1	4	4	1.00929	1.03755
B0BN86	TMM11_RAT	6.15	26.8	Transmembrane protein 11, mitochondrial OS=Rattus norvegicus GN=Tmem11 PE=2 SV=1	6	4	1.00929	0.91199
P41562	IDHC_RAT	5.13	24.9	Isocitrate dehydrogenase [NADP] cytoplasmic OS=Rattus norvegicus GN=Idh1 PE=1 SV=1	5	4	1.00929	0.990816
P62914	RL11_RAT	3.64	39.9	60S ribosomal protein L11 OS=Rattus norvegicus GN=Rpl11 PE=1 SV=2	5	4	1.00929	1.04713
G3V6Q6	G3V6Q6_RAT	15	49.6	Guanine nucleotide binding protein, alpha 11 OS=Rattus norvegicus GN=Gna11 PE=4 SV=1	9	4	1	0.9908
P09456	KAP0_RAT	11.51	30.5	cAMP-dependent protein kinase type I-alpha regulatory subunit OS=Rattus norvegicus GN=Prkar1a PE=2 SV=2	7	4	1	0.9908
D3ZS58	D3ZS58_RAT	10.1	56.7	NADH dehydrogenase (Ubiquinone) 1 alpha subcomplex, 2 (Predicted) OS=Rattus norvegicus GN=Ndufa2 PE=4 SV=1	9	4	1	1.0093
D4AAD6	D4AAD6_RAT	8.37	27	Protein Neto1 OS=Rattus norvegicus GN=Neto1 PE=4 SV=1	5	4	1	1.0965
B0BN81	B0BN81_RAT	7.09	50.5	Ribosomal protein S5, isoform CRA_b OS=Rattus norvegicus GN=Rps5 PE=2 SV=1	5	4	1	1
D3ZBZ6	D3ZBZ6_RAT	7.06	13.5	Dispatched homolog 2 (Drosophila) (Predicted), isoform CRA_d OS=Rattus norvegicus GN=Disp2 PE=4 SV=1	4	4	1	1.0375
D3ZWQ0	D3ZWQ0_RAT	6.98	16.9	Uncharacterized protein OS=Rattus norvegicus GN=Prrt3 PE=2 SV=1	5	4	1	0.8872
G3V6I2	G3V6I2_RAT	6.61	16.7	Adenylate cyclase 3 OS=Rattus norvegicus GN=Adcy3 PE=3 SV=1	5	4	1	1.1376
B2GUY0	MA1B1_RAT	6.46	18.1	Endoplasmic reticulum mannosyl-oligosaccharide 1,2-alpha-mannosidase OS=Rattus norvegicus GN=Man1b1 PE=2 SV=2	4	4	1	1.0471
D3ZT64	D3ZT64_RAT	5.18	15.2	Protein Atg2a OS=Rattus norvegicus GN=Atg2a PE=4 SV=1	4	4	1	1.0471
P63170	DYL1_RAT	12.07	74.2	Dynein light chain 1, cytoplasmic OS=Rattus norvegicus GN=Dynll1 PE=1 SV=1	15	4	0.990786	1
F1LMI4	F1LMI4_RAT	8.52	53.9	Dual-specificity mitogen-activated protein kinase kinase 2 OS=Rattus norvegicus GN=Map2k2 PE=2 SV=1	10	4	0.990786	1.0964
P62744	AP2S1_RAT	8.09	35.2	AP-2 complex subunit sigma OS=Rattus norvegicus GN=Ap2s1 PE=2 SV=1	13	4	0.990786	0.990786
F1LSD6	F1LSD6_RAT	8	27.6	Protein Kcnq5l (Fragment) OS=Rattus norvegicus GN=Kcnq5l PE=2 SV=1	5	4	0.990786	0.954919
G3V7Q3	G3V7Q3_RAT	8	47.3	Coiled-coil domain-containing protein 127 OS=Rattus norvegicus GN=Ccdc127 PE=4 SV=1	5	4	0.990786	1.03745
D3ZBS2	D3ZBS2_RAT	7.94	18.2	Inter-alpha-trypsin inhibitor heavy chain H3 OS=Rattus norvegicus GN=Itih3 PE=2 SV=1	6	4	0.990786	1.06658
P20070	NB5R3_RAT	7.67	33.6	NADH-cytochrome b5 reductase 3 OS=Rattus norvegicus GN=Cyb5r3 PE=1 SV=2	4	4	0.990786	0.911919
F1M094	F1M094_RAT	7.17	63.3	ERC protein 2 (Fragment) OS=Rattus norvegicus GN=Erc2 PE=4 SV=1	41	4	0.990786	1.01853
D3ZPX4	PLXA3_RAT	7.08	19.6	Plexin-A3 OS=Rattus norvegicus GN=Plxna3 PE=3 SV=1	9	4	0.990786	0.9462
Q5BJU0	Q5BJU0_RAT	6.4	43.1	Protein Rras2 OS=Rattus norvegicus GN=Rras2 PE=2 SV=1	4	4	0.990786	0.972654
Q6TA25	FGOP2_RAT	6.07	37.9	FGFR1 oncogene partner 2 homolog OS=Rattus norvegicus GN=Fgfr1op2 PE=2 SV=2	4	4	0.990786	1.01853
D3ZDJ3	D3ZDJ3_RAT	6.01	24.4	Protein Elmod1 OS=Rattus norvegicus GN=Elmod1 PE=4 SV=1	6	4	0.990786	1.03745
E9PSQ3	E9PSQ3_RAT	5.7	15.7	Small conductance calcium-activated potassium channel protein 2 OS=Rattus norvegicus GN=Kcnn2 PE=2 SV=1	4	4	0.990786	1.18022
D3ZG60	D3ZG60_RAT	5.65	18.3	Protein Eif4g3 OS=Rattus norvegicus GN=Eif4g3 PE=2 SV=1	5	4	0.990786	0.98167
F1LNZ2	F1LNZ2_RAT	5.63	23	Protein numb homolog OS=Rattus norvegicus GN=Numb PE=2 SV=1	7	4	0.990786	0.963737
F1LP82	F1LP82_RAT	5.11	68.4	Ras-related protein Rab-2A OS=Rattus norvegicus GN=Rab2a PE=2 SV=1	10	4	0.990786	0.937481
D4ABM6	D4ABM6_RAT	5.07	18.1	Ribosomal protein S6 kinase OS=Rattus norvegicus GN=Rps6ka5 PE=2 SV=1	5	4	0.990786	1.11681
Q6AYK6	CYBP_RAT	3.67	50.7	Calcyclin-binding protein OS=Rattus norvegicus GN=Cacybp PE=1 SV=1	4	4	0.990786	0.937481
P63331	PP2AA_RAT	14.01	40.5	Serine/threonine-protein phosphatase 2A catalytic subunit alpha isoform OS=Rattus norvegicus GN=Ppp2ca PE=1 SV=1	9	4	0.98174	1.02798
P83941	ELOC_RAT	8.01	51.8	Transcription elongation factor B polypeptide 1 OS=Rattus norvegicus GN=Tceb1 PE=1 SV=1	5	4	0.98174	0.98174
F1MA29	F1MA29_RAT	8	27.4	Protein LOC681718 OS=Rattus norvegicus GN=LOC681718 PE=2 SV=1	4	4	0.98174	1.05684
Q7TQ85	Q7TQ85_RAT	7.84	24.7	Ac1164 OS=Rattus norvegicus GN=Pdhx PE=2 SV=1	4	4	0.98174	0.8871
B0BN56	RT31_RAT	7.19	29.2	28S ribosomal protein S31, mitochondrial OS=Rattus norvegicus GN=Mrps31 PE=2 SV=1	4	4	0.98174	0.903593
D4AE06	D4AE06_RAT	6.89	11.9	Peptidyl-prolyl cis-trans isomerase OS=Rattus norvegicus GN=Fkbp15 PE=2 SV=1	4	4	0.98174	0.954938
F1M8U2	F1M8U2_RAT	6.83	23.6	Protein Ablim3 (Fragment) OS=Rattus norvegicus GN=Ablim3 PE=4 SV=1	4	4	0.98174	1.00923
E9PT51	E9PT51_RAT	6.69	37.9	Uncharacterized protein OS=Rattus norvegicus PE=4 SV=1	4	4	0.98174	0.870999
D3ZBU7	D3ZBU7_RAT	6.64	38.5	Protein RGD1310819 OS=Rattus norvegicus GN=RGD1310819 PE=2 SV=1	8	4	0.98174	0.963774
P81795	IF2G_RAT	6.53	22.9	Eukaryotic translation initiation factor 2 subunit 3 OS=Rattus norvegicus GN=Eif2s3 PE=1 SV=2	5	4	0.98174	0.954938
B5DFI3	B5DFI3_RAT	5.05	34.2	Adaptor protein complex AP-1, sigma 1 (Predicted), isoform CRA_b OS=Rattus norvegicus GN=Ap1s1 PE=2 SV=1	5	4	0.98174	0.946201
B1H257	B1H257_RAT	4.37	33.9	Loss of heterozygosity, 12, chromosomal region 1 homolog (Human) OS=Rattus norvegicus GN=Loh12cr1 PE=2 SV=1	4	4	0.98174	0.895347
Q5RJL0	ERMIN_RAT	4.04	45.7	Ermin OS=Rattus norvegicus GN=Ermn PE=1 SV=1	4	4	0.98174	0.8871
F1LQE1	F1LQE1_RAT	11.85	21.3	Disabled homolog 2-interacting protein OS=Rattus norvegicus GN=Dab2ip PE=2 SV=1	10	4	0.972763	0.963813
P62853	RS25_RAT	9.01	32	40S ribosomal protein S25 OS=Rattus norvegicus GN=Rps25 PE=2 SV=1	8	4	0.972763	1.03755
G3V9M7	G3V9M7_RAT	8.55	17.9	Inward rectifier potassium channel 4 OS=Rattus norvegicus GN=Kcnj4 PE=3 SV=1	4	4	0.972763	0.990856
Q8R3Z7	Q8R3Z7_RAT	8.41	33.6	EH-domain containing 4 OS=Rattus norvegicus GN=Ehd4 PE=2 SV=1	9	4	0.972763	1.01858
D3ZJ32	D3ZJ32_RAT	8.1	22.1	Protein RGD1565705 OS=Rattus norvegicus GN=Esyt2 PE=4 SV=1	4	4	0.972763	0.972763
D4AAE9	D4AAE9_RAT	8.01	49.6	Protein Cisd2 OS=Rattus norvegicus GN=Cisd2 PE=4 SV=1	4	4	0.972763	0.972763
D4A9Z8	D4A9Z8_RAT	7	47.8	Protein Chmp4bl1 OS=Rattus norvegicus GN=Chmp4b PE=4 SV=1	4	4	0.972763	1.06663
Q6PDV8	Q6PDV8_RAT	6.6	58.6	Protein LOC100363800 OS=Rattus norvegicus GN=LOC100363800 PE=2 SV=1	5	4	0.972763	1.04718
G3V6U4	G3V6U4_RAT	6.29	25.5	ELAV-like protein 2 OS=Rattus norvegicus GN=Elavl2 PE=4 SV=1	5	4	0.972763	0.954961
D4A0X3	D4A0X3_RAT	5.43	18.1	Lysophosphatidylcholine acyltransferase 2B OS=Rattus norvegicus GN=LOC100364240 PE=4 SV=1	4	4	0.972763	0.937549
D4A8A0	D4A8A0_RAT	4.85	17.8	Protein Cad OS=Rattus norvegicus GN=Cad PE=3 SV=1	4	4	0.972763	0.912062
P14659	HSP72_RAT	4.49	48.8	Heat shock-related 70 kDa protein 2 OS=Rattus norvegicus GN=Hspa2 PE=2 SV=2	27	4	0.972763	0.920428
D3ZS38	D3ZS38_RAT	8.37	29.8	Protein Cul2 OS=Rattus norvegicus GN=Cul2 PE=2 SV=1	4	4	0.963855	1.13764
P50617	DEND_RAT	8.14	30	Dendrin OS=Rattus norvegicus GN=Ddn PE=1 SV=3	4	4	0.963855	0.920482
Q641X8	EIF3E_RAT	8.04	24.3	Eukaryotic translation initiation factor 3 subunit E OS=Rattus norvegicus GN=Eif3e PE=2 SV=1	4	4	0.963855	1.18034
O70595	ABCB6_RAT	8.01	27.5	ATP-binding cassette sub-family B member 6, mitochondrial OS=Rattus norvegicus GN=Abcb6 PE=2 SV=1	7	4	0.963855	1.0666
Q5U2U2	CRKL_RAT	8.01	38.3	Crk-like protein OS=Rattus norvegicus GN=Crkl PE=1 SV=1	4	4	0.963855	0.895422
F1LZM7	F1LZM7_RAT	8	34.5	Hydroxysteroid dehydrogenase-like protein 2 (Fragment) OS=Rattus norvegicus GN=Hsdl2 PE=2 SV=1	4	4	0.963855	0.937542
Q2KMM2	TPPC1_RAT	7.89	44.8	Trafficking protein particle complex subunit 1 OS=Rattus norvegicus GN=Trappc1 PE=2 SV=1	5	4	0.963855	0.879036
D3ZSV8	D3ZSV8_RAT	7.65	11.9	Protein Unc79 OS=Rattus norvegicus GN=Unc79 PE=2 SV=1	4	4	0.963855	0.990843
P80202	ACV1B_RAT	7.57	25	Activin receptor type-1B OS=Rattus norvegicus GN=Acvr1b PE=2 SV=1	4	4	0.963855	1.0666
D4A1B8	D4A1B8_RAT	6.47	41.9	Protein Dctn3 OS=Rattus norvegicus GN=Dctn3 PE=4 SV=1	4	4	0.963855	0.981783
F1MAJ0	F1MAJ0_RAT	10.24	24.7	Protein Ephb2 OS=Rattus norvegicus GN=Ephb2 PE=4 SV=1	8	4	0.955019	0.946232
F1M1J4	F1M1J4_RAT	9.71	22.4	Protein Rasal2 (Fragment) OS=Rattus norvegicus GN=Rasal2 PE=2 SV=1	10	4	0.955019	1.05682
F1LNP8	F1LNP8_RAT	9.55	33.2	Protein Pvrl1 (Fragment) OS=Rattus norvegicus GN=Pvrl1 PE=4 SV=1	5	4	0.955019	1.03753
G3V715	G3V715_RAT	8.59	26.6	5'-AMP-activated protein kinase catalytic subunit alpha-2 OS=Rattus norvegicus GN=Prkaa2 PE=4 SV=1	6	4	0.955019	0.990832
Q62640	GRID1_RAT	7.43	20.5	Glutamate receptor ionotropic, delta-1 OS=Rattus norvegicus GN=Grid1 PE=2 SV=1	4	4	0.955019	1.04718
D4A7U9	D4A7U9_RAT	6.59	24.5	Protein Sec23b OS=Rattus norvegicus GN=Sec23b PE=2 SV=1	7	4	0.955019	0.937542
Q5FVM7	DJC16_RAT	6.12	33.7	DnaJ homolog subfamily C member 16 OS=Rattus norvegicus GN=Dnajc16 PE=2 SV=1	4	4	0.955019	1.01862
P17220	PSA2_RAT	5.93	39.3	Proteasome subunit alpha type-2 OS=Rattus norvegicus GN=Psma2 PE=1 SV=3	4	4	0.955019	1.06666
F8WG90	F8WG90_RAT	5.72	46.4	COMM domain-containing protein 3 OS=Rattus norvegicus GN=Commd3 PE=4 SV=1	4	4	0.955019	0.946232
Q66HA6	ARL8B_RAT	10.03	58.1	ADP-ribosylation factor-like protein 8B OS=Rattus norvegicus GN=Arl8b PE=2 SV=1	8	4	0.946253	1.25899
F1M7Y5	KPCI_RAT	8.11	22.2	Protein kinase C iota type OS=Rattus norvegicus GN=Prkci PE=1 SV=1	4	4	0.946253	0.824186
Q99MZ4	GGT7_RAT	8.04	29	Gamma-glutamyltransferase 7 OS=Rattus norvegicus GN=Ggt7 PE=2 SV=2	4	4	0.946253	0.990821
Q99J82	ILK_RAT	8.02	39.6	Integrin-linked protein kinase OS=Rattus norvegicus GN=Ilk PE=2 SV=1	4	4	0.946253	1
D3ZHP7	ULK3_RAT	8.01	31.4	Serine/threonine-protein kinase ULK3 OS=Rattus norvegicus GN=Ulk3 PE=3 SV=1	6	4	0.946253	0.981737
D4A7P2	LRRT2_RAT	8	28	Leucine-rich repeat transmembrane neuronal protein 2 OS=Rattus norvegicus GN=Lrrtm2 PE=1 SV=1	5	4	0.946253	1.03757
D3ZN43	NDUF6_RAT	8	36	NADH dehydrogenase (ubiquinone) complex I, assembly factor 6 OS=Rattus norvegicus GN=Ndufaf6 PE=3 SV=1	5	4	0.946253	0.972748
B0BNM6	B0BNM6_RAT	8	37.8	LOC683402 protein OS=Rattus norvegicus GN=LOC683402 PE=2 SV=1	4	4	0.946253	0.946253
F1M3V7	F1M3V7_RAT	8	60.9	Protein RGD1562415 (Fragment) OS=Rattus norvegicus GN=RGD1562415 PE=4 SV=1	4	4	0.946253	0.955053
Q6IMX8	Q6IMX8_RAT	7.82	15.9	Acyl-CoA thioesterase 2 OS=Rattus norvegicus GN=Acot2 PE=2 SV=1	4	4	0.946253	0.855034
D4A9Q5	D4A9Q5_RAT	7.63	28.9	Carboxypeptidase M (Predicted) OS=Rattus norvegicus GN=Cpm PE=4 SV=1	4	4	0.946253	0.928936
P18420	PSA1_RAT	7.46	46	Proteasome subunit alpha type-1 OS=Rattus norvegicus GN=Psma1 PE=1 SV=2	5	4	0.946253	0.928936
B4F772	B4F772_RAT	6.9	27.9	Heat shock 70 kDa protein 4L OS=Rattus norvegicus GN=Hspa4l PE=2 SV=1	5	4	0.946253	1.03757
P57097	MERTK_RAT	6.64	20.1	Tyrosine-protein kinase Mer OS=Rattus norvegicus GN=Mertk PE=2 SV=1	5	4	0.946253	0.794379
Q3MIE4	VAT1_RAT	6.58	26.5	Synaptic vesicle membrane protein VAT-1 homolog OS=Rattus norvegicus GN=Vat1 PE=1 SV=1	4	4	0.946253	0.990821
D4A3U6	D4A3U6_RAT	6.51	21.2	Protein LOC474147 OS=Rattus norvegicus GN=LOC474147 PE=2 SV=1	5	4	0.946253	0.972748
P32215	PACR_RAT	6.07	15.1	Pituitary adenylate cyclase-activating polypeptide type I receptor OS=Rattus norvegicus GN=Adcyap1r1 PE=2 SV=2	4	4	0.946253	0.787093
O54755	O54755_RAT	9.83	43.9	MIPP65 OS=Rattus norvegicus GN=Ndufv3-ps1 PE=2 SV=1	5	4	0.937559	1.04716
D3Z8N8	D3Z8N8_RAT	8.32	19.2	Protein Ddhd1 OS=Rattus norvegicus GN=Ddhd1 PE=2 SV=1	4	4	0.937559	1.00928
D3ZF07	D3ZF07_RAT	7.72	44.6	Protein RGD1562402 OS=Rattus norvegicus GN=RGD1562402 PE=3 SV=1	4	4	0.937559	0.990812
F1LRE3	F1LRE3_RAT	7.43	14.7	Potassium channel subfamily T member 2 OS=Rattus norvegicus GN=Kcnt2 PE=4 SV=1	4	4	0.937559	0.96381
Q6P2A4	Q6P2A4_RAT	7.23	20.1	Leucine-rich repeat LGI family, member 4 OS=Rattus norvegicus GN=Lgi4 PE=2 SV=1	5	4	0.937559	1.11682
D4A3E8	D4A3E8_RAT	6.85	25.8	Mitochondrial ribosomal protein S27 (Predicted), isoform CRA_b OS=Rattus norvegicus GN=Mrps27 PE=4 SV=1	4	4	0.937559	1.0375
F1MA65	F1MA65_RAT	5.66	28.8	Protein Hook3 (Fragment) OS=Rattus norvegicus GN=Hook3 PE=2 SV=1	5	4	0.937559	0.946278
G3V611	G3V611_RAT	5.15	23.7	Sphingomyelin phosphodiesterase 3 OS=Rattus norvegicus GN=Smpd3 PE=4 SV=1	4	4	0.937559	0.855053
G3V8F1	G3V8F1_RAT	5.01	10.1	Transporter OS=Rattus norvegicus GN=Slc6a7 PE=3 SV=1	4	4	0.937559	0.96381
D4AE59	STK11_RAT	10.07	34.7	Serine/threonine-protein kinase STK11 OS=Rattus norvegicus GN=Stk11 PE=1 SV=1	5	4	0.928936	0.954947
F1M450	F1M450_RAT	8.22	19.1	Slit homolog 1 protein (Fragment) OS=Rattus norvegicus GN=Slit1 PE=2 SV=1	6	4	0.928936	0.92039
P60901	PSA6_RAT	8	38.6	Proteasome subunit alpha type-6 OS=Rattus norvegicus GN=Psma6 PE=1 SV=1	4	4	0.928936	1.05676
D4AD70	D4AD70_RAT	8	35.7	Protein RGD1561636 OS=Rattus norvegicus GN=RGD1561636 PE=3 SV=1	4	4	0.928936	0.963771
B1WC73	B1WC73_RAT	4.59	53.2	ADP-ribosylation factor-like 6 (Predicted), isoform CRA_a OS=Rattus norvegicus GN=Arl6 PE=2 SV=1	4	4	0.928936	0.83177
Q6P6G9	Q6P6G9_RAT	10.97	55.6	Hnrpa1 protein OS=Rattus norvegicus GN=Hnrnpa1 PE=2 SV=1	6	4	0.920471	0.912003
F1LLV7	F1LLV7_RAT	8.18	50	Alpha-synuclein OS=Rattus norvegicus GN=Snca PE=2 SV=1	4	4	0.920471	0.920471
Q9JHL4	DBNL_RAT	8.09	28.4	Drebrin-like protein OS=Rattus norvegicus GN=Dbnl PE=1 SV=1	4	4	0.920471	1
D3ZQ55	D3ZQ55_RAT	8	26.8	Junctophilin 1 (Predicted) OS=Rattus norvegicus GN=Jph1 PE=4 SV=1	4	4	0.920471	1.05689
F1M9F9	F1M9F9_RAT	7.8	17.9	Jouberin OS=Rattus norvegicus GN=Ahi1 PE=2 SV=1	4	4	0.920471	0.751657
B0BNG0	EMC2_RAT	6.63	40.7	ER membrane protein complex subunit 2 OS=Rattus norvegicus GN=Emc2 PE=2 SV=1	4	4	0.920471	0.946244
D3ZXF9	D3ZXF9_RAT	6.03	33.7	Protein Mrpl12 OS=Rattus norvegicus GN=Mrpl12 PE=4 SV=1	5	4	0.920471	0.895342
Q4V7A0	WDR61_RAT	5.3	22.3	WD repeat-containing protein 61 OS=Rattus norvegicus GN=Wdr61 PE=1 SV=1	4	4	0.920471	1.0093
D3ZI07	D3ZI07_RAT	11.23	31.5	Kinesin family member 3B (Predicted) OS=Rattus norvegicus GN=Kif3b PE=3 SV=1	7	4	0.911993	0.946192
D3ZHH3	D3ZHH3_RAT	8.01	47.3	Mitochondrial import receptor subunit TOM34 OS=Rattus norvegicus GN=Tomm34 PE=4 SV=1	4	4	0.911993	1.00921
D3Z880	D3Z880_RAT	8.01	21.5	2-oxoisovalerate dehydrogenase subunit beta, mitochondrial OS=Rattus norvegicus GN=Bckdhb PE=2 SV=1	4	4	0.911993	1
D3ZLL8	D3ZLL8_RAT	7.18	57.7	Protein LOC100361715 OS=Rattus norvegicus GN=Rps15a-ps7 PE=3 SV=1	6	4	0.911993	0.98176
D4A6P1	D4A6P1_RAT	5.71	11.1	Protein Sez6l2 OS=Rattus norvegicus GN=Sez6l2 PE=4 SV=1	4	4	0.911993	1.05682
F1M0B0	F1M0B0_RAT	7.72	16.5	Oxysterol-binding protein (Fragment) OS=Rattus norvegicus GN=Osbpl6 PE=2 SV=1	4	4	0.903669	0.9728
D3ZJ91	D3ZJ91_RAT	7.53	26.8	Protein Ddhd2 OS=Rattus norvegicus GN=Ddhd2 PE=2 SV=1	5	4	0.903669	1.04717
O54923	EXOC6_RAT	7.24	32.1	Exocyst complex component 6 OS=Rattus norvegicus GN=Exoc6 PE=2 SV=2	5	4	0.903669	0.824146
O35458	VIAAT_RAT	8.54	19.6	Vesicular inhibitory amino acid transporter OS=Rattus norvegicus GN=Slc32a1 PE=1 SV=1	6	4	0.895335	1.01853
Q68FX3	Q68FX3_RAT	8.51	36.2	DEAD (Asp-Glu-Ala-Asp) box polypeptide 19a OS=Rattus norvegicus GN=Ddx19b PE=2 SV=1	4	4	0.895335	0.963828
P20717	PADI2_RAT	8.48	18.1	Protein-arginine deiminase type-2 OS=Rattus norvegicus GN=Padi2 PE=1 SV=1	4	4	0.895335	0.642672
D3ZSX3	D3ZSX3_RAT	8.09	28.3	Protein Fam73b OS=Rattus norvegicus GN=Fam73b PE=4 SV=1	4	4	0.895335	1.01853
F1LN80	F1LN80_RAT	8	15.4	Uncharacterized protein (Fragment) OS=Rattus norvegicus PE=4 SV=1	4	4	0.895335	0.765601
F1LNG4	F1LNG4_RAT	7.99	37.8	Heterogeneous nuclear ribonucleoprotein A3 OS=Rattus norvegicus GN=Hnrnpa3 PE=2 SV=1	4	4	0.895335	0.92891
Q6AXW1	GLRX2_RAT	7.05	52.9	Glutaredoxin-2, mitochondrial OS=Rattus norvegicus GN=Glrx2 PE=2 SV=2	5	4	0.895335	0.92891
P04762	CATA_RAT	6.53	27.1	Catalase OS=Rattus norvegicus GN=Cat PE=1 SV=3	4	4	0.895335	0.94619
B2GUW3	B2GUW3_RAT	6.27	40.4	Hdac11 protein OS=Rattus norvegicus GN=Hdac11 PE=2 SV=1	4	4	0.895335	0.855045
Q6MGB5	DHB8_RAT	9.72	36.7	Estradiol 17-beta-dehydrogenase 8 OS=Rattus norvegicus GN=Hsd17b8 PE=3 SV=1	5	4	0.887154	0.963804
D3ZEG8	D3ZEG8_RAT	8.01	50.2	Protein RGD1309188 OS=Rattus norvegicus GN=RGD1309188 PE=4 SV=1	4	4	0.887154	1
Q9ET64	NSMA_RAT	7.88	18.7	Sphingomyelin phosphodiesterase 2 OS=Rattus norvegicus GN=Smpd2 PE=1 SV=1	5	4	0.887154	0.928939
P20417	PTN1_RAT	5.17	30.6	Tyrosine-protein phosphatase non-receptor type 1 OS=Rattus norvegicus GN=Ptpn1 PE=2 SV=1	4	4	0.887154	1
P97888	2ABG_RAT	5.42	27.7	Serine/threonine-protein phosphatase 2A 55 kDa regulatory subunit B gamma isoform OS=Rattus norvegicus GN=Ppp2r2c PE=2 SV=1	8	4	0.879044	0.963871
D4AD77	D4AD77_RAT	2.12	81.6	Uncharacterized protein OS=Rattus norvegicus PE=4 SV=1	53	4	0.879044	0.963871
D4A2Z8	D4A2Z8_RAT	8.04	17.5	DEAH (Asp-Glu-Ala-His) box polypeptide 36 (Predicted), isoform CRA_a OS=Rattus norvegicus GN=Dhx36 PE=4 SV=1	4	4	0.870928	0.981711
F1LP45	F1LP45_RAT	7.92	32.4	Amyloid beta A4 precursor protein-binding family B member 1 OS=Rattus norvegicus GN=Apbb1 PE=2 SV=1	4	4	0.870928	1.07638
Q6AXS4	RENR_RAT	7.1	15.7	Renin receptor OS=Rattus norvegicus GN=Atp6ap2 PE=2 SV=1	5	4	0.855066	0.981787
B5DFM3	B5DFM3_RAT	6.26	30.4	Ly6h protein (Fragment) OS=Rattus norvegicus GN=Ly6h PE=2 SV=1	4	4	0.855066	0.457118
F1M838	F1M838_RAT	4.68	16.4	Protein Agap1 (Fragment) OS=Rattus norvegicus GN=Agap1 PE=2 SV=1	8	4	0.855066	0.824113
D3ZQY1	D3ZQY1_RAT	5.97	34	Protein FAM162A OS=Rattus norvegicus GN=Fam162a PE=2 SV=1	5	4	0.847242	0.895366
O35180	SH3G3_RAT	8.03	32.3	Endophilin-A3 OS=Rattus norvegicus GN=Sh3gl3 PE=1 SV=2	4	4	0.83949	1.2134
G3V7Z6	G3V7Z6_RAT	7.49	20.9	ATP-binding cassette sub-family D member 2 OS=Rattus norvegicus GN=Abcd2 PE=3 SV=1	4	4	0.824131	2.51187
P63047	ST4A1_RAT	8	24.3	Sulfotransferase 4A1 OS=Rattus norvegicus GN=Sult4a1 PE=2 SV=1	4	4	0.816593	0.461293
D4AA95	D4AA95_RAT	6.73	41.1	Kv channel-interacting protein 2 OS=Rattus norvegicus GN=Kcnip2 PE=2 SV=1	4	4	0.816593	0.862976
O35119	TRPC4_RAT	6.26	19.6	Short transient receptor potential channel 4 OS=Rattus norvegicus GN=Trpc4 PE=1 SV=2	4	4	0.816593	1.49967
Q8CGU9	TPH2_RAT	8.01	31.8	Tryptophan 5-hydroxylase 2 OS=Rattus norvegicus GN=Tph2 PE=2 SV=1	4	4	0.809127	0.920463
Q80YG1	Q80YG1_RAT	8.1	32.2	Phosphoserine aminotransferase OS=Rattus norvegicus GN=Psat1 PE=2 SV=1	5	4	0.794344	0.704742
D3ZYV2	D3ZYV2_RAT	6.94	18.5	Protein Nckap1l OS=Rattus norvegicus GN=Nckap1l PE=2 SV=1	4	4	0.794344	0.870998
Q5XI39	Q5XI39_RAT	4.9	45.7	Crystallin, zeta (Quinone reductase)-like 1 OS=Rattus norvegicus GN=Cryzl1 PE=2 SV=1	4	4	0.794344	0.946223
F1LYU5	F1LYU5_RAT	7.94	19.1	Protein Sgsm1 (Fragment) OS=Rattus norvegicus GN=Sgsm1 PE=2 SV=1	5	4	0.78703	0.862978
D3ZCM0	D3ZCM0_RAT	6.95	16.1	Multiple PDZ domain protein OS=Rattus norvegicus GN=Mpdz PE=2 SV=1	6	4	0.78703	0.765544
D4A0E8	D4A0E8_RAT	8.03	19.6	Protein Prmt5 OS=Rattus norvegicus GN=Prmt5 PE=4 SV=1	4	4	0.76558	0.779819
B5DEL9	B5DEL9_RAT	7.31	41.2	RCG62292, isoform CRA_a OS=Rattus norvegicus GN=LOC497813 PE=2 SV=1	6	4	0.76558	1.10657
O35964	SH3G1_RAT	8.07	44	Endophilin-A2 OS=Rattus norvegicus GN=Sh3gl1 PE=1 SV=1	7	4	0.744713	0.878984
F1LX28	F1LX28_RAT	2.89	16.2	Protein LOC100363777 (Fragment) OS=Rattus norvegicus GN=Acot11 PE=4 SV=1	5	4	0.731154	3.63084
G3V6X7	G3V6X7_RAT	7.64	31.9	ProSAAS OS=Rattus norvegicus GN=Pcsk1n PE=4 SV=1	4	4	0.724428	1.0568
Q6P7A8	Q6P7A8_RAT	6.91	29.8	SPARC-like 1 (Hevin) OS=Rattus norvegicus GN=Sparcl1 PE=2 SV=1	4	4	0.724428	0.801652
[truncated: 1,692 more rows]

## Sheet: Total_Set_2
Uniprot accession	Uniprot ID	Unused score	Protein coverage (%)	Protein description	Peptides (95%)	Unique peptides (95%)	Susceptible 116/115 ratio	Unsusceptible 114/115 ratio
E9PSZ3	E9PSZ3_RAT	331.72	77.5	Spectrin alpha chain, non-erythrocytic 1 OS=Rattus norvegicus GN=Sptan1 PE=2 SV=1	363	150	1.03755	1.00929
D3ZF79	D3ZF79_RAT	269.48	57.6	Plectin OS=Rattus norvegicus GN=Plec PE=2 SV=1	179	145	1.72206	1.70619
G3V6S0	G3V6S0_RAT	258.32	74	Protein Sptbn1 OS=Rattus norvegicus GN=Sptbn1 PE=4 SV=1	289	137	1.00929	1.00929
F1M779	F1M779_RAT	242.45	69.8	Clathrin heavy chain 1 OS=Rattus norvegicus GN=Cltc PE=2 SV=1	348	135	0.68553	0.731154
Q6P9V9	TBA1B_RAT	194.24	91.8	Tubulin alpha-1B chain OS=Rattus norvegicus GN=Tuba1b PE=1 SV=1	389	120	0.758595	0.570158
D3ZN66	D3ZN66_RAT	224.07	55.6	Protein bassoon OS=Rattus norvegicus GN=Bsn PE=2 SV=1	184	117	1.33038	1.88786
P38650	DYHC1_RAT	268.52	49.6	Cytoplasmic dynein 1 heavy chain 1 OS=Rattus norvegicus GN=Dync1h1 PE=1 SV=1	205	111	1.52757	1.28238
P85108	TBB2A_RAT	178.7	87.2	Tubulin beta-2A chain OS=Rattus norvegicus GN=Tubb2a PE=1 SV=1	391	105	0.920523	1.03756
D3ZHV2	MACF1_RAT	182.48	40.3	Microtubule-actin cross-linking factor 1 OS=Rattus norvegicus GN=Macf1 PE=1 SV=1	112	100	2.3334	1.95886
F1M164	F1M164_RAT	174.23	47.2	Uncharacterized protein (Fragment) OS=Rattus norvegicus PE=4 SV=1	133	96	1.01867	1.00929
P09951	SYN1_RAT	150.71	83.5	Synapsin-1 OS=Rattus norvegicus GN=Syn1 PE=1 SV=3	231	89	1	1.88786
F1M9N9	F1M9N9_RAT	197.64	48.4	Protein Ank2 (Fragment) OS=Rattus norvegicus GN=Ank2 PE=2 SV=1	181	87	0.990873	0.903669
F1MA36	F1MA36_RAT	155.64	64.1	Spectrin beta chain, non-erythrocytic 2 OS=Rattus norvegicus GN=Sptbn2 PE=2 SV=1	138	81	1.01861	1.02807
P05708	HXK1_RAT	140.84	69.7	Hexokinase-1 OS=Rattus norvegicus GN=Hk1 PE=1 SV=4	159	79	1.00927	1.01864
F1MAQ5	F1MAQ5_RAT	138.61	62	Microtubule-associated protein OS=Rattus norvegicus GN=Map2 PE=2 SV=1	94	76	0.591542	0.903669
F1LMQ5	F1LMQ5_RAT	162.99	62.3	Myosin-10 OS=Rattus norvegicus GN=Myh10 PE=2 SV=1	130	75	0.737803	1.65948
Q9QUH6	SYGP1_RAT	134.49	66.3	Ras GTPase-activating protein SynGAP OS=Rattus norvegicus GN=Syngap1 PE=1 SV=2	122	73	1.36764	1.51355
P60711	ACTB_RAT	124.73	80.3	Actin, cytoplasmic 1 OS=Rattus norvegicus GN=Actb PE=1 SV=1	265	72
P11275	KCC2A_RAT	112.48	71.1	Calcium/calmodulin-dependent protein kinase type II subunit alpha OS=Rattus norvegicus GN=Camk2a PE=1 SV=1	214	68	0.981732	1.00929
Q9QUL6	NSF_RAT	128.01	76.5	Vesicle-fusing ATPase OS=Rattus norvegicus GN=Nsf PE=1 SV=1	139	66	1	1.00929
Q63198	CNTN1_RAT	110.17	68.2	Contactin-1 OS=Rattus norvegicus GN=Cntn1 PE=1 SV=2	138	66	1.21335	1.85357
B0LPN4	RYR2_RAT	124.83	35	Ryanodine receptor 2 OS=Rattus norvegicus GN=Ryr2 PE=1 SV=2	76	65	1.22465	0.903669
P61765	STXB1_RAT	109.91	77.8	Syntaxin-binding protein 1 OS=Rattus norvegicus GN=Stxbp1 PE=1 SV=1	155	64	0.99081	1.25897
P21575	DYN1_RAT	139.73	79.2	Dynamin-1 OS=Rattus norvegicus GN=Dnm1 PE=1 SV=2	193	64	0.990816	1.00929
F1LV42	F1LV42_RAT	124.75	50.9	Uncharacterized protein (Fragment) OS=Rattus norvegicus PE=2 SV=1	91	62	2.18801	2.03252
F1LRL9	F1LRL9_RAT	122.48	43.7	Microtubule-associated protein 1B OS=Rattus norvegicus GN=Map1b PE=2 SV=1	86	61	0.972749	1.00929
F1M7V4	F1M7V4_RAT	153.19	42.9	Protein piccolo OS=Rattus norvegicus GN=Pclo PE=2 SV=1	106	61	1.14806	1.24735
Q2TA68	OPA1_RAT	101.36	59.6	Dynamin-like 120 kDa protein, mitochondrial OS=Rattus norvegicus GN=Opa1 PE=1 SV=1	86	57	0.9908	1
G3V6D3	G3V6D3_RAT	82.78	74.3	ATP synthase subunit beta OS=Rattus norvegicus GN=Atp5b PE=3 SV=1	131	56	0.539531	1.67504
Q3ZB97	Q3ZB97_RAT	103.41	55.9	Adaptor-related protein complex 2, beta 1 subunit, isoform CRA_b OS=Rattus norvegicus GN=Ap2b1 PE=2 SV=1	117	56	1.02796	1.04712
Q9Z2L0	VDAC1_RAT	79.74	91.5	Voltage-dependent anion-selective channel protein 1 OS=Rattus norvegicus GN=Vdac1 PE=1 SV=4	142	54	1.65959	1.40607
P15999	ATPA_RAT	93.8	72.7	ATP synthase subunit alpha, mitochondrial OS=Rattus norvegicus GN=Atp5a1 PE=1 SV=2	125	52	0.698273	1.54178
G3V7U2	G3V7U2_RAT	96.96	43.8	Microtubule-associated protein 1 A, isoform CRA_c OS=Rattus norvegicus GN=Map1a PE=4 SV=1	69	52	0.963737	0.990786
D3ZE44	D3ZE44_RAT	94.33	67.4	Protein Snip OS=Rattus norvegicus GN=Snip PE=2 SV=1	70	52	1.02807	1.02807
F1LU52	F1LU52_RAT	75.42	28.4	Uncharacterized protein (Fragment) OS=Rattus norvegicus PE=2 SV=1	56	51	1.02806	1.00929
Q5XI78	ODO1_RAT	96.71	56.4	2-oxoglutarate dehydrogenase, mitochondrial OS=Rattus norvegicus GN=Ogdh PE=1 SV=1	91	49	0.654623	0.711238
P06687	AT1A3_RAT	99.12	56.1	Sodium/potassium-transporting ATPase subunit alpha-3 OS=Rattus norvegicus GN=Atp1a3 PE=1 SV=2	104	49	0.9727	1
D3ZEA8	D3ZEA8_RAT	77.53	24.9	Uncharacterized protein OS=Rattus norvegicus PE=2 SV=1	61	47	0.954938	0.98174
P63319	KPCG_RAT	88.78	72.6	Protein kinase C gamma type OS=Rattus norvegicus GN=Prkcg PE=1 SV=1	100	47	1	0.990786
F1LN60	F1LN60_RAT	87.07	33.9	Inositol 1,4,5-trisphosphate receptor type 1 OS=Rattus norvegicus GN=Itpr1 PE=2 SV=1	55	46	0.990869	1.03756
P10860	DHE3_RAT	85	70.8	Glutamate dehydrogenase 1, mitochondrial OS=Rattus norvegicus GN=Glud1 PE=1 SV=2	89	45	0.457087	0.847242
G3V733	G3V733_RAT	72.25	69.5	Synapsin II, isoform CRA_a OS=Rattus norvegicus GN=Syn2 PE=4 SV=1	155	45	1.05678	1.90549
P12785	FAS_RAT	81.78	32.5	Fatty acid synthase OS=Rattus norvegicus GN=Fasn PE=1 SV=3	50	44	0.801643	0.63678
P18484	AP2A2_RAT	102.79	60.5	AP-2 complex subunit alpha-2 OS=Rattus norvegicus GN=Ap2a2 PE=1 SV=3	103	44	0.990786	0.990786
P31016	DLG4_RAT	88.49	64.4	Disks large homolog 4 OS=Rattus norvegicus GN=Dlg4 PE=1 SV=1	98	43	0.99085	1.02807
F1LRW9	F1LRW9_RAT	81.55	38.7	Protein Pi4ka OS=Rattus norvegicus GN=Pi4ka PE=2 SV=1	50	43	1.02806	1.00929
G3V746	G3V746_RAT	80.92	45.1	Glutamate receptor ionotropic, NMDA 2B OS=Rattus norvegicus GN=Grin2b PE=4 SV=1	57	43	1.03755	0.972763
F1LSL8	F1LSL8_RAT	78.8	44.5	Protein Sptbn4 OS=Rattus norvegicus GN=Sptbn4 PE=2 SV=1	49	43	1.35514	1.75377
P63018	HSP7C_RAT	84.32	65.3	Heat shock cognate 71 kDa protein OS=Rattus norvegicus GN=Hspa8 PE=1 SV=1	86	43	1.77009	1.51355
Q66HF1	NDUS1_RAT	72.13	69.1	NADH-ubiquinone oxidoreductase 75 kDa subunit, mitochondrial OS=Rattus norvegicus GN=Ndufs1 PE=1 SV=1	80	42	0.990832	1.01864
P70587	LRRC7_RAT	83.17	47.8	Leucine-rich repeat-containing protein 7 OS=Rattus norvegicus GN=Lrrc7 PE=1 SV=2	55	42	1.04714	1.05686
Q9ERH3	WDR7_RAT	88.3	53.3	WD repeat-containing protein 7 OS=Rattus norvegicus GN=Wdr7 PE=2 SV=1	72	42	1.20226	0.801667
P04797	G3P_RAT	70.03	87.1	Glyceraldehyde-3-phosphate dehydrogenase OS=Rattus norvegicus GN=Gapdh PE=1 SV=3	106	41	0.363077	0.946253
B4F7C2	B4F7C2_RAT	47.24	84.2	RCG45085 OS=Rattus norvegicus GN=Tubb4 PE=2 SV=1	311	41	0.928947	0.955019
Q9JLU4	SHAN3_RAT	79.34	46	SH3 and multiple ankyrin repeat domains protein 3 OS=Rattus norvegicus GN=Shank3 PE=1 SV=2	49	41	1.73774	2.06996
F1MAL3	F1MAL3_RAT	79.33	42.3	Protein Sptb OS=Rattus norvegicus GN=Sptb PE=4 SV=1	55	40	1	1.03756
C7C5T2	C7C5T2_RAT	73.65	62.7	6-phosphofructokinase OS=Rattus norvegicus GN=Pfkp PE=2 SV=1	86	40	1	0.990786
G3V900	G3V900_RAT	70.89	81.6	Fructose-bisphosphate aldolase OS=Rattus norvegicus GN=Aldoa PE=3 SV=1	112	40	1	0.98174
P52873	PYC_RAT	73.35	49	Pyruvate carboxylase, mitochondrial OS=Rattus norvegicus GN=Pc PE=1 SV=2	66	40	1.01853	0.990786
D4A133	D4A133_RAT	73.98	72.5	Protein Atp6v1a OS=Rattus norvegicus GN=Atp6v1a PE=3 SV=1	104	39	0.570089	1.20221
D4A6B2	D4A6B2_RAT	74.02	67.7	Mitochondrial inner membrane protein OS=Rattus norvegicus GN=Immt PE=2 SV=1	90	39	0.981766	1.01864
Q64605	PTPRS_RAT	80.46	45.3	Receptor-type tyrosine-protein phosphatase S OS=Rattus norvegicus GN=Ptprs PE=1 SV=2	52	39	0.990785	1.04712
G3V6P7	G3V6P7_RAT	82.57	55.3	Myosin, heavy polypeptide 9, non-muscle OS=Rattus norvegicus GN=Myh9 PE=4 SV=1	69	39	1.01853	1.04712
D4A4K4	D4A4K4_RAT	73.77	29.5	Uncharacterized protein OS=Rattus norvegicus PE=2 SV=1	40	39	1.02806	1.00929
Q9WTP0	E41L1_RAT	79.85	62	Band 4.1-like protein 1 OS=Rattus norvegicus GN=Epb41l1 PE=1 SV=1	51	37	0.685492	0.809127
D3ZU18	D3ZU18_RAT	70.34	48.6	Nck-associated protein 1 OS=Rattus norvegicus GN=Nckap1 PE=2 SV=1	63	37	0.990816	1.00929
D3ZES7	D3ZES7_RAT	82.74	39.9	Uncharacterized protein OS=Rattus norvegicus GN=Plxna4a PE=4 SV=1	44	37	0.99085	1.02807
P11507	AT2A2_RAT	68.67	50.1	Sarcoplasmic/endoplasmic reticulum calcium ATPase 2 OS=Rattus norvegicus GN=Atp2a2 PE=1 SV=1	64	37	1	1.03756
P59215	GNAO_RAT	55.55	77.7	Guanine nucleotide-binding protein G(o) subunit alpha OS=Rattus norvegicus GN=Gnao1 PE=1 SV=2	87	37	2.05133	2.31214
Q09073	ADT2_RAT	62.6	77.2	ADP/ATP translocase 2 OS=Rattus norvegicus GN=Slc25a5 PE=1 SV=3	81	36	0.972763	0.972763
D3ZH09	D3ZH09_RAT	69.49	39.5	SH3 and multiple ankyrin repeat domains protein 1 OS=Rattus norvegicus GN=Shank1 PE=2 SV=1	39	36	1	0.990786
F1LPK4	F1LPK4_RAT	86.26	62	Glutamate receptor 2 OS=Rattus norvegicus GN=Gria2 PE=2 SV=1	78	36
Q5BJT9	Q5BJT9_RAT	62.19	77.3	Creatine kinase U-type, mitochondrial OS=Rattus norvegicus GN=Ckmt1b PE=2 SV=1	80	35	0.839522	1.61447
P62815	VATB2_RAT	65.95	81.4	V-type proton ATPase subunit B, brain isoform OS=Rattus norvegicus GN=Atp6v1b2 PE=1 SV=1	93	35	0.955087	1.52765
F1LXU4	F1LXU4_RAT	64.68	30.3	Uncharacterized protein (Fragment) OS=Rattus norvegicus PE=4 SV=1	40	35	0.963828	0.895335
Q6IMZ3	Q6IMZ3_RAT	85.77	75.2	Annexin OS=Rattus norvegicus GN=Anxa6 PE=2 SV=1	66	35	0.972819	0.963855
P85834	EFTU_RAT	64.2	71.9	Elongation factor Tu, mitochondrial OS=Rattus norvegicus GN=Tufm PE=1 SV=1	65	35	1.00921	0.990786
P97924	KALRN_RAT	74.41	31.8	Kalirin OS=Rattus norvegicus GN=Kalrn PE=1 SV=3	45	35	1.25891	1.55594
G3V7A8	G3V7A8_RAT	64.43	55.9	Dynactin 1, isoform CRA_a OS=Rattus norvegicus GN=Dctn1 PE=4 SV=1	44	34	0.99082	1.33049
D3ZMB9	D3ZMB9_RAT	62.55	65	Protein Ap2a1 OS=Rattus norvegicus GN=Ap2a1 PE=2 SV=1	99	34	1.02801	1.03756
O70511	O70511_RAT	71.51	37.5	270 kDa ankyrin G isoform (Fragment) OS=Rattus norvegicus GN=Ank3 PE=2 SV=2	74	34	1.05672	1.14811
D3ZP84	D3ZP84_RAT	56.26	76.8	Voltage-dependent anion-selective channel protein 3 OS=Rattus norvegicus GN=Vdac3 PE=2 SV=1	92	34	2.10867	0.679209
F8WG07	F8WG07_RAT	49.67	67.2	Calmodulin OS=Rattus norvegicus GN=Calm1 PE=4 SV=1	91	33	0.642723	1.04712
B5DFK6	B5DFK6_RAT	63.38	43.5	Adaptor-related protein complex 3, delta 1 subunit, isoform CRA_b OS=Rattus norvegicus GN=Ap3d1 PE=2 SV=1	37	33	0.679277	1.28238
Q52KS1	Q52KS1_RAT	57.92	59.2	6-phosphofructokinase OS=Rattus norvegicus GN=Pfkm PE=2 SV=1	91	33	0.9817	1
F1LQ63	F1LQ63_RAT	63.4	42.1	Tenascin-R OS=Rattus norvegicus GN=Tnr PE=2 SV=1	43	33	0.990786	0.990786
D3ZNN0	D3ZNN0_RAT	61.49	44.3	Uncharacterized protein OS=Rattus norvegicus GN=Sbf1 PE=4 SV=1	45	33	1.0093	1
Q6T487	Q6T487_RAT	89.25	65.8	Alpha-actinin-1 OS=Rattus norvegicus GN=Actn1 PE=2 SV=1	72	33	1.07644	1.04712
F1M0Z1	F1M0Z1_RAT	53.74	29.6	Uncharacterized protein (Fragment) OS=Rattus norvegicus GN=Trio PE=2 SV=1	44	33	2.24922	1.73792
P09606	GLNA_RAT	55.35	63.8	Glutamine synthetase OS=Rattus norvegicus GN=Glul PE=1 SV=3	72	32	1	1.06655
Q5SGE0	LPPRC_RAT	63.71	46.7	Leucine-rich PPR motif-containing protein, mitochondrial OS=Rattus norvegicus GN=Lrpprc PE=1 SV=1	36	32	1.03752	1.05686
G3V7S2	G3V7S2_RAT	69.75	65.4	Neurofilament 3, medium OS=Rattus norvegicus GN=Nefm PE=3 SV=1	63	32	1.59966	1.90549
P23565	AINX_RAT	57.94	74.7	Alpha-internexin OS=Rattus norvegicus GN=Ina PE=1 SV=2	72	32	6.08012	6.0241
D3Z8C3	D3Z8C3_RAT	67.3	41	Protein Cyfip2 OS=Rattus norvegicus GN=Cyfip2 PE=2 SV=1	50	31	0.981766	1.01864
F1LNF0	F1LNF0_RAT	57.14	50.3	Protein Myh14 OS=Rattus norvegicus GN=Myh14 PE=2 SV=1	45	31	0.99085	1.02807
P97846	CNTP1_RAT	60.65	37.2	Contactin-associated protein 1 OS=Rattus norvegicus GN=Cntnap1 PE=1 SV=1	41	31	1	1
Q2I6B5	Q2I6B5_RAT	59.94	45.6	V-H+ATPase subunit a1-I OS=Rattus norvegicus GN=Atp6v0a1 PE=2 SV=1	91	31	1	1.03756
D3ZQD3	D3ZQD3_RAT	61.51	51.8	Oxoglutarate dehydrogenase-like (Predicted), isoform CRA_a OS=Rattus norvegicus GN=Ogdhl PE=4 SV=1	52	31	1.03755	1.00929
P46462	TERA_RAT	54.62	55.8	Transitional endoplasmic reticulum ATPase OS=Rattus norvegicus GN=Vcp PE=1 SV=3	41	30	0.424587	0.772678
D4AE00	D4AE00_RAT	58.64	45.2	Uncharacterized protein OS=Rattus norvegicus GN=Ap3b2 PE=4 SV=1	35	30	0.483042	0.83949
Q6P6R2	DLDH_RAT	52.69	64.1	Dihydrolipoyl dehydrogenase, mitochondrial OS=Rattus norvegicus GN=Dld PE=1 SV=1	49	30	0.91206	1.57035
F1LZ81	F1LZ81_RAT	59.58	37.1	Uncharacterized protein (Fragment) OS=Rattus norvegicus PE=2 SV=1	33	30	0.98174	0.98174
D3ZFD0	D3ZFD0_RAT	55.27	37.6	Protein Myo18a OS=Rattus norvegicus GN=Myo18a PE=2 SV=1	33	30	0.990816	1.00929
D4ABN3	D4ABN3_RAT	58.5	37.6	Synaptojanin-1 OS=Rattus norvegicus GN=Synj1 PE=2 SV=1	40	30	1	1.02807
D3ZZA2	D3ZZA2_RAT	46.97	17.5	E3 ubiquitin-protein ligase UBR4 OS=Rattus norvegicus GN=Ubr4 PE=2 SV=1	32	30	1	0.972763
D3ZE17	D3ZE17_RAT	58.88	46.1	Caskin-1 OS=Rattus norvegicus GN=Caskin1 PE=2 SV=1	32	30	1.02801	1.05686
H1UBM5	H1UBM5_RAT	58.22	69.2	Copine 6 protein OS=Rattus norvegicus GN=Cpne6 PE=2 SV=1	51	30	1.04716	1.01864
Q63622	DLG2_RAT	59.89	56.7	Disks large homolog 2 OS=Rattus norvegicus GN=Dlg2 PE=1 SV=1	49	30	1.35523	1.70619
Q62768	UN13A_RAT	64.02	35.9	Protein unc-13 homolog A OS=Rattus norvegicus GN=Unc13a PE=1 SV=1	45	30	1.35528	2.05128
P19527	NFL_RAT	59.82	68.5	Neurofilament light polypeptide OS=Rattus norvegicus GN=Nefl PE=1 SV=3	59	30	1.95888	2.37699
P60881	SNP25_RAT	46.82	81.1	Synaptosomal-associated protein 25 OS=Rattus norvegicus GN=Snap25 PE=1 SV=1	105	29	0.711218	1.55594
P13233	CN37_RAT	55.21	74.3	2',3'-cyclic-nucleotide 3'-phosphodiesterase OS=Rattus norvegicus GN=Cnp PE=1 SV=2	51	29	0.794313	0.990786
P21707	SYT1_RAT	45.59	57	Synaptotagmin-1 OS=Rattus norvegicus GN=Syt1 PE=1 SV=3	64	29	0.937611	1.27065
F8WFW5	F8WFW5_RAT	55.76	45.7	cGMP-dependent 3',5'-cyclic phosphodiesterase OS=Rattus norvegicus GN=Pde2a PE=4 SV=1	36	29	0.9727	1
P28480	TCPA_RAT	59.06	67.3	T-complex protein 1 subunit alpha OS=Rattus norvegicus GN=Tcp1 PE=1 SV=1	36	29	0.9817	1
A2VCW8	A2VCW8_RAT	56.63	71.4	Septin 7 OS=Rattus norvegicus GN=Sept7 PE=2 SV=1	67	29	0.981746	1.64447
G3V9C5	G3V9C5_RAT	59.77	40.1	Glutamate receptor ionotropic, NMDA 2A OS=Rattus norvegicus GN=Grin2a PE=4 SV=1	41	29	1.05674	1.06655
Q9ERS3	Q9ERS3_RAT	62.21	39	Voltage-dependent calcium channel subunit alpha-2/delta-1 OS=Rattus norvegicus GN=Cacna2d1 PE=2 SV=1	39	29	1.55605	2.22866
G3V6Y6	G3V6Y6_RAT	58.73	53.9	Phosphorylase OS=Rattus norvegicus GN=Pygb PE=3 SV=1	41	28	0.981732	1.00929
D4A5I9	D4A5I9_RAT	57.03	45.6	Protein Myo6 OS=Rattus norvegicus GN=Myo6 PE=2 SV=1	32	28	0.990856	0.972763
G3V6T1	G3V6T1_RAT	60.17	46.7	Protein Copa OS=Rattus norvegicus GN=Copa PE=4 SV=1	30	28	1.01855	0.98174
P47942	DPYL2_RAT	46.43	65.7	Dihydropyrimidinase-related protein 2 OS=Rattus norvegicus GN=Dpysl2 PE=1 SV=1	55	27	0.575481	0.69185
D4A435	D4A435_RAT	51.44	49.8	Protein Icam5 OS=Rattus norvegicus GN=Icam5 PE=4 SV=1	32	27	0.625185	0.478629
F1M949	F1M949_RAT	51.72	30.7	Protein Ckap5 (Fragment) OS=Rattus norvegicus GN=Ckap5 PE=2 SV=1	27	27	0.955053	0.946253
Q9JMB3	Q9JMB3_RAT	55.04	45.6	Erythrocyte protein band 4.1-like 3, isoform CRA_d OS=Rattus norvegicus GN=Epb41l3 PE=2 SV=1	39	27	0.963868	1.00929
D3ZSE7	D3ZSE7_RAT	48.05	59.4	AP-2 complex subunit mu OS=Rattus norvegicus GN=Ap2m1 PE=2 SV=1	50	27	0.9727	1
G3V888	G3V888_RAT	54.37	41.3	ATP citrate lyase, isoform CRA_a OS=Rattus norvegicus GN=Acly PE=4 SV=1	31	27	0.9817	1
G3V936	G3V936_RAT	47.01	51.5	Citrate synthase OS=Rattus norvegicus GN=Cs PE=3 SV=1	51	27	1	1.03756
G3V9G3	G3V9G3_RAT	50.26	67.3	Calcium/calmodulin-dependent protein kinase II, beta, isoform CRA_a OS=Rattus norvegicus GN=Camk2b PE=4 SV=1	133	27	1.02807	1.02807
Q63714	Q63714_RAT	50.39	32.7	Rat GCP360 OS=Rattus norvegicus GN=Golgb1 PE=2 SV=1	29	27	1.05687	0.672993
P61265	STX1B_RAT	43.52	69.4	Syntaxin-1B OS=Rattus norvegicus GN=Stx1b PE=1 SV=1	71	27	1.13762	1.12714
P35439	NMDZ1_RAT	50.1	43.6	Glutamate receptor ionotropic, NMDA 1 OS=Rattus norvegicus GN=Grin1 PE=1 SV=1	34	27	1.20231	1.18036
Q8K3M6	ERC2_RAT	67.58	56.7	ERC protein 2 OS=Rattus norvegicus GN=Erc2 PE=1 SV=1	58	27	2.44355	1.67504
F1LM47	F1LM47_RAT	52.19	63.4	Protein Sucla2 OS=Rattus norvegicus GN=Sucla2 PE=2 SV=1	46	26	0.636827	0.679209
Q91Z79	LIPA3_RAT	48.18	48.3	Liprin-alpha-3 OS=Rattus norvegicus GN=Ppfia3 PE=1 SV=2	33	26	0.9817	1
P05197	EF2_RAT	51.13	54.4	Elongation factor 2 OS=Rattus norvegicus GN=Eef2 PE=1 SV=4	35	26	0.98178	1.04712
Q9QX74	SHAN2_RAT	54.33	41.9	SH3 and multiple ankyrin repeat domains protein 2 OS=Rattus norvegicus GN=Shank2 PE=1 SV=2	34	26	1	1.01864
Q63372	NRX1A_RAT	51.65	37.8	Neurexin-1 OS=Rattus norvegicus GN=Nrxn1 PE=1 SV=3	34	26	1.0471	1
Q641Z6	EHD1_RAT	49.99	63.5	EH domain-containing protein 1 OS=Rattus norvegicus GN=Ehd1 PE=1 SV=1	40	26	1.5702	1.65948
Q68FX0	IDH3B_RAT	43.54	62.3	Isocitrate dehydrogenase [NAD] subunit beta, mitochondrial OS=Rattus norvegicus GN=Idh3B PE=1 SV=1	56	25	0.937561	0.98174
Q924S5	LONM_RAT	47.73	41.8	Lon protease homolog, mitochondrial OS=Rattus norvegicus GN=Lonp1 PE=2 SV=1	29	25	0.990786	0.990786
D3ZGI9	D3ZGI9_RAT	47.53	40.3	Solute carrier family 12 member 5 OS=Rattus norvegicus GN=Slc12a5 PE=4 SV=1	46	25	0.990786	0.990786
P08050	CXA1_RAT	43.11	52.6	Gap junction alpha-1 protein OS=Rattus norvegicus GN=Gja1 PE=1 SV=2	57	25	1	0.972763
D3ZW96	D3ZW96_RAT	48.7	66.1	Protein Atp6v1h OS=Rattus norvegicus GN=Atp6v1h PE=4 SV=1	46	25	1.00925	1.02807
D4A7D8	D4A7D8_RAT	41.81	21.5	Protein Wdfy3 OS=Rattus norvegicus GN=Wdfy3 PE=2 SV=1	25	25	1.01855	0.98174
D3ZCV0	D3ZCV0_RAT	46.02	63.7	Protein Actn2 OS=Rattus norvegicus GN=Actn2 PE=4 SV=1	59	25	1.03749	1.04712
Q9JIR4	RIMS1_RAT	77.71	49.7	Regulating synaptic membrane exocytosis protein 1 OS=Rattus norvegicus GN=Rims1 PE=1 SV=1	46	25	1.03752	1.05686
F1MAI4	F1MAI4_RAT	46.56	28.9	Protein Cit OS=Rattus norvegicus GN=Cit PE=2 SV=1	31	25	1.03757	0.946253
F1LMS1	F1LMS1_RAT	45.52	24.3	Voltage-dependent R-type calcium channel subunit alpha-1E OS=Rattus norvegicus GN=Cacna1e PE=2 SV=1	29	25	1.05686	1.04712
P42346	MTOR_RAT	48.12	30.4	Serine/threonine-protein kinase mTOR OS=Rattus norvegicus GN=Mtor PE=1 SV=1	26	25	1.33042	0.928936
D3ZC84	D3ZC84_RAT	42.53	26.5	Ubiquitin carboxyl-terminal hydrolase OS=Rattus norvegicus GN=Usp9x PE=3 SV=1	28	25	1.55589	1.06655
Q9WU82	CTNB1_RAT	51	48.4	Catenin beta-1 OS=Rattus norvegicus GN=Ctnnb1 PE=1 SV=1	42	25	1.62939	1.28238
P34058	HS90B_RAT	56.96	51.2	Heat shock protein HSP 90-beta OS=Rattus norvegicus GN=Hsp90ab1 PE=1 SV=4	32	24	0.946278	0.937559
D3Z981	D3Z981_RAT	42.91	32.7	Uncharacterized protein OS=Rattus norvegicus GN=RGD1560871 PE=4 SV=1	30	24	1	1.03756
F1M9F7	F1M9F7_RAT	48.92	39.4	Ras-specific guanine nucleotide-releasing factor 2 OS=Rattus norvegicus GN=Rasgrf2 PE=2 SV=1	31	24	1.00923	1.03756
G3V8G4	G3V8G4_RAT	44.43	42.5	Brevican core protein OS=Rattus norvegicus GN=Bcan PE=4 SV=1	33	24	1.00924	0.972763
Q62936	DLG3_RAT	50.48	55	Disks large homolog 3 OS=Rattus norvegicus GN=Dlg3 PE=1 SV=1	47	24	1.00925	1.02807
Q3KRF2	Q3KRF2_RAT	46.31	44.7	High density lipoprotein binding protein OS=Rattus norvegicus GN=Hdlbp PE=2 SV=1	25	24	1.04704	1.07643
F1M583	F1M583_RAT	46.38	32.6	Protein RGD1563065 (Fragment) OS=Rattus norvegicus GN=RGD1563065 PE=4 SV=1	26	24	1.09649	0.78703
Q9R1K2	TEN2_RAT	45.33	28.3	Teneurin-2 OS=Rattus norvegicus GN=Tenm2 PE=1 SV=2	27	24	1.31822	1.90549
F1M9E6	F1M9E6_RAT	43.68	39	Catenin delta-2 OS=Rattus norvegicus GN=Ctnnd2 PE=2 SV=1	27	23	0.544506	0.855066
G3V6P2	G3V6P2_RAT	38.57	66.7	Dihydrolipoamide S-succinyltransferase (E2 component of 2-oxo-glutarate complex), isoform CRA_a OS=Rattus norvegicus GN=Dlst PE=3 SV=1	48	23	0.809125	1.21344
D3ZI67	D3ZI67_RAT	51.03	63.7	Brain-specific angiogenesis inhibitor 1-associated protein 2 OS=Rattus norvegicus GN=Baiap2 PE=2 SV=1	53	23	0.816608	0.474248
D3ZC55	D3ZC55_RAT	45.86	52.6	Heat shock 70kDa protein 12A (Predicted), isoform CRA_a OS=Rattus norvegicus GN=Hspa12a PE=4 SV=1	33	23	0.911933	1.78635
F1LNI1	F1LNI1_RAT	52.86	20.5	Protein Scn2a1 OS=Rattus norvegicus GN=Scn2a1 PE=2 SV=1	41	23	0.963855	0.963855
Q5XIJ3	Q5XIJ3_RAT	42.37	61.8	Isocitrate dehydrogenase 3 (NAD), gamma OS=Rattus norvegicus GN=Idh3g PE=2 SV=1	55	23	1.0093	1
D4ACB8	D4ACB8_RAT	47.42	65	Chaperonin subunit 8 (Theta) (Predicted), isoform CRA_a OS=Rattus norvegicus GN=Cct8 PE=3 SV=1	26	23	1.01853	0.990786
F1LNQ9	F1LNQ9_RAT	42.63	34.4	Uncharacterized protein OS=Rattus norvegicus PE=2 SV=1	26	23	1.0375	0.937559
P35571	GPDM_RAT	44.94	50.2	Glycerol-3-phosphate dehydrogenase, mitochondrial OS=Rattus norvegicus GN=Gpd2 PE=1 SV=1	33	23	1.04719	1.02807
Q5U302	Q5U302_RAT	46.85	49.6	Catenin (Cadherin associated protein), alpha 1 OS=Rattus norvegicus GN=Ctnna1 PE=2 SV=1	39	23	1.23605	1.54178
O35274	NEB2_RAT	42.99	48	Neurabin-2 OS=Rattus norvegicus GN=Ppp1r9b PE=1 SV=1	30	23	1.33054	1.00929
G8JLQ5	G8JLQ5_RAT	44.19	77.8	Glial fibrillary acidic protein OS=Rattus norvegicus GN=Gfap PE=3 SV=1	59	23	1.87073	3.02024
P62632	EF1A2_RAT	42.09	52.9	Elongation factor 1-alpha 2 OS=Rattus norvegicus GN=Eef1a2 PE=2 SV=1	39	23
Q6IU14	Q6IU14_RAT	43.56	53.1	Acyl-CoA synthetase isoform 6 variant2 OS=Rattus norvegicus GN=Acsl6 PE=2 SV=1	27	22	0.903645	0.698227
P17764	THIL_RAT	38.97	70.3	Acetyl-CoA acetyltransferase, mitochondrial OS=Rattus norvegicus GN=Acat1 PE=1 SV=1	40	22	0.911919	0.990786
Q8R500	MFN2_RAT	38.34	44.4	Mitofusin-2 OS=Rattus norvegicus GN=Mfn2 PE=1 SV=1	28	22	0.9817	1
Q60587	ECHB_RAT	39.99	52.8	Trifunctional enzyme subunit beta, mitochondrial OS=Rattus norvegicus GN=Hadhb PE=1 SV=1	26	22	0.990832	1.01864
G3V949	G3V949_RAT	45.13	54	CAP-Gly domain-containing linker protein 2 OS=Rattus norvegicus GN=Clip2 PE=4 SV=1	28	22	0.990911	1.05686
P81155	VDAC2_RAT	37.87	79.7	Voltage-dependent anion-selective channel protein 2 OS=Rattus norvegicus GN=Vdac2 PE=1 SV=2	63	22	1	1
Q5XIM9	TCPB_RAT	41.88	59.3	T-complex protein 1 subunit beta OS=Rattus norvegicus GN=Cct2 PE=1 SV=3	25	22	1.01853	0.990786
P32551	QCR2_RAT	41.47	59.3	Cytochrome b-c1 complex subunit 2, mitochondrial OS=Rattus norvegicus GN=Uqcrc2 PE=1 SV=2	64	22	1.02811	1.01864
F1LPB9	F1LPB9_RAT	40.4	66.5	Rabphilin-3A OS=Rattus norvegicus GN=Rph3a PE=2 SV=1	32	22	1.03744	1.06655
D4A4T2	D4A4T2_RAT	42.28	63.4	Septin-11 OS=Rattus norvegicus GN=Sept11 PE=2 SV=1	46	22	3.40394	0.990786
P62260	1433E_RAT	40.11	77.7	14-3-3 protein epsilon OS=Rattus norvegicus GN=Ywhae PE=1 SV=1	44	21	0.390825	0.744713
Q68FQ0	TCPE_RAT	38.27	51	T-complex protein 1 subunit epsilon OS=Rattus norvegicus GN=Cct5 PE=1 SV=1	23	21	0.510507	0.63678
P06685	AT1A1_RAT	37.62	45.7	Sodium/potassium-transporting ATPase subunit alpha-1 OS=Rattus norvegicus GN=Atp1a1 PE=1 SV=1	72	21	0.559791	1.15875
P54921	SNAA_RAT	42.09	70.5	Alpha-soluble NSF attachment protein OS=Rattus norvegicus GN=Napa PE=1 SV=2	42	21	0.642661	0.704672
Q6P502	TCPG_RAT	43.84	53.2	T-complex protein 1 subunit gamma OS=Rattus norvegicus GN=Cct3 PE=1 SV=1	33	21	0.737922	0.855066
P0DJJ3	SGIP1_RAT	38.23	56	SH3-containing GRB2-like protein 3-interacting protein 1 OS=Rattus norvegicus GN=Sgip1 PE=1 SV=1	25	21	0.83945	0.496598
Q03555	GEPH_RAT	41.17	50.9	Gephyrin OS=Rattus norvegicus GN=Gphn PE=1 SV=3	27	21	0.855086	0.602555
D3ZA84	D3ZA84_RAT	42.82	33.2	Protein Tln2 OS=Rattus norvegicus GN=Tln2 PE=2 SV=1	21	21	0.887154	0.76558
F1M5N4	F1M5N4_RAT	45.43	54.1	Malic enzyme (Fragment) OS=Rattus norvegicus GN=Me3 PE=2 SV=1	34	21	0.929031	1.03756
F1M439	F1M439_RAT	41.63	36.6	Uncharacterized protein (Fragment) OS=Rattus norvegicus PE=2 SV=1	24	21	0.955	1
Q64428	ECHA_RAT	39.69	46.9	Trifunctional enzyme subunit alpha, mitochondrial OS=Rattus norvegicus GN=Hadha PE=1 SV=2	37	21	0.963832	1.6292
D3ZBB0	D3ZBB0_RAT	43.29	28.6	Latrophilin-1 OS=Rattus norvegicus GN=Lphn1 PE=2 SV=1	26	21	0.972733	1.05686
Q75Q39	TOM70_RAT	40.23	54.4	Mitochondrial import receptor subunit TOM70 OS=Rattus norvegicus GN=Tomm70a PE=1 SV=1	32	21	0.972802	1.01864
B2GUZ3	B2GUZ3_RAT	37.31	45.5	Mthfd1l protein OS=Rattus norvegicus GN=Mthfd1l PE=2 SV=1	23	21	0.981766	1.01864
I7FKL4	I7FKL4_RAT	33.91	70.8	Myelin basic protein transcript variant 1 OS=Rattus norvegicus GN=Mbp PE=2 SV=1	41	21	0.990714	1.6292
P03994	HPLN1_RAT	41.27	70.9	Hyaluronan and proteoglycan link protein 1 OS=Rattus norvegicus GN=Hapln1 PE=1 SV=2	28	21	0.990786	0.990786
F1LSI7	F1LSI7_RAT	43.88	44.7	Peripheral plasma membrane protein CASK OS=Rattus norvegicus GN=Cask PE=2 SV=1	24	21	0.990816	1.00929
Q5FVI6	VATC1_RAT	40.98	63.6	V-type proton ATPase subunit C 1 OS=Rattus norvegicus GN=Atp6v1c1 PE=2 SV=1	32	21	0.990869	1.03756
Q66X93	SND1_RAT	44.56	54.2	Staphylococcal nuclease domain-containing protein 1 OS=Rattus norvegicus GN=Snd1 PE=2 SV=1	25	21	1	1.02807
F1M966	F1M966_RAT	44.27	33.8	Dedicator of cytokinesis protein 9 (Fragment) OS=Rattus norvegicus GN=Dock9 PE=2 SV=1	26	21	1	0.990786
Q9Z1E1	FLOT1_RAT	44.15	68.2	Flotillin-1 OS=Rattus norvegicus GN=Flot1 PE=2 SV=2	32	21	1	1.02807
F1LQV1	F1LQV1_RAT	43.08	37.4	Syntaxin-binding protein 5 OS=Rattus norvegicus GN=Stxbp5 PE=2 SV=1	31	21	1.0093	1
P48721	GRP75_RAT	36.37	62	Stress-70 protein, mitochondrial OS=Rattus norvegicus GN=Hspa9 PE=1 SV=3	33	21	1.01853	0.990786
Q641Y2	NDUS2_RAT	40.92	59.4	NADH dehydrogenase [ubiquinone] iron-sulfur protein 2, mitochondrial OS=Rattus norvegicus GN=Ndufs2 PE=1 SV=1	31	21	1.01864	1.01864
D3ZWE4	D3ZWE4_RAT	40.5	54	Dynamin-1-like protein OS=Rattus norvegicus GN=Dnm1l PE=2 SV=1	24	21	1.03763	1.02807
Q08877	DYN3_RAT	39.69	51.2	Dynamin-3 OS=Rattus norvegicus GN=Dnm3 PE=1 SV=2	53	21	1.04707	1.14811
P11505	AT2B1_RAT	46.45	33.9	Plasma membrane calcium-transporting ATPase 1 OS=Rattus norvegicus GN=Atp2b1 PE=2 SV=2	33	20	0.608105	1.28238
P06761	GRP78_RAT	41.69	56	78 kDa glucose-regulated protein OS=Rattus norvegicus GN=Hspa5 PE=1 SV=1	36	20	0.69827	0.920471
F1LRI7	F1LRI7_RAT	50	50.5	AP2-associated protein kinase 1 (Fragment) OS=Rattus norvegicus GN=Aak1 PE=2 SV=1	34	20	0.92039	0.928936
P23514	COPB_RAT	35.56	46.2	Coatomer subunit beta OS=Rattus norvegicus GN=Copb1 PE=1 SV=1	21	20	0.963774	0.98174
D4A8P9	D4A8P9_RAT	37.98	33.2	Uncharacterized protein OS=Rattus norvegicus PE=3 SV=1	21	20	0.972749	1.00929
D3ZZC4	D3ZZC4_RAT	39.08	47.2	Uncharacterized protein OS=Rattus norvegicus PE=2 SV=1	21	20	0.972763	0.972763
H1UBM8	H1UBM8_RAT	37.51	50.5	Copine 4 protein OS=Rattus norvegicus GN=Cpne4 PE=2 SV=1	35	20	0.9817	1
P48768	NAC2_RAT	34.58	37.8	Sodium/calcium exchanger 2 OS=Rattus norvegicus GN=Slc8a2 PE=2 SV=1	27	20	0.981783	0.963855
G3V8A5	G3V8A5_RAT	43.42	45.2	Protein Vps35 OS=Rattus norvegicus GN=Vps35 PE=4 SV=1	30	20	0.990816	1.00929
Q4V8I7	LRC8A_RAT	39.72	45.8	Leucine-rich repeat-containing protein 8A OS=Rattus norvegicus GN=Lrrc8a PE=2 SV=1	24	20	1.01864	1.01864
D4A8E1	D4A8E1_RAT	57.18	39.5	Calcium-dependent secretion activator 1 OS=Rattus norvegicus GN=Cadps PE=4 SV=1	35	20	1.05672	1.16945
Q7TT49	MRCKB_RAT	47.31	31	Serine/threonine-protein kinase MRCK beta OS=Rattus norvegicus GN=Cdc42bpb PE=1 SV=1	24	20	1.09645	1.07643
Q9Z327	SYNPO_RAT	39.15	52.6	Synaptopodin OS=Rattus norvegicus GN=Synpo PE=2 SV=2	23	20	1.09657	1.01864
F1LMA1	F1LMA1_RAT	39.98	58.8	Flotillin-2 OS=Rattus norvegicus GN=Flot2 PE=2 SV=1	27	20	1.36771	1.6292
Q68FY0	QCR1_RAT	37.09	57.9	Cytochrome b-c1 complex subunit 1, mitochondrial OS=Rattus norvegicus GN=Uqcrc1 PE=1 SV=1	44	20	1.36778	2.10881
F1LUV9	F1LUV9_RAT	58.12	50.1	Neural cell adhesion molecule 1 (Fragment) OS=Rattus norvegicus GN=Ncam1 PE=2 SV=1	54	20
P49432	ODPB_RAT	34.57	50.4	Pyruvate dehydrogenase E1 component subunit beta, mitochondrial OS=Rattus norvegicus GN=Pdhb PE=1 SV=2	42	19	0.39809	0.57544
P08461	ODP2_RAT	36.75	56	Dihydrolipoyllysine-residue acetyltransferase component of pyruvate dehydrogenase complex, mitochondrial OS=Rattus norvegicus GN=Dlat PE=1 SV=3	29	19	0.457105	0.69185
F1LM43	F1LM43_RAT	39.2	35.6	Ras-specific guanine nucleotide-releasing factor 1 OS=Rattus norvegicus GN=Rasgrf1 PE=2 SV=1	21	19	0.90358	1.24735
D4A1D3	D4A1D3_RAT	31.5	17	Protein Sacs OS=Rattus norvegicus GN=Sacs PE=2 SV=1	22	19	0.912008	0.879044
Q5FVQ8	NLRX1_RAT	38.54	41.5	NLR family member X1 OS=Rattus norvegicus GN=Nlrx1 PE=2 SV=1	22	19	0.920428	0.972763
D4A6L0	GP158_RAT	35.19	37.4	Probable G-protein coupled receptor 158 OS=Rattus norvegicus GN=Gpr158 PE=3 SV=1	21	19	0.920479	0.98174
F1M5D8	F1M5D8_RAT	37.25	74	Neuronal-specific septin-3 (Fragment) OS=Rattus norvegicus GN=Sept3 PE=2 SV=1	31	19	0.937542	0.963855
F1LN92	F1LN92_RAT	36.82	42.1	Protein Afg3l2 OS=Rattus norvegicus GN=Afg3l2 PE=2 SV=1	23	19	0.954919	0.990786
Q62656	PTPRZ_RAT	29.64	21.2	Receptor-type tyrosine-protein phosphatase zeta OS=Rattus norvegicus GN=Ptprz1 PE=1 SV=1	21	19	0.963794	0.911993
P55067	NCAN_RAT	33.62	25.2	Neurocan core protein OS=Rattus norvegicus GN=Ncan PE=1 SV=1	30	19	0.963855	0.963855
P97526	NF1_RAT	39.45	20	Neurofibromin OS=Rattus norvegicus GN=Nf1 PE=1 SV=1	19	19	0.981809	0.972763
D3KR63	D3KR63_RAT	30.86	38.8	CAMPS OS=Rattus norvegicus GN=Rapgef4 PE=2 SV=1	21	19	1	1
F1LZ38	F1LZ38_RAT	37.27	23.9	Protein Odz4 (Fragment) OS=Rattus norvegicus GN=Odz4 PE=2 SV=1	22	19	1.00927	1.01864
Q6P783	Q6P783_RAT	36.73	44.2	6-phosphofructokinase OS=Rattus norvegicus GN=Pfkl PE=2 SV=1	51	19	1.01853	0.990786
Q63028	ADDA_RAT	39.31	52.2	Alpha-adducin OS=Rattus norvegicus GN=Add1 PE=1 SV=2	29	19	1.01853	1.04712
Q641Y8	DDX1_RAT	36.03	37.8	ATP-dependent RNA helicase DDX1 OS=Rattus norvegicus GN=Ddx1 PE=2 SV=1	21	19	1.01856	1.06655
Q5FVC2	ARHG2_RAT	40.83	42.3	Rho guanine nucleotide exchange factor 2 OS=Rattus norvegicus GN=Arhgef2 PE=2 SV=1	23	19	1.0186	1
G3V6H5	G3V6H5_RAT	36.48	60.5	Mitochondrial 2-oxoglutarate/malate carrier protein OS=Rattus norvegicus GN=Slc25a11 PE=3 SV=1	30	19	1.0186	1
D3ZDH8	D3ZDH8_RAT	33.97	56.1	Platelet glycoprotein Ib beta chain OS=Rattus norvegicus GN=Gp1bb PE=3 SV=1	40	19	1.02806	1.00929
G3V6F4	G3V6F4_RAT	38.26	32.5	O-linked N-acetylglucosamine (GlcNAc) transferase (UDP-N-acetylglucosamine:polypeptide-N-acetylglucosaminyl transferase), isoform CRA_a OS=Rattus norvegicus GN=Ogt PE=4 SV=1	21	19	1.03756	1.03756
F1M820	F1M820_RAT	33.8	38.8	Uncharacterized protein (Fragment) OS=Rattus norvegicus PE=2 SV=1	21	19	1.04712	1.04712
F1LP30	F1LP30_RAT	38.81	51.8	Methylcrotonoyl-CoA carboxylase subunit alpha, mitochondrial OS=Rattus norvegicus GN=Mccc1 PE=2 SV=1	21	19	1.08643	1.03756
F1LRZ7	F1LRZ7_RAT	36.79	40.1	Neurofilament heavy polypeptide OS=Rattus norvegicus GN=Nefh PE=2 SV=1	46	19	1.43225	1.85357
Q63560	MAP6_RAT	36.01	55.2	Microtubule-associated protein 6 OS=Rattus norvegicus GN=Map6 PE=1 SV=1	25	19	1.9232	1.10668
D4A4I4	D4A4I4_RAT	54.49	40	Protein LOC685244 OS=Rattus norvegicus GN=Iqsec2 PE=4 SV=1	35	19
F1LYY0	F1LYY0_RAT	48.66	36.2	Protein Sec24c (Fragment) OS=Rattus norvegicus GN=Sec24c PE=2 SV=1	32	19
H1UBN0	H1UBN0_RAT	34.89	53.6	Copine 7 protein OS=Rattus norvegicus GN=Cpne7 PE=2 SV=1	33	18	0.469887	0.654622
Q6DUV1	Q6DUV1_RAT	32.92	34.5	Protein kinase C epsilon OS=Rattus norvegicus GN=Prkce PE=2 SV=1	19	18	0.534587	0.83949
Q5M7T6	Q5M7T6_RAT	31.21	59.5	ATPase, H+ transporting, lysosomal 38kDa, V0 subunit d1 OS=Rattus norvegicus GN=Atp6v0d1 PE=2 SV=1	41	18	0.591542	1.00929
D3ZRA3	D3ZRA3_RAT	32.52	28.9	Acetyl-CoA carboxylase 1 OS=Rattus norvegicus GN=Acaca PE=2 SV=1	19	18	0.666741	1.11682
Q99NA5	IDH3A_RAT	31.62	51.6	Isocitrate dehydrogenase [NAD] subunit alpha, mitochondrial OS=Rattus norvegicus GN=Idh3a PE=1 SV=1	30	18	0.724525	1.3678
G3V6L4	G3V6L4_RAT	41.69	52	Kinesin family member 5C (Predicted) OS=Rattus norvegicus GN=Kif5c PE=3 SV=1	25	18	0.831759	1.29416
Q62950	DPYL1_RAT	34.34	57	Dihydropyrimidinase-related protein 1 OS=Rattus norvegicus GN=Crmp1 PE=1 SV=1	34	18	0.871012	0.972763
G3V864	G3V864_RAT	31.16	48.4	Lipid phosphate phosphatase-related protein type 4 OS=Rattus norvegicus GN=Lppr4 PE=4 SV=1	20	18	0.9205	0.83949
Q5XI34	Q5XI34_RAT	34.24	47.9	Protein Ppp2r1a OS=Rattus norvegicus GN=Ppp2r1a PE=2 SV=1	23	18	0.954938	0.98174
H3BVI8	H3BVI8_RAT	35.41	40.3	Rap guanine nucleotide exchange factor 2 (Fragment) OS=Rattus norvegicus GN=Rapgef2 PE=4 SV=1	22	18	0.972733	1.05686
F1M0K2	F1M0K2_RAT	37.54	42	Aconitate hydratase, mitochondrial (Fragment) OS=Rattus norvegicus GN=Aco2 PE=2 SV=1	24	18	1	0.990786
G3V6U3	G3V6U3_RAT	34.74	60	Asparagine-linked glycosylation 2 homolog (Yeast, alpha-1,3-mannosyltransferase), isoform CRA_a OS=Rattus norvegicus GN=Alg2 PE=4 SV=1	25	18	1	0.972763
F1LN75	F1LN75_RAT	32.04	54.9	Septin-9 (Fragment) OS=Rattus norvegicus GN=Sept9 PE=2 SV=1	27	18	1	0.972763
D3ZIE9	D3ZIE9_RAT	32.17	44	Protein Aldh18a1 OS=Rattus norvegicus GN=Aldh18a1 PE=4 SV=1	19	18	1.00926	0.955019
P19490	GRIA1_RAT	43.1	43.8	Glutamate receptor 1 OS=Rattus norvegicus GN=Gria1 PE=1 SV=2	47	18	1.00927	1.01864
Q6P3V9	Q6P3V9_RAT	34.17	43.5	60S ribosomal protein L4 OS=Rattus norvegicus GN=Rpl4 PE=2 SV=1	22	18	1.01849	1.12714
D3ZZK3	D3ZZK3_RAT	32.02	33.6	Protein Epha4 OS=Rattus norvegicus GN=Epha4 PE=2 SV=1	21	18	1.01857	1.03756
F1M4A0	F1M4A0_RAT	35.6	28.7	Protein Tjp1 (Fragment) OS=Rattus norvegicus GN=Tjp1 PE=4 SV=1	20	18	1.0186	1
Q5BK63	NDUA9_RAT	32.41	58.4	NADH dehydrogenase [ubiquinone] 1 alpha subcomplex subunit 9, mitochondrial OS=Rattus norvegicus GN=Ndufa9 PE=1 SV=2	30	18	1.0186	1
D4A899	D4A899_RAT	35.72	20.2	Protein Vps13a OS=Rattus norvegicus GN=Vps13a PE=2 SV=1	20	18	1.03745	0.990786
Q5M964	Q5M964_RAT	33.06	57.8	Fumarate hydratase 1 OS=Rattus norvegicus GN=Fh PE=2 SV=1	26	18	1.03749	1.04712
G3V849	G3V849_RAT	37.29	43.6	Discs, large (Drosophila) homolog-associated protein 1, isoform CRA_a OS=Rattus norvegicus GN=Dlgap1 PE=4 SV=1	23	18	1.0666	1.08648
Q5MPA9	DCLK2_RAT	35.33	45.6	Serine/threonine-protein kinase DCLK2 OS=Rattus norvegicus GN=Dclk2 PE=1 SV=2	25	18	1.07644	1.04712
F1M3R5	F1M3R5_RAT	34.58	46.4	Uncharacterized protein (Fragment) OS=Rattus norvegicus GN=Pkp4 PE=2 SV=1	26	18	1.08648	1.01864
Q62888	NLGN2_RAT	33.84	35.4	Neuroligin-2 OS=Rattus norvegicus GN=Nlgn2 PE=1 SV=1	23	18	1.10669	1.08648
Q6GMM8	Q6GMM8_RAT	37.71	50	Long-chain fatty acid transport protein 1 OS=Rattus norvegicus GN=Slc27a1 PE=2 SV=1	22	18	1.11688	0.737898
D4A9M1	D4A9M1_RAT	31.48	43.5	Dipeptidyl aminopeptidase-like protein 6 OS=Rattus norvegicus GN=Dpp6 PE=2 SV=1	19	18	1.16951	2.03252
G3V7T8	G3V7T8_RAT	39.02	42.7	Discs, large (Drosophila) homolog-associated protein 3, isoform CRA_b OS=Rattus norvegicus GN=Dlgap3 PE=4 SV=1	21	18	1.25885	1.92308
Q07266	DREB_RAT	34.82	47	Drebrin OS=Rattus norvegicus GN=Dbn1 PE=2 SV=3	30	18	1.30618	0.955019
D3ZTF0	D3ZTF0_RAT	34.73	37.9	Protein RGD1560470 OS=Rattus norvegicus GN=RGD1560470 PE=4 SV=1	21	18	1.4724	1.08648
Q6AXV4	SAM50_RAT	34.94	57.4	Sorting and assembly machinery component 50 homolog OS=Rattus norvegicus GN=Samm50 PE=1 SV=1	29	18	1.48588	0.990786
P07335	KCRB_RAT	34.11	56.4	Creatine kinase B-type OS=Rattus norvegicus GN=Ckb PE=1 SV=2	32	17	0.420689	0.704672
Q4FZZ4	Q4FZZ4_RAT	37.85	52.1	Protein LOC100365902 OS=Rattus norvegicus GN=LOC100365902 PE=2 SV=1	28	17	0.515217	0.717772
Q63092	CAMKV_RAT	34.56	51.2	CaM kinase-like vesicle-associated protein OS=Rattus norvegicus GN=Camkv PE=1 SV=1	24	17	0.642687	0.744713
D3ZSA9	D3ZSA9_RAT	30.49	27.4	Protein Nomo1 OS=Rattus norvegicus GN=Nomo1 PE=4 SV=1	18	17	0.751651	1.73792
P11240	COX5A_RAT	29.71	70.6	Cytochrome c oxidase subunit 5A, mitochondrial OS=Rattus norvegicus GN=Cox5a PE=1 SV=1	22	17	0.895423	1.33049
P13264	GLSK_RAT	35.46	43.6	Glutaminase kidney isoform, mitochondrial OS=Rattus norvegicus GN=Gls PE=1 SV=2	30	17	0.92053	1.02807
P63039	CH60_RAT	35.44	53.9	60 kDa heat shock protein, mitochondrial OS=Rattus norvegicus GN=Hspd1 PE=1 SV=1	23	17	0.9462	0.990786
D3ZU08	D3ZU08_RAT	32.07	67.3	Protein Napg OS=Rattus norvegicus GN=Napg PE=4 SV=1	27	17	0.946312	1.05686
Q5U2X8	Q5U2X8_RAT	34.87	47.6	Acyl-CoA thioesterase 9 OS=Rattus norvegicus GN=Acot9 PE=2 SV=1	23	17	0.963853	0.946253
Q9WV63	KIF2A_RAT	35.25	40	Kinesin-like protein KIF2A OS=Rattus norvegicus GN=Kif2a PE=2 SV=2	21	17	0.972708	0.98174
F8WFM2	F8WFM2_RAT	30.82	78.5	Beta-soluble NSF attachment protein OS=Rattus norvegicus GN=Napb PE=4 SV=1	59	17	0.972708	0.98174
O88881	BEGIN_RAT	34.2	59.3	Brain-enriched guanylate kinase-associated protein OS=Rattus norvegicus GN=Begain PE=1 SV=1	19	17	0.981739	1.03756
G3V7L8	G3V7L8_RAT	30.33	51.8	ATPase, H+ transporting, V1 subunit E isoform 1, isoform CRA_a OS=Rattus norvegicus GN=Atp6v1e1 PE=3 SV=1	45	17	0.990707	1.65948
D4A9U5	D4A9U5_RAT	34.07	29.6	Protein Daam1 OS=Rattus norvegicus GN=Daam1 PE=2 SV=1	21	17	1	1.05686
P67779	PHB_RAT	31.34	70.6	Prohibitin OS=Rattus norvegicus GN=Phb PE=1 SV=1	36	17	1	1.00929
F1LR90	F1LR90_RAT	38.47	48.8	Adenosylhomocysteinase OS=Rattus norvegicus GN=Ahcyl1 PE=2 SV=1	28	17	1.0093	1.05686
D3ZDX5	D3ZDX5_RAT	28.23	21.7	Uncharacterized protein OS=Rattus norvegicus GN=Plxnb1 PE=4 SV=1	19	17	1.01853	1.04712
F1LM56	F1LM56_RAT	33.2	32	Misshapen-like kinase 1 (Fragment) OS=Rattus norvegicus GN=Mink1 PE=2 SV=1	20	17	1.02802	0.972763
F1LPG3	F1LPG3_RAT	30.03	33.2	Phosphofurin acidic cluster sorting protein 1 OS=Rattus norvegicus GN=Pacs1 PE=2 SV=1	17	17	1.03749	1.04712
P63086	MK01_RAT	37.14	57.5	Mitogen-activated protein kinase 1 OS=Rattus norvegicus GN=Mapk1 PE=1 SV=3	31	17	1.03755	1.00929
Q62976	KCMA1_RAT	31.06	34.2	Calcium-activated potassium channel subunit alpha-1 OS=Rattus norvegicus GN=Kcnma1 PE=1 SV=3	18	17	1.0471	1
G3V8H2	G3V8H2_RAT	34.05	41.3	Engulfment and cell motility 2, ced-12 homolog (C. elegans), isoform CRA_c OS=Rattus norvegicus GN=Elmo2 PE=4 SV=1	24	17	1.06662	1.01864
D4ADW6	D4ADW6_RAT	32.93	32.8	Protein Ktn1 OS=Rattus norvegicus GN=Ktn1 PE=2 SV=1	17	17	1.11696	1.85357
D3ZRX4	D3ZRX4_RAT	34.7	49.6	Microtubule-associated protein OS=Rattus norvegicus GN=Mapt PE=2 SV=1	30	17	1.12721	1.45879
P04636	MDHM_RAT	32.61	76.3	Malate dehydrogenase, mitochondrial OS=Rattus norvegicus GN=Mdh2 PE=1 SV=2	32	17	1.2133	2.18771
Q6P7A7	Q6P7A7_RAT	30.93	44.1	Ribophorin I OS=Rattus norvegicus GN=Rpn1 PE=2 SV=1	18	16	0.501176	0.758553
Q66HD0	ENPL_RAT	32.24	38.2	Endoplasmin OS=Rattus norvegicus GN=Hsp90b1 PE=1 SV=2	22	16	0.586149	0.990786
D3ZEG5	D3ZEG5_RAT	30.36	48	Protein Gprin1 OS=Rattus norvegicus GN=Gprin1 PE=4 SV=1	16	16	0.648671	1.01864
D3ZTP5	D3ZTP5_RAT	25.08	38.5	RIM binding protein 2, isoform CRA_b OS=Rattus norvegicus GN=Rimbp2 PE=4 SV=1	20	16	0.9204	1
D3ZZU1	D3ZZU1_RAT	33.35	34.4	CLIP-associating protein 2 OS=Rattus norvegicus GN=Clasp2 PE=2 SV=1	25	16	0.955019	0.955019
D3ZIN5	D3ZIN5_RAT	31.27	24.3	Protein RGD1308772 OS=Rattus norvegicus GN=Vwa8 PE=4 SV=1	16	16	0.955078	1.01864
F1LRK8	F1LRK8_RAT	32.24	61.9	Actin-related protein 3 OS=Rattus norvegicus GN=Actr3 PE=2 SV=1	27	16	0.972756	1.02807
D3ZSM1	D3ZSM1_RAT	27.48	40	Protein Epb4.1l2 OS=Rattus norvegicus GN=Epb4.1l2 PE=4 SV=1	25	16	0.972838	1.08648
P31422	GRM3_RAT	29.99	31.3	Metabotropic glutamate receptor 3 OS=Rattus norvegicus GN=Grm3 PE=1 SV=1	19	16	0.98174	0.98174
Q8K4Y5	LGI1_RAT	32.53	42.2	Leucine-rich glioma-inactivated protein 1 OS=Rattus norvegicus GN=Lgi1 PE=1 SV=1	25	16	0.981803	1.02807
Q5XIH3	Q5XIH3_RAT	31.14	56.3	NADH dehydrogenase (Ubiquinone) flavoprotein 1 OS=Rattus norvegicus GN=Ndufv1 PE=2 SV=1	23	16	0.981803	1.02807
Q5M7U6	ARP2_RAT	27.48	51.8	Actin-related protein 2 OS=Rattus norvegicus GN=Actr2 PE=1 SV=1	39	16	0.981809	0.972763
Q62824	EXOC4_RAT	34.48	43.7	Exocyst complex component 4 OS=Rattus norvegicus GN=Exoc4 PE=1 SV=1	18	16	0.9908	1
D3ZAA9	D3ZAA9_RAT	34.18	47.3	Protein Mpp2 OS=Rattus norvegicus GN=Mpp2 PE=2 SV=1	26	16	1	1
O08700	VPS45_RAT	30.02	44	Vacuolar protein sorting-associated protein 45 OS=Rattus norvegicus GN=Vps45 PE=2 SV=1	18	16	1	0.98174
D4A3Q7	D4A3Q7_RAT	29.95	52.7	Gamma-adducin OS=Rattus norvegicus GN=Add3 PE=2 SV=1	19	16	1	1.00929
D3ZAI6	D3ZAI6_RAT	33.48	43.6	Protein Nt5dc3 OS=Rattus norvegicus GN=Nt5dc3 PE=3 SV=1	22	16	1.00921	0.990786
Q9Z0W5	PACN1_RAT	32.62	63.7	Protein kinase C and casein kinase substrate in neurons protein 1 OS=Rattus norvegicus GN=Pacsin1 PE=1 SV=1	23	16	1.00923	0.98174
P01830	THY1_RAT	19.35	62.7	Thy-1 membrane glycoprotein OS=Rattus norvegicus GN=Thy1 PE=1 SV=1	40	16	1.00927	1.01864
G3V741	G3V741_RAT	33.26	52	Phosphate carrier protein, mitochondrial OS=Rattus norvegicus GN=Slc25a3 PE=3 SV=1	24	16	1.00927	0.946253
D4A4A5	D4A4A5_RAT	33.66	37.5	Arf-GAP with GTPase, ANK repeat and PH domain-containing protein 2 OS=Rattus norvegicus GN=Agap2 PE=2 SV=1	18	16	1.0093	1
O08873	MADD_RAT	30.55	22.4	MAP kinase-activating death domain protein OS=Rattus norvegicus GN=Madd PE=1 SV=1	18	16	1.01864	1.01864
D3ZQP5	D3ZQP5_RAT	31.12	27.2	Signal-induced proliferation-associated 1-like protein 1 OS=Rattus norvegicus GN=Sipa1l1 PE=2 SV=1	17	16	1.01869	1.08648
F1M8A4	F1M8A4_RAT	39.76	42.7	Protein Ppfia2 (Fragment) OS=Rattus norvegicus GN=Ppfia2 PE=4 SV=1	27	16	1.02801	1.03756
D4A2X4	D4A2X4_RAT	26.19	28.8	Myosin phosphatase Rho-interacting protein OS=Rattus norvegicus GN=Mprip PE=2 SV=1	19	16	1.02807	1.02807
D3ZYV9	D3ZYV9_RAT	31.46	31.4	Protein Dnajc6 OS=Rattus norvegicus GN=Dnajc6 PE=2 SV=1	23	16	1.02811	1.01864
Q99PD4	ARC1A_RAT	31.29	63.8	Actin-related protein 2/3 complex subunit 1A OS=Rattus norvegicus GN=Arpc1a PE=2 SV=1	30	16	1.06664	0.711238
F1LTW9	F1LTW9_RAT	34.8	37.8	Protein Efr3b (Fragment) OS=Rattus norvegicus GN=Efr3b PE=2 SV=1	20	16	1.06669	1.05686
P97685	NFASC_RAT	48.37	35	Neurofascin OS=Rattus norvegicus GN=Nfasc PE=1 SV=2	33	16	1.0864	1.09649
P07936	NEUM_RAT	29.58	89.4	Neuromodulin OS=Rattus norvegicus GN=Gap43 PE=1 SV=1	26	16	1.08648	1.08648
B2CZC8	B2CZC8_RAT	30.85	24.4	Glutamate receptor, metabotropic 5, isoform CRA_a OS=Rattus norvegicus GN=Grm5 PE=2 SV=1	16	16	1.09642	1.24735
Q4QRB4	TBB3_RAT	26.35	73.1	Tubulin beta-3 chain OS=Rattus norvegicus GN=Tubb3 PE=1 SV=1	281	16	1.18022	0.990786
Q9Z214	HOME1_RAT	29.79	65	Homer protein homolog 1 OS=Rattus norvegicus GN=Homer1 PE=1 SV=2	29	16	1.19115	1.20221
G3V803	G3V803_RAT	33.03	34.4	Cadherin-2 OS=Rattus norvegicus GN=Cdh2 PE=3 SV=1	33	16	1.20235	1.67504
D4ADX3	D4ADX3_RAT	28.87	56.9	Ras-related C3 botulinum toxin substrate 1 OS=Rattus norvegicus GN=Rac1 PE=3 SV=1	22	16	1.22454	1.16945
P14669	ANXA3_RAT	27.05	65.1	Annexin A3 OS=Rattus norvegicus GN=Anxa3 PE=1 SV=4	20	15	0.44875	0.698227
P31596	EAA2_RAT	32.01	40	Excitatory amino acid transporter 2 OS=Rattus norvegicus GN=Slc1a2 PE=1 SV=2	35	15	0.625189	0.946253
G3V8V3	G3V8V3_RAT	29.18	42.3	Phosphorylase OS=Rattus norvegicus GN=Pygm PE=3 SV=1	30	15	0.636754	1.04712
D3ZSA6	D3ZSA6_RAT	26.39	34.3	Protein Igsf8 OS=Rattus norvegicus GN=Igsf8 PE=2 SV=1	31	15	0.698223	0.870928
D3ZRF5	D3ZRF5_RAT	28.15	57.9	Protein Slc25a22 OS=Rattus norvegicus GN=Slc25a22 PE=3 SV=1	29	15	0.71123	0.474248
D3ZT20	D3ZT20_RAT	28.82	37.5	Uncharacterized protein OS=Rattus norvegicus PE=4 SV=1	18	15	0.731159	0.903669
P70566	TMOD2_RAT	26.57	56.7	Tropomodulin-2 OS=Rattus norvegicus GN=Tmod2 PE=1 SV=1	20	15	0.824067	0.895335
Q5EBC3	Q5EBC3_RAT	26.6	37.8	Methylenetetrahydrofolate dehydrogenase (NADP+ dependent) 1, methenyltetrahydrofolate cyclohydrolase, formyltetrahydrofolate synthetase OS=Rattus norvegicus GN=Mthfd1 PE=2 SV=1	15	15	0.87905	0.98174
P49621	DGKB_RAT	34.92	40.3	Diacylglycerol kinase beta OS=Rattus norvegicus GN=Dgkb PE=2 SV=1	21	15	0.92897	0.45708
Q9JLT5	Q9JLT5_RAT	30.72	35.3	WFS1 OS=Rattus norvegicus GN=Wfs1 PE=2 SV=1	21	15	0.963774	0.98174
F1LS12	F1LS12_RAT	32.24	32.9	E3 ubiquitin-protein ligase OS=Rattus norvegicus GN=Nedd4l PE=2 SV=1	17	15	0.963893	1.03756
O35889	AFAD_RAT	40.04	28.8	Afadin OS=Rattus norvegicus GN=Mllt4 PE=1 SV=1	24	15	0.972733	1.05686
F1M945	F1M945_RAT	29.45	40.2	Type I inositol 3,4-bisphosphate 4-phosphatase OS=Rattus norvegicus GN=Inpp4a PE=2 SV=1	16	15	0.972782	0.955019
G3V8G5	G3V8G5_RAT	29.43	38	Golgi apparatus protein 1 OS=Rattus norvegicus GN=Glg1 PE=4 SV=1	16	15	0.972819	0.963855
P54313	GBB2_RAT	32.31	64.1	Guanine nucleotide-binding protein G(I)/G(S)/G(T) subunit beta-2 OS=Rattus norvegicus GN=Gnb2 PE=1 SV=4	29	15	0.981739	1.03756
A2VD09	A2VD09_RAT	30.01	47	Abi1 protein OS=Rattus norvegicus GN=Abi1 PE=2 SV=1	19	15	0.981766	1.01864
F1LR18	F1LR18_RAT	32.3	36.8	Protein Porf-2 OS=Rattus norvegicus GN=Arhgap39 PE=2 SV=1	17	15	0.990743	1.07643
Q5XIH7	PHB2_RAT	26.76	70.9	Prohibitin-2 OS=Rattus norvegicus GN=Phb2 PE=1 SV=1	34	15	0.9908	1
P35400	GRM7_RAT	25.91	36.2	Metabotropic glutamate receptor 7 OS=Rattus norvegicus GN=Grm7 PE=1 SV=1	15	15	0.9908	1
D4A354	D4A354_RAT	29.93	40.1	Glycerol kinase OS=Rattus norvegicus GN=Gk PE=2 SV=1	17	15	0.990832	0.955019
D4AC23	D4AC23_RAT	26.66	52	Protein Cct7 OS=Rattus norvegicus GN=Cct7 PE=3 SV=1	22	15	1	0.955019
P00507	AATM_RAT	33.18	61.9	Aspartate aminotransferase, mitochondrial OS=Rattus norvegicus GN=Got2 PE=1 SV=2	24	15	1.00921	0.990786
D3ZSR9	D3ZSR9_RAT	31.77	45.8	Exocyst complex component 7 OS=Rattus norvegicus GN=Exoc7 PE=2 SV=1	16	15	1.00925	1.02807
F1M3P6	F1M3P6_RAT	28.67	41.1	Protein LOC100364814 (Fragment) OS=Rattus norvegicus GN=Scai PE=4 SV=1	16	15	1.00927	1.01864
P32851	STX1A_RAT	28.19	61.1	Syntaxin-1A OS=Rattus norvegicus GN=Stx1a PE=1 SV=1	36	15	1.00927	1.01864
G3V792	G3V792_RAT	25.51	54.6	Cytoplasmic dynein 1 intermediate chain 1 OS=Rattus norvegicus GN=Dync1i1 PE=4 SV=1	17	15	1.00928	0.937559
F1LX94	F1LX94_RAT	27.5	57.2	Protein Cacnb4 (Fragment) OS=Rattus norvegicus GN=Cacnb4 PE=2 SV=1	18	15	1.00929	1.00929
B5DFC3	B5DFC3_RAT	27.95	38.3	Protein Sec23a OS=Rattus norvegicus GN=Sec23a PE=2 SV=1	21	15	1.01853	0.990786
Q7TPB1	TCPD_RAT	28.02	65.5	T-complex protein 1 subunit delta OS=Rattus norvegicus GN=Cct4 PE=1 SV=3	19	15	1.01855	0.98174
F1M4N6	F1M4N6_RAT	27.8	22.8	Uncharacterized protein (Fragment) OS=Rattus norvegicus GN=Dock3 PE=2 SV=1	18	15	1.01864	1.01864
Q8R491	EHD3_RAT	24.43	63	EH domain-containing protein 3 OS=Rattus norvegicus GN=Ehd3 PE=1 SV=2	34	15	1.01864	1.01864
D3ZKG1	D3ZKG1_RAT	27.89	50.4	Protein LOC100361295 OS=Rattus norvegicus GN=LOC100361295 PE=4 SV=1	15	15	1.02794	1.06655
F1M5B8	F1M5B8_RAT	27.97	28.3	Protein Astn1 (Fragment) OS=Rattus norvegicus GN=Astn1 PE=4 SV=1	18	15	1.03746	1.07643
B4F7F3	B4F7F3_RAT	25.97	39.4	Arvcf protein OS=Rattus norvegicus GN=Arvcf PE=2 SV=1	16	15	1.03749	1.04712
D4A8Q8	D4A8Q8_RAT	26.34	23.8	Protein Mapk8ip3 OS=Rattus norvegicus GN=Mapk8ip3 PE=2 SV=1	17	15	1.03763	1.02807
D3ZHY7	D3ZHY7_RAT	34.01	45.9	Microtubule-associated protein OS=Rattus norvegicus GN=Map4 PE=2 SV=1	24	15	1.04721	1.18036
D3ZWP9	D3ZWP9_RAT	30.72	32.7	Sorbin and SH3 domain-containing protein 2 OS=Rattus norvegicus GN=Sorbs2 PE=2 SV=1	15	15	1.05686	1.05686
D3ZG43	D3ZG43_RAT	28.21	63.3	NADH dehydrogenase (Ubiquinone) Fe-S protein 3 (Predicted), isoform CRA_c OS=Rattus norvegicus GN=Ndufs3 PE=3 SV=1	22	15	1.08634	1.12714
F1LTE0	F1LTE0_RAT	24.91	19.3	Protein Tanc2 (Fragment) OS=Rattus norvegicus GN=Tanc2 PE=2 SV=1	16	15	1.0864	1
P97852	DHB4_RAT	29.7	33.3	Peroxisomal multifunctional enzyme type 2 OS=Rattus norvegicus GN=Hsd17b4 PE=1 SV=3	16	15	1.10667	0.544514
F1LWL1	F1LWL1_RAT	28.95	45.6	Exocyst complex component 5 (Fragment) OS=Rattus norvegicus GN=Exoc5 PE=2 SV=1	17	15	1.15873	0.937559
D3ZP53	D3ZP53_RAT	30.57	34.6	Uncharacterized protein OS=Rattus norvegicus PE=4 SV=1	31	15	1.27049	1.11682
D4A121	D4A121_RAT	35.1	29.8	Intersectin 1 OS=Rattus norvegicus GN=Itsn1 PE=4 SV=1	21	15	1.33043	1.19119
Q9Z272	GIT1_RAT	27.8	37.9	ARF GTPase-activating protein GIT1 OS=Rattus norvegicus GN=Git1 PE=1 SV=1	19	15	1.75405	1.52765
P63102	1433Z_RAT	31.76	69	14-3-3 protein zeta/delta OS=Rattus norvegicus GN=Ywhaz PE=1 SV=1	41	14	0.575431	0.630955
O35095	NCDN_RAT	26.51	29.1	Neurochondrin OS=Rattus norvegicus GN=Ncdn PE=1 SV=2	16	14	0.724436	0.69185
P97837	DLGP2_RAT	26.09	31.3	Disks large-associated protein 2 OS=Rattus norvegicus GN=Dlgap2 PE=1 SV=3	17	14	0.847152	0.870928
P70600	FAK2_RAT	34.07	41.7	Protein-tyrosine kinase 2-beta OS=Rattus norvegicus GN=Ptk2b PE=1 SV=1	20	14	0.946192	0.911993
Q8VHU4	ELP1_RAT	25.78	26.8	Elongator complex protein 1 OS=Rattus norvegicus GN=Ikbkap PE=2 SV=1	15	14	0.9462	0.990786
F8WG21	F8WG21_RAT	25.21	41.4	Succinate dehydrogenase [ubiquinone] flavoprotein subunit, mitochondrial OS=Rattus norvegicus GN=Sdha PE=4 SV=1	15	14	0.946306	1.00929
E9PU33	E9PU33_RAT	24.44	30.1	Protein Vps11 OS=Rattus norvegicus GN=Vps11 PE=2 SV=1	15	14	0.954986	1.00929
O08838	AMPH_RAT	28.34	36.5	Amphiphysin OS=Rattus norvegicus GN=Amph PE=1 SV=1	20	14	0.963838	1.01864
D3Z9D0	D3Z9D0_RAT	27.62	22.7	Protein RGD1306271 OS=Rattus norvegicus GN=RGD1306271 PE=2 SV=1	16	14	0.963915	1.02807
Q5BJZ3	Q5BJZ3_RAT	25.46	22	Nicotinamide nucleotide transhydrogenase OS=Rattus norvegicus GN=Nnt PE=2 SV=1	15	14	0.963915	1.02807
P56574	IDHP_RAT	26	51.8	Isocitrate dehydrogenase [NADP], mitochondrial OS=Rattus norvegicus GN=Idh2 PE=1 SV=2	20	14	0.972654	0.990786
Q6AYH5	DCTN2_RAT	28.28	61.2	Dynactin subunit 2 OS=Rattus norvegicus GN=Dctn2 PE=1 SV=1	24	14	0.972708	0.98174
Q5BJU7	WASF1_RAT	27.33	46	Wiskott-Aldrich syndrome protein family member 1 OS=Rattus norvegicus GN=Wasf1 PE=2 SV=1	20	14	0.972763	0.972763
G3V7I5	G3V7I5_RAT	25.61	49.9	Aldehyde dehydrogenase X, mitochondrial OS=Rattus norvegicus GN=Aldh1b1 PE=3 SV=1	19	14	0.972782	0.955019
P31399	ATP5H_RAT	24.8	77.6	ATP synthase subunit d, mitochondrial OS=Rattus norvegicus GN=Atp5h PE=1 SV=3	21	14	0.972816	1.03756
P13086	SUCA_RAT	23.97	54.3	Succinyl-CoA ligase [ADP/GDP-forming] subunit alpha, mitochondrial OS=Rattus norvegicus GN=Suclg1 PE=2 SV=2	27	14	0.981732	1.00929
P14882	PCCA_RAT	26.14	45.7	Propionyl-CoA carboxylase alpha chain, mitochondrial OS=Rattus norvegicus GN=Pcca PE=1 SV=3	14	14	0.98174	0.98174
Q06647	ATPO_RAT	26.06	84.5	ATP synthase subunit O, mitochondrial OS=Rattus norvegicus GN=Atp5o PE=1 SV=1	31	14	0.981809	0.972763
Q99PW9	Q99PW9_RAT	29.38	42.5	Huntingtin interacting protein 1 related (Fragment) OS=Rattus norvegicus GN=Hip1r PE=2 SV=1	15	14	0.990856	0.972763
F1LSR8	F1LSR8_RAT	40.92	30.7	Voltage-dependent calcium channel subunit alpha-2/delta-3 OS=Rattus norvegicus GN=Cacna2d3 PE=2 SV=1	23	14	1	0.990786
F1M1G5	F1M1G5_RAT	28.36	42.6	Protein Kctd16 (Fragment) OS=Rattus norvegicus GN=Kctd16 PE=4 SV=1	19	14	1	0.972763
B0BMW2	B0BMW2_RAT	27.45	75.5	Hydroxyacyl-Coenzyme A dehydrogenase type II OS=Rattus norvegicus GN=Hsd17b10 PE=2 SV=1	21	14	1	1.05686
P19627	GNAZ_RAT	27.42	58.6	Guanine nucleotide-binding protein G(z) subunit alpha OS=Rattus norvegicus GN=Gnaz PE=2 SV=3	28	14	1	1.05686
D3ZPZ9	D3ZPZ9_RAT	26.59	79	Mitochondrial fission factor OS=Rattus norvegicus GN=Mff PE=4 SV=1	18	14	1	0.990786
D3ZMF0	D3ZMF0_RAT	23.59	27.9	Protein Ank1 OS=Rattus norvegicus GN=Ank1 PE=2 SV=1	25	14	1	1.02807
P10888	COX41_RAT	27.74	58	Cytochrome c oxidase subunit 4 isoform 1, mitochondrial OS=Rattus norvegicus GN=Cox4i1 PE=1 SV=1	26	14	1.00921	1.04712
Q5XI32	CAPZB_RAT	27.25	53.7	F-actin-capping protein subunit beta OS=Rattus norvegicus GN=Capzb PE=1 SV=1	24	14	1.00921	1.04712
Q8CF97	VCIP1_RAT	23.74	34	Deubiquitinating protein VCIP135 OS=Rattus norvegicus GN=Vcpip1 PE=1 SV=2	16	14	1.00927	0.946253
Q5M7X1	Q5M7X1_RAT	27.58	38.5	Coatomer protein complex, subunit beta 2 (Beta prime) OS=Rattus norvegicus GN=Copb2 PE=2 SV=1	14	14	1.00929	1.00929
Q62825	EXOC3_RAT	26.44	37.4	Exocyst complex component 3 OS=Rattus norvegicus GN=Exoc3 PE=1 SV=1	17	14	1.01867	1.00929
B1WC61	B1WC61_RAT	25.92	45	Acad9 protein OS=Rattus norvegicus GN=Acad9 PE=2 SV=1	17	14	1.01867	1.00929
P09117	ALDOC_RAT	28.71	74.7	Fructose-bisphosphate aldolase C OS=Rattus norvegicus GN=Aldoc PE=1 SV=3	50	14	1.02801	1.03756
F1LQN3	F1LQN3_RAT	27.76	30.2	Reticulon-4 OS=Rattus norvegicus GN=Rtn4 PE=2 SV=1	14	14	1.02801	1.03756
Q9JI66	S4A4_RAT	24.15	28.3	Electrogenic sodium bicarbonate cotransporter 1 OS=Rattus norvegicus GN=Slc4a4 PE=1 SV=1	24	14	1.03744	1.06655
F1LPV9	F1LPV9_RAT	27.42	16.9	Huntingtin OS=Rattus norvegicus GN=Htt PE=2 SV=1	14	14	1.03755	1.00929
D3ZZU0	D3ZZU0_RAT	26.41	63.7	Actin related protein 2/3 complex, subunit 2 (Predicted), isoform CRA_a OS=Rattus norvegicus GN=Arpc2 PE=4 SV=1	21	14	1.03755	1.00929
Q68FQ9	Q68FQ9_RAT	28.67	49.8	LanC lantibiotic synthetase component C-like 2 (Bacterial) OS=Rattus norvegicus GN=Lancl2 PE=2 SV=1	18	14	1.04712	1.04712
D4AEI8	D4AEI8_RAT	23.22	20.1	Protein Vps13d OS=Rattus norvegicus GN=Vps13d PE=2 SV=1	18	14	1.04712	1.04712
O88954	MPP3_RAT	26.46	47.7	MAGUK p55 subfamily member 3 OS=Rattus norvegicus GN=Mpp3 PE=1 SV=3	17	14	1.04713	1.00929
P19139	CSK21_RAT	25.51	52.4	Casein kinase II subunit alpha OS=Rattus norvegicus GN=Csnk2a1 PE=1 SV=2	20	14	1.04714	1.05686
P63245	GBLP_RAT	26.07	59.9	Guanine nucleotide-binding protein subunit beta-2-like 1 OS=Rattus norvegicus GN=Gnb2l1 PE=1 SV=3	17	14	1.04721	1.03756
F8WG66	F8WG66_RAT	26.88	35.4	Plasma membrane calcium-transporting ATPase 3 OS=Rattus norvegicus GN=Atp2b3 PE=3 SV=1	28	14	1.06658	0.911993
D3ZD10	D3ZD10_RAT	25.48	34.2	Carnitine O-acetyltransferase OS=Rattus norvegicus GN=Crat PE=2 SV=1	18	14	1.08646	1.02807
D3ZU84	D3ZU84_RAT	34.76	33.1	Protein Stxbp5l OS=Rattus norvegicus GN=Stxbp5l PE=4 SV=1	27	14	1.11686	0.928936
B2RYJ7	B2RYJ7_RAT	26.28	54.8	ARP1 actin-related protein 1 homolog B (Yeast) OS=Rattus norvegicus GN=Actr1b PE=2 SV=1	20	14	1.14813	0.816593
P11980	KPYM_RAT	32.76	57.8	Pyruvate kinase isozymes M1/M2 OS=Rattus norvegicus GN=Pkm PE=1 SV=3	17	14	1.22454	1.29416
D3ZFQ8	D3ZFQ8_RAT	25.25	50	Cytochrome c-1 (Predicted), isoform CRA_c OS=Rattus norvegicus GN=Cyc1 PE=4 SV=1	44	14	1.34272	1.85357
P14668	ANXA5_RAT	29	60.8	Annexin A5 OS=Rattus norvegicus GN=Anxa5 PE=1 SV=3	20	14	1.92308	3.69822
O89089	O89089_RAT	27.57	25.4	Pore-forming calcium channel alpha-1B subunit variant a OS=Rattus norvegicus GN=Cacna1b PE=1 SV=1	17	14	2.26983	2.31214
G3V758	G3V758_RAT	26.72	29.9	Contactin 2 OS=Rattus norvegicus GN=Cntn2 PE=4 SV=1	14	14	5.24808	3.66435
P68403	KPCB_RAT	37.06	55	Protein kinase C beta type OS=Rattus norvegicus GN=Prkcb PE=1 SV=3	31	14
P62142	PP1B_RAT	28.39	62.1	Serine/threonine-protein phosphatase PP1-beta catalytic subunit OS=Rattus norvegicus GN=Ppp1cb PE=1 SV=3	21	13	0.398098	0.452899
P63036	DNJA1_RAT	23.75	52.4	DnaJ homolog subfamily A member 1 OS=Rattus norvegicus GN=Dnaja1 PE=2 SV=1	15	13	0.452862	0.619425
F1LNN9	F1LNN9_RAT	22.21	73.8	Brain acid soluble protein 1 OS=Rattus norvegicus GN=Basp1 PE=2 SV=1	17	13	0.608132	0.758553
D4A5X7	D4A5X7_RAT	22.3	50	Ganglioside-induced differentiation-associated-protein 1 (Predicted) OS=Rattus norvegicus GN=Gdap1 PE=4 SV=1	17	13	0.751662	1.4455
Q811U3	RB6I2_RAT	20.67	46.7	ELKS/Rab6-interacting/CAST family member 1 OS=Rattus norvegicus GN=Erc1 PE=1 SV=1	33	13	0.794379	0.946253
Q642B0	Q642B0_RAT	21.9	40.9	Glypican 4 OS=Rattus norvegicus GN=Gpc4 PE=2 SV=1	18	13	0.816652	0.809127
Q63610	TPM3_RAT	27.83	75.4	Tropomyosin alpha-3 chain OS=Rattus norvegicus GN=Tpm3 PE=1 SV=2	26	13	0.878988	0.972763
P17105	IP3KA_RAT	26.75	45.1	Inositol-trisphosphate 3-kinase A OS=Rattus norvegicus GN=Itpka PE=1 SV=3	15	13	0.912	1
Q924N5	ACBG1_RAT	23.29	42.2	Long-chain-fatty-acid--CoA ligase ACSBG1 OS=Rattus norvegicus GN=Acsbg1 PE=1 SV=1	14	13	0.92042	0.946253
B1WC64	B1WC64_RAT	28.1	46	Cyp46a1 protein OS=Rattus norvegicus GN=Cyp46a1 PE=2 SV=1	16	13	0.920428	0.972763
Q9Z1T4	CNKR2_RAT	39.28	38.6	Connector enhancer of kinase suppressor of ras 2 OS=Rattus norvegicus GN=Cnksr2 PE=1 SV=1	21	13	0.928933	1.23594
F1LQT3	F1LQT3_RAT	21.79	35.5	Rho-associated protein kinase 2 OS=Rattus norvegicus GN=Rock2 PE=2 SV=1	17	13	0.928936	0.928936
F1LSZ0	F1LSZ0_RAT	26	35.7	Protein Eps15l1 (Fragment) OS=Rattus norvegicus GN=Eps15l1 PE=2 SV=1	16	13	0.929031	1.03756
P18266	GSK3B_RAT	21.35	52.9	Glycogen synthase kinase-3 beta OS=Rattus norvegicus GN=Gsk3b PE=1 SV=1	18	13	0.946326	1.10668
D3ZG95	D3ZG95_RAT	21.44	41.9	Protein Efha2 OS=Rattus norvegicus GN=Efha2 PE=2 SV=1	15	13	0.954961	0.972763
Q3T1K5	CAZA2_RAT	26.06	73.4	F-actin-capping protein subunit alpha-2 OS=Rattus norvegicus GN=Capza2 PE=1 SV=1	26	13	0.954986	1.00929
F1M5Z4	F1M5Z4_RAT	22.11	38.9	Dolichyl-diphosphooligosaccharide--protein glycosyltransferase subunit 2 (Fragment) OS=Rattus norvegicus GN=Rpn2 PE=2 SV=1	14	13	0.963737	0.990786
Q498N3	Q498N3_RAT	21.68	45.2	Dctn4 protein OS=Rattus norvegicus GN=Dctn4 PE=2 SV=1	16	13	0.963855	1.05686
F1M0J7	F1M0J7_RAT	24.31	33.3	Protein Prickle2 (Fragment) OS=Rattus norvegicus GN=Prickle2 PE=4 SV=1	15	13	0.963868	1.00929
F1LWZ5	F1LWZ5_RAT	26.8	39.3	Uncharacterized protein (Fragment) OS=Rattus norvegicus PE=2 SV=1	15	13	0.972708	0.98174
Q3KRE0	ATAD3_RAT	24.55	50.1	ATPase family AAA domain-containing protein 3 OS=Rattus norvegicus GN=Atad3 PE=1 SV=1	20	13	0.972763	0.972763
P82995	HS90A_RAT	20.17	44.6	Heat shock protein HSP 90-alpha OS=Rattus norvegicus GN=Hsp90aa1 PE=1 SV=3	29	13	0.972813	0.809127
F1LP59	F1LP59_RAT	24.85	34.2	Uncharacterized protein (Fragment) OS=Rattus norvegicus GN=RGD1306487 PE=2 SV=1	13	13	0.98167	0.990786
D3ZB53	D3ZB53_RAT	26.34	46	Actin-binding LIM protein 2 OS=Rattus norvegicus GN=Ablim2 PE=2 SV=1	14	13	0.981759	0.955019
D3ZCJ6	D3ZCJ6_RAT	20.43	39.3	Disks large-associated protein 4 OS=Rattus norvegicus GN=Dlgap4 PE=2 SV=1	16	13	0.990789	0.911993
D4A831	D4A831_RAT	22.14	26.4	Brain-specific angiogenesis inhibitor 3 (Predicted) OS=Rattus norvegicus GN=Bai3 PE=4 SV=1	14	13	0.990816	1.00929
Q8CH85	Q8CH85_RAT	17.02	34.6	Soluble guanylyl cyclase beta 1 subunit OS=Rattus norvegicus GN=Gucy1b3 PE=2 SV=1	13	13	0.990832	0.955019
D3ZML0	D3ZML0_RAT	24.64	26.8	Tripeptidyl peptidase II, isoform CRA_a OS=Rattus norvegicus GN=Tpp2 PE=4 SV=1	13	13	1	0.903669
Q5XIF6	TBA4A_RAT	16.07	89.3	Tubulin alpha-4A chain OS=Rattus norvegicus GN=Tuba4a PE=2 SV=1	348	13	1	1.01864
D3ZQG6	TRIM2_RAT	24.92	42.5	Tripartite motif-containing protein 2 OS=Rattus norvegicus GN=Trim2 PE=1 SV=2	16	13	1.00921	1.04712
G3V7G0	G3V7G0_RAT	25.81	49.1	Cytoplasmic dynein 1 light intermediate chain 1 OS=Rattus norvegicus GN=Dync1li1 PE=4 SV=1	14	13	1.0093	1
F8WFS9	F8WFS9_RAT	28.1	45.1	Beta-adducin OS=Rattus norvegicus GN=Add2 PE=4 SV=1	21	13	1.0186	1
F1LNB0	F1LNB0_RAT	25.95	35.5	Rho guanine nucleotide exchange factor 7 OS=Rattus norvegicus GN=Arhgef7 PE=2 SV=1	16	13	1.028	1
Q91Y81	SEPT2_RAT	24.41	69.3	Septin-2 OS=Rattus norvegicus GN=Sept2 PE=1 SV=1	28	13	1.02811	1.01864
D3ZUX5	D3ZUX5_RAT	22.48	71.4	Coiled-coil-helix-coiled-coil-helix domain containing 3 (Predicted), isoform CRA_a OS=Rattus norvegicus GN=Chchd3 PE=4 SV=1	19	13	1.03746	1.07643
D3Z9L0	D3Z9L0_RAT	26.13	57.5	Protein Agk OS=Rattus norvegicus GN=Agk PE=4 SV=1	14	13	1.0375	1
D4ADS4	D4ADS4_RAT	18.5	37.5	Protein Mgst3 OS=Rattus norvegicus GN=Mgst3 PE=4 SV=1	47	13	1.03753	0.955019
F1LNI9	F1LNI9_RAT	20.89	49.7	Vesicle-associated membrane protein 2 (Fragment) OS=Rattus norvegicus GN=Vamp2 PE=2 SV=1	33	13	1.03756	1.03756
D3ZUM2	D3ZUM2_RAT	25.18	37.3	Protein Sarm1 OS=Rattus norvegicus GN=Sarm1 PE=4 SV=1	14	13	1.04703	1.06655
D3ZF34	D3ZF34_RAT	28.43	44.1	Heterogeneous nuclear ribonucleoprotein Q OS=Rattus norvegicus GN=Syncrip PE=2 SV=1	19	13	1.04719	1.02807
P62483	KCAB2_RAT	25.64	55	Voltage-gated potassium channel subunit beta-2 OS=Rattus norvegicus GN=Kcnab2 PE=1 SV=1	27	13	1.05673	1.07643
Q924M0	Q924M0_RAT	24.76	22.6	GABA type B receptor 1f OS=Rattus norvegicus GN=Gabbr1 PE=2 SV=1	16	13	1.06655	1.06655
D3ZCN6	D3ZCN6_RAT	19.83	42.1	Disks large homolog 1 OS=Rattus norvegicus GN=Dlg1 PE=2 SV=1	27	13	1.06662	1.10668
P19234	NDUV2_RAT	24.2	69	NADH dehydrogenase [ubiquinone] flavoprotein 2, mitochondrial OS=Rattus norvegicus GN=Ndufv2 PE=1 SV=2	23	13	1.07637	1.48588
D4A1G8	D4A1G8_RAT	27.13	34.9	Protein LOC500726 OS=Rattus norvegicus GN=LOC500726 PE=2 SV=1	13	13	1.07652	1.05686
Q62889	NLGN3_RAT	25.94	33.8	Neuroligin-3 OS=Rattus norvegicus GN=Nlgn3 PE=1 SV=1	19	13	1.09649	1.05686
P19643	AOFB_RAT	26.77	46	Amine oxidase [flavin-containing] B OS=Rattus norvegicus GN=Maob PE=1 SV=3	15	13	1.11694	1.01864
D3ZKK5	D3ZKK5_RAT	22.27	33.3	Protein Mtmr1 OS=Rattus norvegicus GN=Mtmr1 PE=2 SV=1	14	13	1.12713	1.06655
Q6IRH7	Q6IRH7_RAT	21.9	39.9	ClpB caseinolytic peptidase B homolog (E. coli) OS=Rattus norvegicus GN=Clpb PE=2 SV=1	13	13	1.13759	1.06655
D3ZK50	D3ZK50_RAT	26.18	48.5	Protein Traf3 OS=Rattus norvegicus GN=Traf3 PE=2 SV=1	14	13	1.1696	1.08648
D4A758	D4A758_RAT	19.91	27.7	Protein Lrrc8b OS=Rattus norvegicus GN=Lrrc8b PE=4 SV=1	14	13	1.2023	1.08648
D3Z912	D3Z912_RAT	23.09	67.9	Uncharacterized protein OS=Rattus norvegicus PE=4 SV=1	31	13	1.39318	1.25897
G3V6Z5	G3V6Z5_RAT	24.46	38.4	Glutamate receptor 3 OS=Rattus norvegicus GN=Gria3 PE=4 SV=1	19	13	1.59966	1.05686
D4AB03	D4AB03_RAT	26.44	28.5	Protein Fam120a OS=Rattus norvegicus GN=Fam120a PE=4 SV=1	15	13	2.83147	4.13052
D3ZJP4	D3ZJP4_RAT	40.19	35.5	Neurexin-3-alpha OS=Rattus norvegicus GN=Nrxn3 PE=2 SV=1	32	13
P38983	RSSA_RAT	22.95	52.2	40S ribosomal protein SA OS=Rattus norvegicus GN=Rpsa PE=1 SV=3	21	12	0.580761	0.855066
P50475	SYAC_RAT	22.99	43	Alanine--tRNA ligase, cytoplasmic OS=Rattus norvegicus GN=Aars PE=1 SV=3	13	12	0.580819	0.963855
Q5XI77	Q5XI77_RAT	24.22	40.2	Annexin OS=Rattus norvegicus GN=Anxa11 PE=2 SV=1	21	12	0.831726	0.660677
F1M3D3	F1M3D3_RAT	23.66	41.2	Protein Hnrpm OS=Rattus norvegicus GN=Hnrnpm PE=4 SV=1	13	12	0.920394	1.15875
G3V624	G3V624_RAT	23.33	36.3	Coronin OS=Rattus norvegicus GN=Coro1c PE=3 SV=1	16	12	0.920447	0.955019
P50554	GABT_RAT	24.05	39.8	4-aminobutyrate aminotransferase, mitochondrial OS=Rattus norvegicus GN=Abat PE=1 SV=3	12	12	0.928922	0.98174
P28037	AL1L1_RAT	20.86	31.7	Cytosolic 10-formyltetrahydrofolate dehydrogenase OS=Rattus norvegicus GN=Aldh1l1 PE=1 SV=3	12	12	0.92904	0.809127
Q4V8I9	Q4V8I9_RAT	19.49	41.3	UDP-glucose pyrophosphorylase 2 OS=Rattus norvegicus GN=Ugp2 PE=2 SV=1	15	12	0.9375	1.06655
D3ZGS3	OCRL_RAT	23.13	31.2	Inositol polyphosphate 5-phosphatase OCRL-1 OS=Rattus norvegicus GN=Ocrl PE=1 SV=1	14	12	0.955069	1.10668
O08773	RGS14_RAT	23.03	43.9	Regulator of G-protein signaling 14 OS=Rattus norvegicus GN=Rgs14 PE=1 SV=1	14	12	0.955078	1.01864
Q9QYU4	CRYM_RAT	20.77	53	Thiomorpholine-carboxylate dehydrogenase OS=Rattus norvegicus GN=Crym PE=1 SV=1	16	12	0.963774	0.98174
G3V917	G3V917_RAT	21.82	22.1	Protein TANC1 OS=Rattus norvegicus GN=Tanc1 PE=4 SV=1	12	12	0.963815	1.11682
Q2IBD4	Q2IBD4_RAT	22.26	26.6	Cortactin binding protein 2 OS=Rattus norvegicus GN=Cttnbp2 PE=4 SV=1	13	12	0.963816	1.09649
Q9JKS6	PCLO_RAT	17.5	39	Protein piccolo OS=Rattus norvegicus GN=Pclo PE=1 SV=1	105	12	0.972696	1.06655
Q5PQW5	Q5PQW5_RAT	18.86	37.8	ATPase, Ca++ transporting, type 2C, member 1 OS=Rattus norvegicus GN=Atp2c1 PE=2 SV=1	14	12	0.972763	0.972763
G3V910	G3V910_RAT	20.67	37.3	Opioid-binding protein/cell adhesion molecule OS=Rattus norvegicus GN=Opcml PE=4 SV=1	20	12	0.981692	1.15875
Q6AYT3	RTCB_RAT	22.16	38.4	tRNA-splicing ligase RtcB homolog OS=Rattus norvegicus PE=2 SV=1	13	12	0.9817	0.928936
Q3MHS9	Q3MHS9_RAT	24.52	47.5	Chaperonin containing Tcp1, subunit 6A (Zeta 1) OS=Rattus norvegicus GN=Cct6a PE=2 SV=1	20	12	0.981784	0.847242
O88664	TAOK1_RAT	22.32	41.7	Serine/threonine-protein kinase TAO1 OS=Rattus norvegicus GN=Taok1 PE=1 SV=1	12	12	0.981803	1.02807
P35565	CALX_RAT	19.22	29.3	Calnexin OS=Rattus norvegicus GN=Canx PE=1 SV=1	13	12	0.990816	1.00929
G3V9Z3	G3V9Z3_RAT	22.45	40.3	Amine oxidase [flavin-containing] A OS=Rattus norvegicus GN=Maoa PE=4 SV=1	15	12	0.990832	1.01864
F1LM72	F1LM72_RAT	24.5	44.5	Protein Ptprd (Fragment) OS=Rattus norvegicus GN=Ptprd PE=1 SV=1	28	12	1	1.06655
Q8CH90	Q8CH90_RAT	21.41	40.9	Soluble guanylyl cyclase alpha 2 subunit E219G mutant OS=Rattus norvegicus GN=Gucy1a2 PE=2 SV=1	12	12	1	1
D3ZTW9	D3ZTW9_RAT	20.46	50	Endonuclease G-like 1 (Predicted), isoform CRA_d OS=Rattus norvegicus GN=Exog PE=4 SV=1	15	12	1	1.01864
Q9QX10	Q9QX10_RAT	19.75	25.4	Na-K-Cl cotransporter OS=Rattus norvegicus GN=Slc12a2 PE=2 SV=1	13	12	1.00917	1.19119
G3V7I0	G3V7I0_RAT	19.98	46.7	Peroxiredoxin 3 OS=Rattus norvegicus GN=Prdx3 PE=4 SV=1	19	12	1.0093	1
F1LYQ8	F1LYQ8_RAT	23.32	25.8	Protein Farp1 (Fragment) OS=Rattus norvegicus GN=Farp1 PE=4 SV=1	13	12	1.0093	1.05686
D3ZZZ9	D3ZZZ9_RAT	23.42	30.2	Catenin (Cadherin associated protein), delta 1 (Predicted), isoform CRA_a OS=Rattus norvegicus GN=Ctnnd1 PE=4 SV=1	17	12	1.02796	1.04712
E9PT04	E9PT04_RAT	22.4	29.1	Protein Vps39 OS=Rattus norvegicus GN=Vps39 PE=2 SV=1	12	12	1.02801	1.05686
Q45QN0	Q45QN0_RAT	22.03	66.2	Guanine nucleotide binding protein alpha inhibiting 2 OS=Rattus norvegicus GN=Gnai2 PE=2 SV=1	29	12	1.02802	0.972763
Q9QYJ2	RASA3_RAT	22.77	31.5	Ras GTPase-activating protein 3 OS=Rattus norvegicus GN=Rasa3 PE=2 SV=2	13	12	1.02803	1.08648
F8WFJ6	F8WFJ6_RAT	18.69	44.4	Serine/threonine-protein kinase DCLK1 (Fragment) OS=Rattus norvegicus GN=Dclk1 PE=4 SV=1	16	12	1.02803	0.937559
P62909	RS3_RAT	23.49	70.8	40S ribosomal protein S3 OS=Rattus norvegicus GN=Rps3 PE=1 SV=1	17	12	1.02811	1.01864
F1LTB1	F1LTB1_RAT	21.08	24.1	Protein RGD1561963 (Fragment) OS=Rattus norvegicus GN=RGD1561963 PE=2 SV=1	14	12	1.03746	1.07643
D3Z9L5	D3Z9L5_RAT	15.09	27.3	Protein Brwd2 OS=Rattus norvegicus GN=Wdr11 PE=4 SV=1	13	12	1.06659	1.14811
Q3ZBA0	TCPR1_RAT	24.15	18.3	Tectonin beta-propeller repeat-containing protein 1 OS=Rattus norvegicus GN=Tecpr1 PE=2 SV=1	15	12	1.06661	1.00929
D4A7T8	D4A7T8_RAT	23.58	44.8	Protein Fam81a OS=Rattus norvegicus GN=Fam81a PE=4 SV=1	13	12	1.07652	1.05686
D4A6U1	D4A6U1_RAT	24.02	26.9	Protein Adam11 OS=Rattus norvegicus GN=Adam11 PE=2 SV=1	15	12	1.0864	1
F1LMV9	F1LMV9_RAT	21.89	37.9	Coronin (Fragment) OS=Rattus norvegicus GN=Coro2b PE=2 SV=1	17	12	1.08646	1.13766
Q9QXQ0	ACTN4_RAT	24.41	53	Alpha-actinin-4 OS=Rattus norvegicus GN=Actn4 PE=1 SV=2	40	12	1.09649	1.05686
Q5YLM1	DGLA_RAT	25.06	22.9	Sn1-specific diacylglycerol lipase alpha OS=Rattus norvegicus GN=Dagla PE=2 SV=1	14	12	1.12711	1.15875
Q9Z0J8	NEGR1_RAT	23.84	48.6	Neuronal growth regulator 1 OS=Rattus norvegicus GN=Negr1 PE=1 SV=1	17	12	1.15881	1.10668
P11730	KCC2G_RAT	24.03	63.2	Calcium/calmodulin-dependent protein kinase type II subunit gamma OS=Rattus norvegicus GN=Camk2g PE=2 SV=1	94	12	1.51351	1.57035
F1LMB9	F1LMB9_RAT	21.61	30.4	Exocyst complex component 2 OS=Rattus norvegicus GN=Exoc2 PE=2 SV=1	12	12	1.90561	1.4455
Q62609	NOE1_RAT	23.45	49.1	Noelin OS=Rattus norvegicus GN=Olfm1 PE=1 SV=1	14	12	2.20821	2.05128
Q561S0	NDUAA_RAT	26.78	71.6	NADH dehydrogenase [ubiquinone] 1 alpha subcomplex subunit 10, mitochondrial OS=Rattus norvegicus GN=Ndufa10 PE=1 SV=1	18	12	3.40461	8.87311
G3V6L8	G3V6L8_RAT	21.12	34.7	RCG61894, isoform CRA_a OS=Rattus norvegicus GN=Strn PE=4 SV=1	12	11	0.296462	0.45708
P07340	AT1B1_RAT	22.72	45.4	Sodium/potassium-transporting ATPase subunit beta-1 OS=Rattus norvegicus GN=Atp1b1 PE=1 SV=1	17	11	0.474266	0.801667
O08839	BIN1_RAT	22.01	46.6	Myc box-dependent-interacting protein 1 OS=Rattus norvegicus GN=Bin1 PE=1 SV=1	15	11	0.539526	0.928936
Q6AYD3	Q6AYD3_RAT	17.76	56.6	Proliferation-associated 2G4 OS=Rattus norvegicus GN=Pa2g4 PE=2 SV=1	14	11	0.549558	1.38045
F1LMJ9	F1LMJ9_RAT	22.43	24.8	Protein Eprs OS=Rattus norvegicus GN=Eprs PE=2 SV=1	13	11	0.67299	0.496598
Q6P9Y4	Q6P9Y4_RAT	20.37	78.2	ADP/ATP translocase 1 OS=Rattus norvegicus GN=Slc25a4 PE=2 SV=1	80	11	0.758604	0.496598
F1M5M9	F1M5M9_RAT	33.08	38.5	Protein Srgap3 (Fragment) OS=Rattus norvegicus GN=Srgap3 PE=2 SV=1	17	11	0.855041	1.15875
F1LRI5	F1LRI5_RAT	16.8	20.7	Protein Gcn1l1 (Fragment) OS=Rattus norvegicus GN=Gcn1l1 PE=2 SV=1	13	11	0.855095	0.98174
F1LXQ7	F1LXQ7_RAT	23.75	25.8	Protein Arhgap21 (Fragment) OS=Rattus norvegicus GN=Arhgap21 PE=2 SV=1	14	10	0.86304	1.00929
Q8R2H0	Q8R2H0_RAT	18.29	82.2	ATPase, H+ transporting, V1 subunit G isoform 2 OS=Rattus norvegicus GN=Atp6v1g2 PE=4 SV=1	30	11	0.871012	1.70619
Q68FZ8	Q68FZ8_RAT	29.09	51.8	Propionyl coenzyme A carboxylase, beta polypeptide OS=Rattus norvegicus GN=Pccb PE=2 SV=1	15	11	0.878999	0.955019
Q5QJC9	BAG5_RAT	20.41	43	BAG family molecular chaperone regulator 5 OS=Rattus norvegicus GN=Bag5 PE=1 SV=1	15	11	0.911935	1.15875
D4A0T0	D4A0T0_RAT	22.65	73.3	Protein Ndufb10 OS=Rattus norvegicus GN=Ndufb10 PE=4 SV=1	25	11	0.912007	1.52765
D3ZW08	D3ZW08_RAT	18.23	44.4	Adenylosuccinate lyase (Predicted) OS=Rattus norvegicus GN=Adsl PE=4 SV=1	13	11	0.912015	1.03756
Q5RKI0	WDR1_RAT	20.88	45.7	WD repeat-containing protein 1 OS=Rattus norvegicus GN=Wdr1 PE=1 SV=3	12	11	0.920397	0.870928
D4ADR4	D4ADR4_RAT	24.94	52.9	Syntaphilin OS=Rattus norvegicus GN=Snph PE=2 SV=1	19	11	0.920428	0.972763
K7GK59	K7GK59_RAT	22.03	44.3	26S proteasome non-ATPase regulatory subunit 11 OS=Rattus norvegicus GN=Psmd11 PE=4 SV=1	11	11	0.928979	0.83949
Q6P6U2	Q6P6U2_RAT	22.92	48	26S protease regulatory subunit 6A OS=Rattus norvegicus GN=Psmc3 PE=2 SV=1	12	11	0.937559	0.937559
B5DFA2	B5DFA2_RAT	24.17	23.8	Pik3r4 protein OS=Rattus norvegicus GN=Pik3r4 PE=2 SV=1	13	11	0.946232	0.955019
G3V846	G3V846_RAT	18.65	27.3	Excitatory amino acid transporter 1 OS=Rattus norvegicus GN=Slc1a3 PE=4 SV=1	28	11	0.946232	0.955019
F1LRG1	F1LRG1_RAT	23.34	33.6	Eukaryotic translation initiation factor 3 subunit A OS=Rattus norvegicus GN=Eif3a PE=2 SV=1	12	11	0.954988	0.963855
B1WBY5	B1WBY5_RAT	20.93	36.3	DnaJ (Hsp40) homolog, subfamily C, member 11 OS=Rattus norvegicus GN=Dnajc11 PE=2 SV=1	13	11	0.955	1
Q02356	AMPD2_RAT	19.07	25.9	AMP deaminase 2 OS=Rattus norvegicus GN=Ampd2 PE=2 SV=2	12	11	0.955	1
B0BN30	B0BN30_RAT	20.65	53.5	Mtch1 protein OS=Rattus norvegicus GN=Mtch1 PE=2 SV=1	20	11	0.963813	0.972763
Q9JJ10	Q9JJ10_RAT	26.28	49.6	Neuronal C-SRC tyrosine-specific protein kinase OS=Rattus norvegicus GN=Src PE=2 SV=1	13	11	0.963838	1.01864
P60123	RUVB1_RAT	21.46	43.6	RuvB-like 1 OS=Rattus norvegicus GN=Ruvbl1 PE=1 SV=1	12	11	0.9639	0.955019
D4A1V5	D4A1V5_RAT	18.97	27.2	Uncharacterized protein OS=Rattus norvegicus PE=2 SV=1	14	11	0.972733	1.05686
D3ZKC4	D3ZKC4_RAT	21.24	27	Protein LOC361635 OS=Rattus norvegicus GN=LOC361635 PE=2 SV=1	12	11	0.972782	0.955019
G3V9N8	G3V9N8_RAT	18.64	44.1	AP-1 complex subunit beta-1 OS=Rattus norvegicus GN=Ap1b1 PE=4 SV=1	60	11	0.981759	0.955019
F1M705	F1M705_RAT	19.03	20.1	Dystrophin (Fragment) OS=Rattus norvegicus GN=Dmd PE=2 SV=1	16	11	0.981766	1.01864
F1LV27	F1LV27_RAT	20.97	27.9	Oxidation resistance protein 1 (Fragment) OS=Rattus norvegicus GN=Oxr1 PE=2 SV=1	11	11	0.990816	1.22459
F1LTE4	F1LTE4_RAT	18	64.2	Protein Sept6 (Fragment) OS=Rattus norvegicus GN=Sept6 PE=2 SV=1	37	11	0.99082	1.55594
F1M7N3	F1M7N3_RAT	20.28	25.3	Protein Agap3 (Fragment) OS=Rattus norvegicus GN=Agap3 PE=4 SV=1	15	11	0.990843	0.963855
G3V881	G3V881_RAT	20.15	30.5	Leucine rich repeat neuronal 6A, isoform CRA_a OS=Rattus norvegicus GN=Lingo1 PE=4 SV=1	14	11	0.990856	0.972763
P49803	RGS7_RAT	24.7	43	Regulator of G-protein signaling 7 OS=Rattus norvegicus GN=Rgs7 PE=2 SV=2	16	11	0.99087	0.98174
Q5XIT9	MCCB_RAT	23.91	49	Methylcrotonoyl-CoA carboxylase beta chain, mitochondrial OS=Rattus norvegicus GN=Mccc2 PE=2 SV=1	17	11	0.99087	0.98174
F1LV44	F1LV44_RAT	18.72	25	Protein Odz3 (Fragment) OS=Rattus norvegicus GN=Odz3 PE=2 SV=1	13	11	0.99087	0.98174
Q66H62	CYLD_RAT	21.96	26.1	Ubiquitin carboxyl-terminal hydrolase CYLD OS=Rattus norvegicus GN=Cyld PE=2 SV=1	12	11	1	0.98174
P47875	CSRP1_RAT	20.9	58	Cysteine and glycine-rich protein 1 OS=Rattus norvegicus GN=Csrp1 PE=2 SV=2	13	11	1	1.01864
D3ZQL7	D3ZQL7_RAT	19.44	47.7	Protein Tppp OS=Rattus norvegicus GN=Tppp PE=4 SV=1	13	11	1	1.04712
F1LSQ3	F1LSQ3_RAT	18.5	29.5	Neurabin-1 OS=Rattus norvegicus GN=Ppp1r9a PE=2 SV=1	16	11	1	0.990786
Q6P7S6	Q6P7S6_RAT	15.01	26.6	Clusterin OS=Rattus norvegicus GN=Clu PE=2 SV=1	11	11	1	1.04712
Q9ES21	SAC1_RAT	21.59	33.1	Phosphatidylinositide phosphatase SAC1 OS=Rattus norvegicus GN=Sacm1l PE=1 SV=1	11	11	1.00927	1.01864
P29147	BDH_RAT	19.93	58	D-beta-hydroxybutyrate dehydrogenase, mitochondrial OS=Rattus norvegicus GN=Bdh1 PE=1 SV=2	15	11	1.00927	1.01864
D3Z803	D3Z803_RAT	22.11	37.2	Protein Aifm3 OS=Rattus norvegicus GN=Aifm3 PE=2 SV=1	13	11	1.01853	1.04712
G3V7V3	G3V7V3_RAT	19.65	41.4	Protein Slc27a4 OS=Rattus norvegicus GN=Slc27a4 PE=4 SV=1	13	11	1.01857	1.03756
D4A3C0	D4A3C0_RAT	24.31	33.5	Protein Abr OS=Rattus norvegicus GN=Abr PE=2 SV=1	13	11	1.01867	1.00929
Q4V7D2	ROGDI_RAT	22.48	56.8	Protein rogdi homolog OS=Rattus norvegicus GN=Rogdi PE=2 SV=1	13	11	1.02796	1.04712
D3ZBM3	D3ZBM3_RAT	17.79	54.7	Ferrochelatase OS=Rattus norvegicus GN=Fech PE=3 SV=1	13	11	1.02796	1.04712
B5DFI9	B5DFI9_RAT	21.57	47.7	Pdk3 protein OS=Rattus norvegicus GN=Pdk3 PE=2 SV=1	14	11	1.02801	1.14811
P39052	DYN2_RAT	17.92	47.2	Dynamin-2 OS=Rattus norvegicus GN=Dnm2 PE=1 SV=1	47	11	1.02804	0.879044
F1LW74	F1LW74_RAT	21.61	25.1	Protein LOC100360623 (Fragment) OS=Rattus norvegicus GN=LOC100360623 PE=4 SV=1	11	11	1.02804	1.15875
B0K031	B0K031_RAT	18.94	64.2	60S ribosomal protein L7 OS=Rattus norvegicus GN=Rpl7 PE=2 SV=1	14	11	1.02807	1.02807
D4ADS9	D4ADS9_RAT	18.07	37.6	Protein Efr3a OS=Rattus norvegicus GN=Efr3a PE=4 SV=1	13	11	1.02807	1.02807
Q80ZA5	S4A10_RAT	26.72	27.6	Sodium-driven chloride bicarbonate exchanger OS=Rattus norvegicus GN=Slc4a10 PE=2 SV=1	17	11	1.03744	1.06655
D4A2Y2	D4A2Y2_RAT	19.43	54.9	C-terminal-binding protein 1 OS=Rattus norvegicus GN=Ctbp1 PE=2 SV=1	13	11	1.03744	1.06655
F1LU71	F1LU71_RAT	23.22	43.5	Protein Auh (Fragment) OS=Rattus norvegicus GN=Auh PE=3 SV=1	24	11	1.03752	1.05686
P12075	COX5B_RAT	21.94	54.3	Cytochrome c oxidase subunit 5B, mitochondrial OS=Rattus norvegicus GN=Cox5b PE=1 SV=2	23	11	1.03753	1.11682
F8WGA1	F8WGA1_RAT	18.81	20.3	Cullin-associated NEDD8-dissociated protein 1 OS=Rattus norvegicus GN=Cand1 PE=4 SV=1	13	11	1.03753	0.955019
B2GV15	B2GV15_RAT	19.97	43	Dihydrolipoamide branched chain transacylase E2 OS=Rattus norvegicus GN=Dbt PE=2 SV=1	12	11	1.03754	1.13766
F1LR38	F1LR38_RAT	19.87	28	ATP-binding cassette sub-family D member 3 (Fragment) OS=Rattus norvegicus GN=Abcd3 PE=2 SV=1	16	11	1.03755	1.00929
F1MAQ4	F1MAQ4_RAT	17.31	23.4	Protein Trappc10 OS=Rattus norvegicus GN=Trappc10 PE=4 SV=1	12	11	1.03755	1.00929
P56571	ES1_RAT	22.65	56.4	ES1 protein homolog, mitochondrial OS=Rattus norvegicus PE=1 SV=2	21	11	1.0471	1
Q3MID5	Q3MID5_RAT	24.6	40.9	Phosphatidylinositol-4-phosphate 5-kinase, type I, gamma OS=Rattus norvegicus GN=Pip5k1c PE=2 SV=1	18	11	1.04714	1.05686
A1L1L6	A1L1L6_RAT	23.18	39.9	Mitochondrial Rho GTPase OS=Rattus norvegicus GN=Rnf135 PE=2 SV=1	13	11	1.06662	0.801667
D3Z8X1	D3Z8X1_RAT	22.48	67.8	Uncharacterized protein OS=Rattus norvegicus PE=4 SV=1	13	11	1.08645	1.05686
D3ZYQ6	D3ZYQ6_RAT	18.09	33.6	Uncharacterized protein OS=Rattus norvegicus PE=2 SV=1	12	11	1.09649	1.05686
Q5BJT7	CCD93_RAT	19.83	35	Coiled-coil domain-containing protein 93 OS=Rattus norvegicus GN=Ccdc93 PE=1 SV=1	11	11	1.10651	1.12714
D3ZZ54	D3ZZ54_RAT	18.87	47	Uncharacterized protein OS=Rattus norvegicus PE=4 SV=1	13	11	1.10664	0.946253
D4A208	SRGP2_RAT	18.11	30.2	SLIT-ROBO Rho GTPase-activating protein 2 OS=Rattus norvegicus GN=Srgap2 PE=1 SV=1	12	11	1.10669	1.09649
D4A2D3	D4A2D3_RAT	9.22	16	Protein Mycbp2 OS=Rattus norvegicus GN=Mycbp2 PE=2 SV=1	11	11	1.11681	0.990786
Q8R490	Q8R490_RAT	20.83	29	Cadherin 13 OS=Rattus norvegicus GN=Cdh13 PE=2 SV=1	19	11	1.13761	1.25897
P86182	CCD22_RAT	29.05	57.6	Coiled-coil domain-containing protein 22 OS=Rattus norvegicus GN=Ccdc22 PE=1 SV=2	15	11	1.18023	1.12714
G3V9Z6	G3V9Z6_RAT	25.12	65.3	Septin 8 (Predicted) OS=Rattus norvegicus GN=Sept8 PE=3 SV=1	40	11
F1LT49	F1LT49_RAT	22.16	46	Protein Lrrc47 (Fragment) OS=Rattus norvegicus GN=Lrrc47 PE=4 SV=1	11	10	0.363091	0.625156
Q5U362	Q5U362_RAT	20.27	56.1	Annexin OS=Rattus norvegicus GN=Anxa4 PE=2 SV=1	14	10	0.474208	0.654622
Q925Q9	SH3K1_RAT	20.8	35.1	SH3 domain-containing kinase-binding protein 1 OS=Rattus norvegicus GN=Sh3kbp1 PE=1 SV=2	11	10	0.544518	1.3552
Q6MG76	Q6MG76_RAT	20.37	23.5	Superkiller viralicidic activity 2-like (S. cerevisiae) OS=Rattus norvegicus GN=Skiv2l PE=2 SV=1	10	10	0.630982	0.416875
F1LQ05	F1LQ05_RAT	20.31	55.6	Endophilin-A1 (Fragment) OS=Rattus norvegicus GN=Sh3gl2 PE=2 SV=1	18	10	0.642763	1.01864
F1M3L7	F1M3L7_RAT	19.09	29.8	Protein Eps8 (Fragment) OS=Rattus norvegicus GN=Eps8 PE=2 SV=1	10	10	0.65461	0.440548
Q9Z270	VAPA_RAT	16.53	60.2	Vesicle-associated membrane protein-associated protein A OS=Rattus norvegicus GN=Vapa PE=1 SV=3	15	10	0.779863	1.18036
Q5PPJ6	Q5PPJ6_RAT	15.03	18.3	Leucyl-tRNA synthetase OS=Rattus norvegicus GN=Lars PE=2 SV=1	10	10	0.779864	0.972763
Q6P0K8	PLAK_RAT	15.78	40.1	Junction plakoglobin OS=Rattus norvegicus GN=Jup PE=1 SV=1	19	9	0.80912	0.911993
F1LRS2	F1LRS2_RAT	19.88	27	Protein Dock7 (Fragment) OS=Rattus norvegicus GN=Dock7 PE=2 SV=1	13	10	0.831796	0.887154
D3ZZB0	D3ZZB0_RAT	30.41	27.5	Protein Dip2c OS=Rattus norvegicus GN=Dip2c PE=4 SV=1	17	10	0.847306	1.01864
D3ZW09	D3ZW09_RAT	18.73	23	Protein Sorcs2 OS=Rattus norvegicus GN=Sorcs2 PE=2 SV=1	12	10	0.879014	0.847242
D3ZJ01	D3ZJ01_RAT	20.71	29.2	Protein RGD1307235 OS=Rattus norvegicus GN=RGD1307235 PE=4 SV=1	10	10	0.887095	0.911993
Q6TUE6	Q6TUE6_RAT	14.17	22.4	LRRGT00098 OS=Rattus norvegicus GN=Arhgap5 PE=2 SV=1	11	10	0.895438	1.00929
Q5XI64	ABHD6_RAT	18.25	38	Monoacylglycerol lipase ABHD6 OS=Rattus norvegicus GN=Abhd6 PE=1 SV=1	12	10	0.920428	0.972763
D4AAL4	D4AAL4_RAT	21.25	19.4	Latrophilin-3 OS=Rattus norvegicus GN=Lphn3 PE=2 SV=1	13	10	0.937542	0.955019
Q02563	SV2A_RAT	17.91	20.1	Synaptic vesicle glycoprotein 2A OS=Rattus norvegicus GN=Sv2a PE=1 SV=2	12	10	0.937542	0.955019
F2Z3Q8	F2Z3Q8_RAT	18.07	26.6	Importin subunit beta-1 OS=Rattus norvegicus GN=Kpnb1 PE=4 SV=1	10	10	0.937542	0.963855
P20788	UCRI_RAT	18.9	55.8	Cytochrome b-c1 complex subunit Rieske, mitochondrial OS=Rattus norvegicus GN=Uqcrfs1 PE=1 SV=2	14	10	0.937688	1.77022
Q9Z0J5	TRXR2_RAT	17.24	33.8	Thioredoxin reductase 2, mitochondrial OS=Rattus norvegicus GN=Txnrd2 PE=1 SV=3	11	10	0.954948	0.911993
Q63357	MYO1D_RAT	18.8	23.5	Unconventional myosin-Id OS=Rattus norvegicus GN=Myo1d PE=1 SV=3	12	10	0.954997	0.937559
D3ZPF2	D3ZPF2_RAT	18.01	44.5	Protein Mcat OS=Rattus norvegicus GN=Mcat PE=4 SV=1	12	10	0.963804	0.887154
F1LY09	F1LY09_RAT	17.08	54.3	Protein Actr3b (Fragment) OS=Rattus norvegicus GN=Actr3b PE=2 SV=1	21	10	0.96381	0.937559
F1M9W9	F1M9W9_RAT	20.09	19.7	Protein RGD1309102 OS=Rattus norvegicus GN=Trappc8 PE=2 SV=1	10	10	0.963813	0.972763
G3V9Y7	G3V9Y7_RAT	16.57	38.7	FAS-associated factor 2 OS=Rattus norvegicus GN=Faf2 PE=4 SV=1	10	10	0.963813	0.972763
D3Z811	D3Z811_RAT	14.75	37.4	Protein Tnik OS=Rattus norvegicus GN=Tnik PE=2 SV=1	18	10	0.963813	0.972763
Q925N3	PEX5R_RAT	16.05	42	PEX5-related protein OS=Rattus norvegicus GN=Pex5l PE=1 SV=1	11	10	0.963819	1.12714
A0JN17	A0JN17_RAT	20	52.7	V-Ki-ras2 Kirsten rat sarcoma viral oncogene homolog OS=Rattus norvegicus GN=Kras PE=2 SV=1	12	10	0.963915	1.02807
P63079	GBRB3_RAT	21.11	37.6	Gamma-aminobutyric acid receptor subunit beta-3 OS=Rattus norvegicus GN=Gabrb3 PE=1 SV=1	18	10	0.972802	1.01864
P63329	PP2BA_RAT	21.91	44.5	Serine/threonine-protein phosphatase 2B catalytic subunit alpha isoform OS=Rattus norvegicus GN=Ppp3ca PE=1 SV=1	19	10	0.972816	1.03756
Q62634	VGLU1_RAT	20.83	20.2	Vesicular glutamate transporter 1 OS=Rattus norvegicus GN=Slc17a7 PE=1 SV=1	14	10	0.981732	1.00929
Q63616	VP33B_RAT	18.73	38.7	Vacuolar protein sorting-associated protein 33B OS=Rattus norvegicus GN=Vps33b PE=2 SV=1	12	10	0.98174	0.98174
Q8K4V4	SNX27_RAT	19.26	44.9	Sorting nexin-27 OS=Rattus norvegicus GN=Snx27 PE=1 SV=2	14	10	0.981746	0.903669
P49620	DGKG_RAT	20.54	31.6	Diacylglycerol kinase gamma OS=Rattus norvegicus GN=Dgkg PE=2 SV=1	11	10	0.981783	0.963855
Q794F9	4F2_RAT	20.02	36.8	4F2 cell-surface antigen heavy chain OS=Rattus norvegicus GN=Slc3a2 PE=1 SV=1	11	10	0.990816	1.00929
P21531	RL3_RAT	20.15	48.1	60S ribosomal protein L3 OS=Rattus norvegicus GN=Rpl3 PE=1 SV=3	20	10	0.990832	1.01864
Q6PW36	Q6PW36_RAT	30.47	30	Neuronal cell adhesion molecule long isoform Nc6 OS=Rattus norvegicus GN=Nrcam PE=2 SV=1	16	10	1	0.887154
Q5HZA6	PPCEL_RAT	19.21	35.8	Prolyl endopeptidase-like OS=Rattus norvegicus GN=Prepl PE=2 SV=2	10	10	1	1.00929
F1LN71	F1LN71_RAT	19	23.6	Membrane-associated guanylate kinase, WW and PDZ domain-containing protein 2 OS=Rattus norvegicus GN=Magi2 PE=2 SV=1	10	10	1	1.07643
P62630	EF1A1_RAT	16.49	52.8	Elongation factor 1-alpha 1 OS=Rattus norvegicus GN=Eef1a1 PE=1 SV=1	39	10	1	1.05686
P25113	PGAM1_RAT	18.89	53.5	Phosphoglycerate mutase 1 OS=Rattus norvegicus GN=Pgam1 PE=1 SV=4	17	10	1.0092	0.928936
D4A7N1	CHCH6_RAT	18.28	41.8	Coiled-coil-helix-coiled-coil-helix domain-containing protein 6, mitochondrial OS=Rattus norvegicus GN=Chchd6 PE=2 SV=1	15	10	1.00921	1.04712
D3ZLK9	D3ZLK9_RAT	18.87	56	ATP-dependent (S)-NAD(P)H-hydrate dehydratase OS=Rattus norvegicus GN=Carkd PE=3 SV=1	12	10	1.0093	1
Q6P503	Q6P503_RAT	17.57	62.4	ATPase, H+ transporting, V1 subunit D, isoform CRA_c OS=Rattus norvegicus GN=Atp6v1d PE=2 SV=1	18	10	1.0093	1.05686
F1M8K1	F1M8K1_RAT	16.68	23.2	Protein Pcdh1 (Fragment) OS=Rattus norvegicus GN=Pcdh1 PE=4 SV=1	11	10	1.01853	0.990786
O08618	KPRB_RAT	20.95	59.9	Phosphoribosyl pyrophosphate synthase-associated protein 2 OS=Rattus norvegicus GN=Prpsap2 PE=2 SV=1	16	10	1.01858	0.972763
D3ZFJ7	D3ZFJ7_RAT	15.93	20.8	Protein RGD1310427 OS=Rattus norvegicus GN=RGD1310427 PE=2 SV=1	14	10	1.01858	0.972763
Q4V8H5	Q4V8H5_RAT	17.76	37.3	Aspartyl aminopeptidase OS=Rattus norvegicus GN=Dnpep PE=2 SV=1	11	10	1.01861	0.679209
P62703	RS4X_RAT	17.16	45.3	40S ribosomal protein S4, X isoform OS=Rattus norvegicus GN=Rps4x PE=2 SV=2	11	10	1.02792	1.11682
Q5M960	Q5M960_RAT	19.53	46.3	Lsamp protein OS=Rattus norvegicus GN=Lsamp PE=2 SV=1	14	10	1.028	1
G3V8Y6	G3V8Y6_RAT	17	25.7	Protein Sipa1l3 OS=Rattus norvegicus GN=Sipa1l3 PE=4 SV=1	10	10	1.02801	0.946253
P08592	A4_RAT	18.84	31.3	Amyloid beta A4 protein OS=Rattus norvegicus GN=App PE=1 SV=2	11	10	1.02803	1.08648
P68511	1433F_RAT	18.54	61.4	14-3-3 protein eta OS=Rattus norvegicus GN=Ywhah PE=1 SV=2	25	10	1.02806	1.00929
F1LMD9	F1LMD9_RAT	17.97	26.8	Cyclin-G-associated kinase OS=Rattus norvegicus GN=Gak PE=2 SV=1	12	10	1.0375	1.09649
Q793F9	VPS4A_RAT	15.51	41.2	Vacuolar protein sorting-associated protein 4A OS=Rattus norvegicus GN=Vps4a PE=2 SV=1	10	10	1.03755	1.00929
P19511	AT5F1_RAT	17.77	50.8	ATP synthase subunit b, mitochondrial OS=Rattus norvegicus GN=Atp5f1 PE=1 SV=1	20	10	1.03756	1.03756
D3ZR44	D3ZR44_RAT	18.7	29.3	Serine/threonine-protein kinase MRCK alpha OS=Rattus norvegicus GN=Cdc42bpa PE=2 SV=1	13	10	1.03763	1.02807
G3V6I1	G3V6I1_RAT	18.35	21.3	Lethal(2) giant larvae protein homolog 1 OS=Rattus norvegicus GN=Llgl1 PE=4 SV=1	12	10	1.04713	1.11682
F1LSQ4	F1LSQ4_RAT	20.61	53.9	Protein Gdap1l1 OS=Rattus norvegicus GN=Gdap1l1 PE=2 SV=1	14	10	1.04713	1.00929
D4A524	D4A524_RAT	31.89	40	Protein Cyfip1 OS=Rattus norvegicus GN=Cyfip1 PE=2 SV=1	42	10	1.04717	0.903669
D3ZC85	D3ZC85_RAT	19.44	34.7	Protein Fam126b OS=Rattus norvegicus GN=Fam126b PE=2 SV=1	12	10	1.05673	1.07643
F1LQ76	F1LQ76_RAT	18.98	22.3	Neural cell adhesion molecule L1 OS=Rattus norvegicus GN=L1cam PE=2 SV=1	10	10	1.06655	1.06655
D3ZG78	D3ZG78_RAT	15.47	14.7	Protein Zzef1 OS=Rattus norvegicus GN=Zzef1 PE=4 SV=1	12	10	1.06659	1.19119
B2RYS2	B2RYS2_RAT	16.92	60.4	Cytochrome b-c1 complex subunit 7 OS=Rattus norvegicus GN=Uqcrb PE=3 SV=1	13	10	1.07641	1.30617
P54311	GBB1_RAT	18.34	76.8	Guanine nucleotide-binding protein G(I)/G(S)/G(T) subunit beta-1 OS=Rattus norvegicus GN=Gnb1 PE=1 SV=4	36	10	1.07644	1.04712
Q5U2P5	Q5U2P5_RAT	19.53	38	Protein C2cd2l OS=Rattus norvegicus GN=C2cd2l PE=2 SV=1	12	10	1.08639	0.98174
Q5XIN6	LETM1_RAT	21.12	40.1	LETM1 and EF-hand domain-containing protein 1, mitochondrial OS=Rattus norvegicus GN=Letm1 PE=1 SV=1	12	10	1.08644	1.07643
D4A634	D4A634_RAT	18.79	26	Protein Ranbp6 OS=Rattus norvegicus GN=Ranbp6 PE=4 SV=1	10	10	1.09641	1.15875
F1LX07	F1LX07_RAT	17.84	67.8	Protein LOC100360985 (Fragment) OS=Rattus norvegicus GN=LOC100360985 PE=3 SV=1	16	10	1.09657	1.01864
Q32Q06	AP1M1_RAT	22.29	47	AP-1 complex subunit mu-1 OS=Rattus norvegicus GN=Ap1m1 PE=1 SV=3	14	10	1.10654	1.11682
D3ZLD5	D3ZLD5_RAT	18.87	28.1	Protein Golga3 OS=Rattus norvegicus GN=Golga3 PE=4 SV=1	11	10	1.13768	0.83949
B5DFE0	B5DFE0_RAT	18.07	46.9	Mpp6 protein OS=Rattus norvegicus GN=Mpp6 PE=2 SV=1	13	10	1.16953	1.02807
F1LXD6	F1LXD6_RAT	18.15	23.6	Protein Pitpnm2 (Fragment) OS=Rattus norvegicus GN=Pitpnm2 PE=2 SV=1	12	10	1.18037	1.09649
P24368	PPIB_RAT	21.07	58.3	Peptidyl-prolyl cis-trans isomerase B OS=Rattus norvegicus GN=Ppib PE=2 SV=3	12	10	1.19136	1.77022
F1LNT0	F1LNT0_RAT	17.77	46	Dihydropyrimidinase-related protein 4 OS=Rattus norvegicus GN=Dpysl4 PE=2 SV=1	14	10	1.24734	2.16779
A1L1J4	A1L1J4_RAT	19.61	35.7	Protein phosphatase 2C, magnesium dependent, catalytic subunit OS=Rattus norvegicus GN=Pdp1 PE=2 SV=1	14	10	1.27054	2.51193
D4A3H5	D4A3H5_RAT	18.98	21.3	Protein Clcn6 OS=Rattus norvegicus GN=Clcn6 PE=4 SV=1	10	10	1.27057	1.38045
Q642A9	Q642A9_RAT	20.33	30.5	Protein Vps16 OS=Rattus norvegicus GN=Vps16 PE=2 SV=1	11	10	1.28235	1.09649
D4A6H8	D4A6H8_RAT	19.84	52.6	Protein Ctnna2 OS=Rattus norvegicus GN=Ctnna2 PE=4 SV=1	36	10	1.30629	1.94099
Q6PCU0	Q6PCU0_RAT	18.83	44.6	ATP synthase gamma chain OS=Rattus norvegicus GN=Atp5c1 PE=2 SV=1	12	10	1.31815	2.12811
B2RYK4	B2RYK4_RAT	18.17	44	Similar to RIKEN cDNA 1200007B05 OS=Rattus norvegicus GN=Slc25a46 PE=2 SV=1	11	10	1.393	1.87056
F1M542	F1M542_RAT	20.07	73.3	Protein Adam22 (Fragment) OS=Rattus norvegicus GN=Adam22 PE=4 SV=1	15	10	1.43219	0.731154
D4A5L9	D4A5L9_RAT	19.09	65.7	Protein LOC679794 OS=Rattus norvegicus GN=LOC679794 PE=4 SV=1	20	10	1.45887	2.05128
D3ZHZ8	D3ZHZ8_RAT	19.43	36.2	Regulating synaptic membrane exocytosis protein 2 OS=Rattus norvegicus GN=Rims2 PE=2 SV=1	16	10	1.49966	1.14811
Q6AY56	TBA8_RAT	14.42	73.5	Tubulin alpha-8 chain OS=Rattus norvegicus GN=Tuba8 PE=2 SV=1	201	10	1.70613	1.40607
Q6P7Q2	Q6P7Q2_RAT	19.66	38.2	Gpc1 protein OS=Rattus norvegicus GN=Gpc1 PE=2 SV=1	19	10	1.99542	1.52765
B1H216	B1H216_RAT	15.05	66.2	Hemoglobin alpha, adult chain 2 OS=Rattus norvegicus GN=Hba-a2 PE=2 SV=1	18	10	2.55865	2.51193
P15791	KCC2D_RAT	11.06	50.7	Calcium/calmodulin-dependent protein kinase type II subunit delta OS=Rattus norvegicus GN=Camk2d PE=1 SV=1	93	9	0.390817	0.794344
D3ZDU2	D3ZDU2_RAT	17.69	17.9	Protein Rptor OS=Rattus norvegicus GN=Rptor PE=4 SV=1	9	9	0.47865	0.549541
G3V826	G3V826_RAT	17	29.5	Transketolase OS=Rattus norvegicus GN=Tkt PE=4 SV=1	9	9	0.483051	0.510517
P61983	1433G_RAT	16.07	66.4	14-3-3 protein gamma OS=Rattus norvegicus GN=Ywhag PE=1 SV=2	30	9	0.636786	0.928936
D3ZWW5	D3ZWW5_RAT	13.06	30.3	Protein Slc30a9 OS=Rattus norvegicus GN=Slc30a9 PE=4 SV=1	9	9	0.731224	2.22866
D3ZH41	D3ZH41_RAT	16.6	41.6	Protein Ckap4 OS=Rattus norvegicus GN=Ckap4 PE=4 SV=1	11	9	0.809097	0.586132
D3ZF86	D3ZF86_RAT	13.04	16.5	Protein RGD1309903 OS=Rattus norvegicus GN=RGD1309903 PE=4 SV=1	9	9	0.809119	0.794344
D3ZD68	D3ZD68_RAT	15.03	16.7	ATP-binding cassette sub-family A member 2 OS=Rattus norvegicus GN=Abca2 PE=2 SV=1	12	9	0.839448	0.847242
P21571	ATP5J_RAT	14.16	57.4	ATP synthase-coupling factor 6, mitochondrial OS=Rattus norvegicus GN=Atp5j PE=1 SV=1	19	9	0.847152	1.16945
F1LST2	F1LST2_RAT	16.1	25.7	Protein RGD1305664 (Fragment) OS=Rattus norvegicus GN=RGD1305664 PE=2 SV=1	10	9	0.855133	0.963855
Q05683	DCE2_RAT	17.06	34.2	Glutamate decarboxylase 2 OS=Rattus norvegicus GN=Gad2 PE=1 SV=1	10	9	0.879036	0.963855
D3ZD73	D3ZD73_RAT	15.94	40.2	Protein RGD1564560 OS=Rattus norvegicus GN=Ddx6 PE=3 SV=1	9	9	0.879036	0.963855
Q07009	CAN2_RAT	14.83	34.6	Calpain-2 catalytic subunit OS=Rattus norvegicus GN=Capn2 PE=1 SV=3	9	9	0.87905	0.920471
D3ZNA2	D3ZNA2_RAT	17.5	30.3	Sec1 family domain-containing protein 1 OS=Rattus norvegicus GN=Scfd1 PE=2 SV=1	9	9	0.887233	1.05686
G3V9U2	G3V9U2_RAT	18.16	46.4	3-ketoacyl-CoA thiolase, mitochondrial OS=Rattus norvegicus GN=Acaa2 PE=3 SV=1	9	9	0.8954	1
D3ZK61	D3ZK61_RAT	12.03	37.7	Voltage-dependent L-type calcium channel subunit beta-3 OS=Rattus norvegicus GN=Cacnb3 PE=2 SV=1	16	9	0.903576	0.928936
P06686	AT1A2_RAT	17.3	42	Sodium/potassium-transporting ATPase subunit alpha-2 OS=Rattus norvegicus GN=Atp1a2 PE=1 SV=1	65	9	0.903729	1.4455
D4A2X9	D4A2X9_RAT	16.19	37	Liprin-alpha-4 OS=Rattus norvegicus GN=Ppfia4 PE=2 SV=1	20	9	0.920444	0.847242
Q01728	NAC1_RAT	14.84	17.9	Sodium/calcium exchanger 1 OS=Rattus norvegicus GN=Slc8a1 PE=2 SV=3	9	9	0.920479	0.98174
F1LTJ9	F1LTJ9_RAT	17.57	24.8	Protein LOC100364190 (Fragment) OS=Rattus norvegicus GN=LOC100364190 PE=2 SV=1	12	9	0.928936	0.946253
Q68FR6	EF1G_RAT	17.83	34.3	Elongation factor 1-gamma OS=Rattus norvegicus GN=Eef1g PE=1 SV=3	10	9	0.929	1
Q6P6S0	SNP47_RAT	15.99	47.3	Synaptosomal-associated protein 47 OS=Rattus norvegicus GN=Snap47 PE=2 SV=1	10	9	0.929031	1.03756
F1M844	F1M844_RAT	17.13	34.2	Protein LOC100362008 (Fragment) OS=Rattus norvegicus GN=LOC100362008 PE=3 SV=1	12	9	0.937542	0.963855
Q9JLA3	UGGG1_RAT	19.71	24.9	UDP-glucose:glycoprotein glucosyltransferase 1 OS=Rattus norvegicus GN=Uggt1 PE=1 SV=2	12	9	0.937556	0.903669
D4ADA3	D4ADA3_RAT	19.67	40.5	Serine/threonine-protein kinase MARK2 OS=Rattus norvegicus GN=Mark2 PE=2 SV=1	12	9	0.954961	0.972763
Q2UZS7	Q2UZS7_RAT	18.02	48.1	Tid-1 long isoform OS=Rattus norvegicus GN=Dnaja3 PE=2 SV=1	11	9	0.95497	1.03756
Q5U308	LRC8D_RAT	11.67	24.1	Leucine-rich repeat-containing protein 8D OS=Rattus norvegicus GN=Lrrc8d PE=2 SV=1	11	9	0.954988	0.963855
Q6PDU7	ATP5L_RAT	18	60.2	ATP synthase subunit g, mitochondrial OS=Rattus norvegicus GN=Atp5l PE=1 SV=2	14	9	0.954994	1.14811
G3V9I6	G3V9I6_RAT	11.05	77	Tropomyosin 1, alpha, isoform CRA_n OS=Rattus norvegicus GN=Tpm1 PE=3 SV=1	20	9	0.955	1
B2RYR8	B2RYR8_RAT	18.09	55.3	40S ribosomal protein S8 OS=Rattus norvegicus GN=Rps8 PE=2 SV=1	14	9	0.955019	0.955019
F2Z3S2	F2Z3S2_RAT	17.32	38.1	Protein LOC684838 (Fragment) OS=Rattus norvegicus GN=Rpl7a PE=4 SV=1	12	9	0.963737	0.990786
Q63081	PDIA6_RAT	15.15	42.7	Protein disulfide-isomerase A6 OS=Rattus norvegicus GN=Pdia6 PE=1 SV=2	10	9	0.963813	0.972763
Q4KLN2	Q4KLN2_RAT	16.76	36.9	Mtx1 protein (Fragment) OS=Rattus norvegicus GN=Mtx1 PE=2 SV=1	9	9	0.963893	1.03756
Q498T9	LRC8C_RAT	18.67	28.5	Leucine-rich repeat-containing protein 8C OS=Rattus norvegicus GN=Lrrc8c PE=2 SV=1	13	9	0.972654	0.990786
G3V7U1	G3V7U1_RAT	18.23	13.5	Glutamate receptor, metabotropic 1, isoform CRA_b OS=Rattus norvegicus GN=Grm1 PE=3 SV=1	9	9	0.972749	1.00929
E9PU39	E9PU39_RAT	19.54	30.7	Protein Ap1g1 OS=Rattus norvegicus GN=Ap1g1 PE=2 SV=1	11	9	0.972754	0.920471
D3ZNI6	D3ZNI6_RAT	21.76	22.4	Uncharacterized protein OS=Rattus norvegicus PE=2 SV=1	11	9	0.972756	1.02807
D3ZXL9	D3ZXL9_RAT	17.89	51.4	Protein Kctd4 OS=Rattus norvegicus GN=Kctd4 PE=4 SV=1	12	9	0.981737	0.946253
F1LPG5	F1LPG5_RAT	14.48	58.1	Protein LOC688963 OS=Rattus norvegicus GN=LOC688963 PE=2 SV=1	14	9	0.981739	1.03756
Q5EBA1	SUV3_RAT	17.11	28	ATP-dependent RNA helicase SUPV3L1, mitochondrial OS=Rattus norvegicus GN=Supv3l1 PE=2 SV=1	10	9	0.98174	0.98174
Q63347	PRS7_RAT	18.59	54	26S protease regulatory subunit 7 OS=Rattus norvegicus GN=Psmc2 PE=1 SV=3	10	9	0.981746	0.903669
Q5U2S7	Q5U2S7_RAT	17.62	32.3	Proteasome (Prosome, macropain) 26S subunit, non-ATPase, 3 OS=Rattus norvegicus GN=Psmd3 PE=2 SV=1	10	9	0.981822	1.05686
Q6AYI1	Q6AYI1_RAT	18.38	39	DEAD (Asp-Glu-Ala-Asp) box polypeptide 5 OS=Rattus norvegicus GN=Ddx5 PE=1 SV=1	12	9	0.990843	0.963855
Q64548	RTN1_RAT	15.21	25.4	Reticulon-1 OS=Rattus norvegicus GN=Rtn1 PE=2 SV=1	10	9	0.99087	0.98174
P53678	AP3M2_RAT	18.91	50	AP-3 complex subunit mu-2 OS=Rattus norvegicus GN=Ap3m2 PE=2 SV=1	12	9	1	1
P09895	RL5_RAT	16.21	44.4	60S ribosomal protein L5 OS=Rattus norvegicus GN=Rpl5 PE=1 SV=3	11	9	1	1
Q66HA8	HS105_RAT	15.79	24.8	Heat shock protein 105 kDa OS=Rattus norvegicus GN=Hsph1 PE=1 SV=1	10	9	1	0.895335
O70441	SYN3_RAT	15.12	46.1	Synapsin-3 OS=Rattus norvegicus GN=Syn3 PE=1 SV=1	12	9	1	1.04712
D3ZPE5	D3ZPE5_RAT	14.07	24.6	Protein Vps53 OS=Rattus norvegicus GN=Vps53 PE=4 SV=1	12	9	1.00923	0.862962
D3ZE15	D3ZE15_RAT	16.17	77.1	RCG38845, isoform CRA_b OS=Rattus norvegicus GN=LOC100911483 PE=4 SV=1	14	9	1.00924	0.972763
Q7TSU1	BIG2_RAT	23.26	22.7	Brefeldin A-inhibited guanine nucleotide-exchange protein 2 OS=Rattus norvegicus GN=Arfgef2 PE=1 SV=1	11	9	1.00934	1.08648
F1M2C7	F1M2C7_RAT	18.04	40	Protein Ildr2 (Fragment) OS=Rattus norvegicus GN=Ildr2 PE=2 SV=1	9	9	1.01853	1.04712
Q80Z30	PPM1E_RAT	13.29	26.7	Protein phosphatase 1E OS=Rattus norvegicus GN=Ppm1e PE=2 SV=1	11	9	1.01853	1.04712
F1MA17	F1MA17_RAT	16.94	27	Protein Snta1 OS=Rattus norvegicus GN=Snta1 PE=2 SV=1	9	9	1.0186	1.05686
O54924	EXOC8_RAT	16.63	31	Exocyst complex component 8 OS=Rattus norvegicus GN=Exoc8 PE=1 SV=1	15	9	1.0186	1.05686
F1LQV9	F1LQV9_RAT	20.06	61.5	Protein lin-7 homolog A OS=Rattus norvegicus GN=Lin7a PE=2 SV=1	13	9	1.01861	1.02807
Q9EPH8	PABP1_RAT	19.3	29.4	Polyadenylate-binding protein 1 OS=Rattus norvegicus GN=Pabpc1 PE=2 SV=1	12	9	1.01861	1.02807
Q4FZT0	STML2_RAT	18.06	36.3	Stomatin-like protein 2 OS=Rattus norvegicus GN=Stoml2 PE=1 SV=1	12	9	1.01864	1.01864
D3Z941	D3Z941_RAT	15.51	19.7	Protein Mars OS=Rattus norvegicus GN=Mars PE=3 SV=1	10	9	1.02811	1.01864
B3SVE9	B3SVE9_RAT	16.47	23.1	Neuroprotective protein 13 OS=Rattus norvegicus GN=Tecr PE=2 SV=1	11	9	1.03752	1.05686
D4A0A1	D4A0A1_RAT	21.03	34.4	Protein LOC100363805 OS=Rattus norvegicus GN=Soga3 PE=4 SV=1	11	9	1.03759	1.01864
P19945	RLA0_RAT	16.79	58	60S acidic ribosomal protein P0 OS=Rattus norvegicus GN=Rplp0 PE=1 SV=2	13	9	1.04712	1.04712
Q5XIT1	MARE3_RAT	17.07	41.3	Microtubule-associated protein RP/EB family member 3 OS=Rattus norvegicus GN=Mapre3 PE=1 SV=1	15	9	1.04715	1.09649
E9PTX7	E9PTX7_RAT	15.2	23.1	Protein Trappc9 OS=Rattus norvegicus GN=Trappc9 PE=2 SV=1	9	9	1.05674	1.06655
B5DFC8	EIF3C_RAT	16.76	22.8	Eukaryotic translation initiation factor 3 subunit C OS=Rattus norvegicus GN=Eif3c PE=2 SV=1	9	9	1.05677	0.990786
D3ZAF0	D3ZAF0_RAT	16.59	23	Protein Ccdc88a OS=Rattus norvegicus GN=Ccdc88a PE=4 SV=1	10	9	1.06661	1.03756
D3ZNF1	D3ZNF1_RAT	15.63	19.5	Protein Bai1 OS=Rattus norvegicus GN=Bai1 PE=4 SV=1	9	9	1.06662	1.10668
F1M1B3	F1M1B3_RAT	15.19	30.1	Protein RGD1564420 (Fragment) OS=Rattus norvegicus GN=RGD1564420 PE=2 SV=1	9	9	1.07643	1.09649
G3V945	G3V945_RAT	15.1	33.8	Aldehyde dehydrogenase family 5, subfamily A1 OS=Rattus norvegicus GN=Aldh5a1 PE=3 SV=1	10	9	1.07644	0.855066
D4A4M0	D4A4M0_RAT	17.67	44	Protein Shisa6 OS=Rattus norvegicus GN=Shisa6 PE=4 SV=1	9	9	1.07649	1.02807
F1M8G9	F1M8G9_RAT	16.35	25.1	Protein Ncam2 (Fragment) OS=Rattus norvegicus GN=Ncam2 PE=2 SV=1	9	9	1.08639	0.98174
P18163	ACSL1_RAT	15.19	28	Long-chain-fatty-acid--CoA ligase 1 OS=Rattus norvegicus GN=Acsl1 PE=1 SV=1	11	9	1.09637	1.12714
D3ZAD5	D3ZAD5_RAT	23.63	30	Potassium voltage-gated channel subfamily KQT member 2 OS=Rattus norvegicus GN=Kcnq2 PE=2 SV=1	12	9	1.09649	1.09649
Q64536	PDK2_RAT	14.99	40.1	[Pyruvate dehydrogenase [lipoamide]] kinase isozyme 2, mitochondrial OS=Rattus norvegicus GN=Pdk2 PE=1 SV=1	12	9	1.10655	1.06655
P15650	ACADL_RAT	18.16	43	Long-chain specific acyl-CoA dehydrogenase, mitochondrial OS=Rattus norvegicus GN=Acadl PE=1 SV=1	11	9	1.1066	1.13766
P63142	KCNA2_RAT	19.41	28.5	Potassium voltage-gated channel subfamily A member 2 OS=Rattus norvegicus GN=Kcna2 PE=1 SV=1	13	9	1.14818	0.946253
G3V7G9	G3V7G9_RAT	15.7	31.4	Eukaryotic translation initiation factor 3, subunit 6 interacting protein OS=Rattus norvegicus GN=Eif3s6ip PE=4 SV=1	10	9	1.1587	1.06655
G3V928	G3V928_RAT	12.69	9.5	Protein Lrp1 OS=Rattus norvegicus GN=Lrp1 PE=4 SV=1	10	9	1.18038	1.92308
F1LN24	F1LN24_RAT	16.87	27.8	Protein Robo2 (Fragment) OS=Rattus norvegicus GN=Robo2 PE=2 SV=1	9	9	1.25896	1.10668
P11348	DHPR_RAT	18.19	65.2	Dihydropteridine reductase OS=Rattus norvegicus GN=Qdpr PE=1 SV=1	21	9	1.36779	2.33372
F1LPS8	F1LPS8_RAT	21.05	49.5	Transcriptional activator protein Pur-alpha OS=Rattus norvegicus GN=Pura PE=2 SV=1	14	9	1.67502	1.43225
Q6MG55	ABHGA_RAT	18.11	31.4	Abhydrolase domain-containing protein 16A OS=Rattus norvegicus GN=Abhd16a PE=2 SV=1	10	9	1.73783	1.09649
Q3MUI2	Q3MUI2_RAT	16.81	28.2	Numb-like OS=Rattus norvegicus GN=Numbl PE=2 SV=1	10	9	1.80316	2.16779
D4ABB2	D4ABB2_RAT	18.35	30.3	Megalencephalic leukoencephalopathy with subcortical cysts 1 homolog (Human) (Predicted) OS=Rattus norvegicus GN=Mlc1 PE=4 SV=1	10	9	4.13067	1.4455
D4A2Q3	D4A2Q3_RAT	22.85	27.2	Protein Psd3 OS=Rattus norvegicus GN=Psd3 PE=2 SV=1	15	9
Q0D2L2	Q0D2L2_RAT	14.53	42.9	Similar to ribosomal protein, mitochondrial, S22 OS=Rattus norvegicus GN=LOC683519 PE=2 SV=1	10	8	0.487542	0.570158
P63012	RAB3A_RAT	14.34	59.1	Ras-related protein Rab-3A OS=Rattus norvegicus GN=Rab3a PE=1 SV=1	12	8	0.529668	0.280544
P11884	ALDH2_RAT	11.53	40.1	Aldehyde dehydrogenase, mitochondrial OS=Rattus norvegicus GN=Aldh2 PE=1 SV=1	9	8	0.608132	0.758553
D3ZPI5	D3ZPI5_RAT	14.82	22.4	Diacylglycerol kinase zeta OS=Rattus norvegicus GN=Dgkz PE=4 SV=1	9	8	0.672962	0.704672
O35796	C1QBP_RAT	12.18	31.9	Complement component 1 Q subcomponent-binding protein, mitochondrial OS=Rattus norvegicus GN=C1qbp PE=1 SV=2	11	8	0.70466	0.855066
Q5U2N3	PITM1_RAT	16.97	20.7	Membrane-associated phosphatidylinositol transfer protein 1 OS=Rattus norvegicus GN=Pitpnm1 PE=2 SV=1	10	8	0.704714	0.824131
P11506	AT2B2_RAT	13.8	28.3	Plasma membrane calcium-transporting ATPase 2 OS=Rattus norvegicus GN=Atp2b2 PE=2 SV=2	17	8	0.772678	1.55594
Q4KLP0	DHTK1_RAT	13.74	31.4	Probable 2-oxoglutarate dehydrogenase E1 component DHKTD1, mitochondrial OS=Rattus norvegicus GN=Dhtkd1 PE=2 SV=1	9	8	0.772688	0.870928
Q63116	Q63116_RAT	15.91	29.5	Tyrosine-protein kinase receptor OS=Rattus norvegicus GN=Kit PE=2 SV=1	9	8	0.816559	1.03756
Q66HG5	TM9S2_RAT	16.11	25.8	Transmembrane 9 superfamily member 2 OS=Rattus norvegicus GN=Tm9sf2 PE=2 SV=1	8	8	0.831766	0.83949
Q63475	PTPR2_RAT	16.04	19.5	Receptor-type tyrosine-protein phosphatase N2 OS=Rattus norvegicus GN=Ptprn2 PE=2 SV=1	10	8	0.831809	0.972763
D3ZSM7	D3ZSM7_RAT	14.89	19.3	Protein RGD1306861 OS=Rattus norvegicus GN=RGD1306861 PE=2 SV=1	9	8	0.839419	0.855066
F1LM24	F1LM24_RAT	11.56	17.8	Protein LOC100362928 OS=Rattus norvegicus GN=LOC100362928 PE=2 SV=1	9	8	0.8472	0.751597
P18666	ML12B_RAT	14.04	60.5	Myosin regulatory light chain 12B OS=Rattus norvegicus GN=Myl12b PE=1 SV=3	13	8	0.862922	1.55594
G3V8D6	G3V8D6_RAT	15.82	29.8	Tripartite motif protein 3, isoform CRA_a OS=Rattus norvegicus GN=Trim3 PE=4 SV=1	8	8	0.870992	0.937559
H1UBM7	H1UBM7_RAT	14.85	35	Copine 2 protein OS=Rattus norvegicus GN=LOC498972 PE=2 SV=1	12	8	0.879055	0.937559
Q5D023	Q5D023_RAT	15.44	41.9	Cytoplasmic dynein 1 light intermediate chain 2 OS=Rattus norvegicus GN=Dync1li2 PE=2 SV=1	9	8	0.895371	1.05686
D3ZT90	D3ZT90_RAT	14.37	45.2	Glutaryl-Coenzyme A dehydrogenase (Predicted) OS=Rattus norvegicus GN=Gcdh PE=3 SV=1	11	8	0.903602	0.911993
F1LPA3	F1LPA3_RAT	16.5	19.6	IQ motif and SEC7 domain-containing protein 3 OS=Rattus norvegicus GN=Iqsec3 PE=2 SV=1	10	8	0.903618	1.09649
P51583	PUR6_RAT	13.69	32.7	Multifunctional protein ADE2 OS=Rattus norvegicus GN=Paics PE=2 SV=3	9	8	0.911949	0.870928
F1LSG8	F1LSG8_RAT	13.86	32.5	Protein Ccdc132 OS=Rattus norvegicus GN=Ccdc132 PE=2 SV=1	8	8	0.911998	0.946253
O88377	PI42B_RAT	18.8	46.6	Phosphatidylinositol 5-phosphate 4-kinase type-2 beta OS=Rattus norvegicus GN=Pip4k2b PE=1 SV=1	10	8	0.912	1
G3V8B6	G3V8B6_RAT	14.86	31.7	26S proteasome non-ATPase regulatory subunit 1 OS=Rattus norvegicus GN=Psmd1 PE=4 SV=1	9	8	0.912069	1.05686
B5DEJ5	B5DEJ5_RAT	13.58	31.9	Eefsec protein OS=Rattus norvegicus GN=Eefsec PE=2 SV=1	9	8	0.912073	0.903669
Q5PQL7	ITM2C_RAT	14.8	62.5	Integral membrane protein 2C OS=Rattus norvegicus GN=Itm2c PE=2 SV=1	12	8	0.920474	0.911993
D3ZJJ9	D3ZJJ9_RAT	16.6	24.2	Protein Gldc OS=Rattus norvegicus GN=Gldc PE=2 SV=1	8	8	0.928988	0.972763
Q68FS4	AMPL_RAT	17.63	37	Cytosol aminopeptidase OS=Rattus norvegicus GN=Lap3 PE=1 SV=1	10	8	0.929	1
P62919	RL8_RAT	11	51.8	60S ribosomal protein L8 OS=Rattus norvegicus GN=Rpl8 PE=2 SV=2	10	8	0.929	1
F1M7X7	F1M7X7_RAT	15.08	16.5	H(+)/Cl(-) exchange transporter 3 OS=Rattus norvegicus GN=Clcn3 PE=2 SV=1	8	8	0.929001	1.01864
Q2PQA9	KINH_RAT	9.05	38.6	Kinesin-1 heavy chain OS=Rattus norvegicus GN=Kif5b PE=1 SV=1	13	8	0.937551	1.16945
P08081	CLCA_RAT	12.47	36.7	Clathrin light chain A OS=Rattus norvegicus GN=Clta PE=1 SV=1	8	8	0.937561	0.98174
F1LQJ7	F1LQJ7_RAT	16.53	33.2	Protein Pck2 (Fragment) OS=Rattus norvegicus GN=Pck2 PE=2 SV=1	8	8	0.937588	0.879044
Q4G064	COQ5_RAT	16.05	50.5	2-methoxy-6-polyprenyl-1,4-benzoquinol methylase, mitochondrial OS=Rattus norvegicus GN=Coq5 PE=2 SV=1	11	8	0.937592	0.920471
Q62844	FYN_RAT	16.75	32.8	Tyrosine-protein kinase Fyn OS=Rattus norvegicus GN=Fyn PE=1 SV=1	15	8	0.9376	1
H9KVF4	H9KVF4_RAT	14.9	26.8	Serine/threonine-protein kinase BRSK1 (Fragment) OS=Rattus norvegicus GN=Brsk1 PE=4 SV=1	10	8	0.946246	1.06655
Q5RJN0	Q5RJN0_RAT	13.47	34.4	NADH dehydrogenase (Ubiquinone) Fe-S protein 7 OS=Rattus norvegicus GN=Ndufs7 PE=2 SV=1	13	8	0.954945	0.744713
A0JPJ7	OLA1_RAT	14.66	35.4	Obg-like ATPase 1 OS=Rattus norvegicus GN=Ola1 PE=2 SV=1	8	8	0.954947	0.928936
D3ZH14	D3ZH14_RAT	16.77	30.8	Protein Tmcc1 OS=Rattus norvegicus GN=Tmcc1 PE=2 SV=1	9	8	0.954991	1.06655
D3ZEN5	D3ZEN5_RAT	12.91	58.2	Peroxiredoxin-5, mitochondrial OS=Rattus norvegicus GN=Prdx5 PE=2 SV=1	8	8	0.963737	0.990786
G3V7U6	G3V7U6_RAT	14.53	34.5	Calpain 5, isoform CRA_a OS=Rattus norvegicus GN=Capn5 PE=4 SV=1	8	8	0.963771	0.928936
Q6AY23	P5CR2_RAT	12.82	43.4	Pyrroline-5-carboxylate reductase 2 OS=Rattus norvegicus GN=Pycr2 PE=2 SV=1	9	8	0.963838	1.01864
D3ZLT1	D3ZLT1_RAT	16.02	75.9	NADH dehydrogenase (Ubiquinone) 1 beta subcomplex, 7 (Predicted) OS=Rattus norvegicus GN=Ndufb7 PE=4 SV=1	21	8	0.963868	1.00929
Q641Y0	OST48_RAT	15.65	23.1	Dolichyl-diphosphooligosaccharide--protein glycosyltransferase 48 kDa subunit OS=Rattus norvegicus GN=Ddost PE=2 SV=1	8	8	0.963893	1.03756
G3V6Q9	G3V6Q9_RAT	15.86	26.5	Deleted in bladder cancer chromosome region candidate 1 (Human) OS=Rattus norvegicus GN=Dbc1 PE=4 SV=1	8	8	0.972708	0.98174
G3V6X4	G3V6X4_RAT	14.17	27.9	E3 ubiquitin-protein ligase OS=Rattus norvegicus GN=Nedd4 PE=4 SV=1	10	8	0.972722	0.529661
B0BMT9	B0BMT9_RAT	14.43	43.3	Sqrdl protein OS=Rattus norvegicus GN=Sqrdl PE=2 SV=1	8	8	0.972731	0.911993
P49242	RS3A_RAT	14.81	58	40S ribosomal protein S3a OS=Rattus norvegicus GN=Rps3a PE=1 SV=2	14	8	0.972748	0.946253
Q03114	CDK5_RAT	14.3	54.1	Cyclin-dependent kinase 5 OS=Rattus norvegicus GN=Cdk5 PE=1 SV=1	10	8	0.972749	1.00929
D4A9D8	D4A9D8_RAT	15.2	32.6	Oxysterol-binding protein OS=Rattus norvegicus GN=Osbp PE=2 SV=1	8	8	0.972756	1.02807
Q4KM60	Q4KM60_RAT	16	37.4	Ribosomal protein (Fragment) OS=Rattus norvegicus GN=Rpl10a PE=2 SV=1	8	8	0.972763	0.972763
D3ZUX7	D3ZUX7_RAT	16.11	25.7	Protein Acsf3 OS=Rattus norvegicus GN=Acsf3 PE=4 SV=1	8	8	0.972775	1.04712
B5DEN4	B5DEN4_RAT	14.47	49.1	L-lactate dehydrogenase OS=Rattus norvegicus GN=Ldha PE=2 SV=1	12	8	0.981737	0.946253
Q6P775	Q6P775_RAT	15.52	39.8	Fibp protein OS=Rattus norvegicus GN=Fibp PE=2 SV=1	9	8	0.981759	0.955019
O88801	HOME2_RAT	12.32	42.1	Homer protein homolog 2 OS=Rattus norvegicus GN=Homer2 PE=1 SV=1	9	8	0.981766	1.01864
P17074	RS19_RAT	14.94	73.8	40S ribosomal protein S19 OS=Rattus norvegicus GN=Rps19 PE=2 SV=3	10	8	0.981809	0.972763
Q6IMY8	Q6IMY8_RAT	15.97	30	Heterogeneous nuclear ribonucleoprotein U OS=Rattus norvegicus GN=Hnrnpu PE=2 SV=1	11	8	0.981822	1.18036
Q5M9H7	Q5M9H7_RAT	18.37	36.7	DnaJ (Hsp40) homolog, subfamily A, member 2 OS=Rattus norvegicus GN=Dnaja2 PE=2 SV=1	12	8	0.9908	1
D3ZHI8	D3ZHI8_RAT	15.33	25.2	Protein RGD1309765 OS=Rattus norvegicus GN=Trappc11 PE=4 SV=1	10	8	0.990816	1.00929
F1LP91	F1LP91_RAT	13.6	46.4	Glycogen synthase kinase-3 alpha OS=Rattus norvegicus GN=Gsk3a PE=2 SV=1	13	8	0.990856	0.972763
D3ZD23	D3ZD23_RAT	11.58	31.7	ATP-binding cassette, sub-family E (OABP), member 1 OS=Rattus norvegicus GN=Abce1 PE=3 SV=1	8	8	0.990856	0.972763
D3Z8Y0	D3Z8Y0_RAT	15.44	36.6	Sorting nexin-1 OS=Rattus norvegicus GN=Snx1 PE=2 SV=1	10	8	0.990874	1.08648
E1U7Q0	E1U7Q0_RAT	16.28	30.7	Cyclin-dependent kinase-like 5 OS=Rattus norvegicus GN=Cdkl5 PE=2 SV=1	11	8	1	1
F1M4I4	F1M4I4_RAT	15.87	28.5	Protein LOC100361915 (Fragment) OS=Rattus norvegicus GN=Vps51 PE=2 SV=1	8	8	1	0.955019
P07323	ENOG_RAT	15.53	41.2	Gamma-enolase OS=Rattus norvegicus GN=Eno2 PE=1 SV=2	9	8	1	1.00929
Q920F5	DCMC_RAT	14.96	33.7	Malonyl-CoA decarboxylase, mitochondrial OS=Rattus norvegicus GN=Mlycd PE=2 SV=1	9	8	1	1.00929
Q5U2X6	CCD47_RAT	13.81	31.1	Coiled-coil domain-containing protein 47 OS=Rattus norvegicus GN=Ccdc47 PE=2 SV=1	8	8	1	0.946253
F1LRZ9	F1LRZ9_RAT	13.29	24.7	Protein Rap2ip OS=Rattus norvegicus GN=Rap2ip PE=2 SV=1	8	8	1	1.09649
P37285	KLC1_RAT	15.88	42.7	Kinesin light chain 1 OS=Rattus norvegicus GN=Klc1 PE=1 SV=2	8	8	1.00917	1.06655
D3Z9H2	D3Z9H2_RAT	14.6	49.3	Hyaluronan and proteoglycan link protein 4 (Predicted) OS=Rattus norvegicus GN=Hapln4 PE=4 SV=1	10	8	1.00921	0.990786
G3V728	G3V728_RAT	17.56	49.3	4-nitrophenylphosphatase domain and non-neuronal SNAP25-like protein homolog 1 (C. elegans), isoform CRA_b OS=Rattus norvegicus GN=Nipsnap1 PE=4 SV=1	19	8	1.00923	1.03756
P23576	GBRA2_RAT	15.93	24.6	Gamma-aminobutyric acid receptor subunit alpha-2 OS=Rattus norvegicus GN=Gabra2 PE=2 SV=1	12	8	1.00924	1.16945
P58405	STRN3_RAT	14.03	22.9	Striatin-3 OS=Rattus norvegicus GN=Strn3 PE=2 SV=2	10	8	1.00927	1.01864
Q9QX69	LANC1_RAT	16.24	35.6	LanC-like protein 1 OS=Rattus norvegicus GN=Lancl1 PE=2 SV=2	13	8	1.00929	1.00929
F1LV09	F1LV09_RAT	14.5	16.5	Uncharacterized protein (Fragment) OS=Rattus norvegicus PE=3 SV=1	9	8	1.00934	1.08648
B0BN52	B0BN52_RAT	15.63	51.5	Mitochondrial carrier homolog 2 (C. elegans) OS=Rattus norvegicus GN=Mtch2 PE=2 SV=1	18	8	1.01853	0.990786
F1LR33	F1LR33_RAT	15.74	30.1	Lipid phosphate phosphatase-related protein type 2 OS=Rattus norvegicus GN=Lppr2 PE=2 SV=1	9	8	1.01853	1.04712
Q5RKI5	Q5RKI5_RAT	13.62	22.1	Flightless I homolog (Drosophila) OS=Rattus norvegicus GN=Flii PE=2 SV=1	8	8	1.01857	1.03756
D3ZJH9	D3ZJH9_RAT	14.55	32.4	Malic enzyme OS=Rattus norvegicus GN=Me2 PE=3 SV=1	10	8	1.01862	0.903669
Q6PED0	Q6PED0_RAT	15.34	64.7	RCG23287, isoform CRA_a OS=Rattus norvegicus GN=Rps27a PE=2 SV=1	10	8	1.02794	0.990786
D3ZEU9	D3ZEU9_RAT	14.5	33.6	Transient receptor potential cation channel subfamily V member 2 OS=Rattus norvegicus GN=Trpv2 PE=2 SV=1	8	8	1.02794	0.990786
Q3S4A4	Q3S4A4_RAT	15.66	39.1	ADP-ribosylation factor GTPase activating protein 1 heart isoform OS=Rattus norvegicus GN=Arfgap1 PE=2 SV=1	9	8	1.02796	1.04712
Q3ZU82	GOGA5_RAT	15.03	29.3	Golgin subfamily A member 5 OS=Rattus norvegicus GN=Golga5 PE=1 SV=1	10	8	1.02802	0.972763
D3ZLN4	D3ZLN4_RAT	15.54	27.1	Protein RGD1304592 OS=Rattus norvegicus GN=RGD1304592 PE=2 SV=1	9	8	1.02803	0.937559
Q66HR5	CACO1_RAT	12.75	27.9	Calcium-binding and coiled-coil domain-containing protein 1 OS=Rattus norvegicus GN=Calcoco1 PE=2 SV=1	8	8	1.02807	1.02807
D4A440	D4A440_RAT	18.05	47	Protein Ttc7b OS=Rattus norvegicus GN=Ttc7b PE=2 SV=1	13	8	1.03752	1.05686
G3V743	G3V743_RAT	15.31	21.6	Glucosidase 1 OS=Rattus norvegicus GN=Mogs PE=4 SV=1	8	8	1.03752	1.05686
F1M0B9	F1M0B9_RAT	16.57	29.3	Oxysterol-binding protein (Fragment) OS=Rattus norvegicus GN=Osbpl8 PE=2 SV=1	8	8	1.03753	0.955019
P42123	LDHB_RAT	18.13	43.4	L-lactate dehydrogenase B chain OS=Rattus norvegicus GN=Ldhb PE=1 SV=2	11	8	1.03755	1.00929
B1WBW4	ARM10_RAT	16.14	48.4	Armadillo repeat-containing protein 10 OS=Rattus norvegicus GN=Armc10 PE=2 SV=1	10	8	1.03759	1.01864
P0CC10	LRC4B_RAT	16.68	27.5	Leucine-rich repeat-containing protein 4B OS=Rattus norvegicus GN=Lrrc4b PE=1 SV=1	9	8	1.03763	1.02807
G3V7B5	G3V7B5_RAT	13.52	58.2	Phosphoribosyl pyrophosphate synthase-associated protein 1 OS=Rattus norvegicus GN=Prpsap1 PE=4 SV=1	12	8	1.04703	1.06655
F1MAR6	F1MAR6_RAT	13.55	46.6	Protein Prodh OS=Rattus norvegicus GN=Prodh PE=4 SV=1	9	8	1.04711	1.12714
D4A5J1	D4A5J1_RAT	15.17	34.9	Protein Kbtbd11 OS=Rattus norvegicus GN=Kbtbd11 PE=4 SV=1	8	8	1.04712	0.870928
F8WFW6	F8WFW6_RAT	12.29	54.7	40S ribosomal protein S16 (Fragment) OS=Rattus norvegicus GN=Rps16 PE=3 SV=1	9	8	1.04714	1.10668
O08835	SYT11_RAT	15.72	33.3	Synaptotagmin-11 OS=Rattus norvegicus GN=Syt11 PE=2 SV=2	8	8	1.05686	1.03756
G3V7Y3	G3V7Y3_RAT	14.35	48.2	ATP synthase subunit delta, mitochondrial OS=Rattus norvegicus GN=Atp5d PE=3 SV=1	10	8	1.06652	0.895335
F1M8R8	F1M8R8_RAT	11.2	19.7	Protein Dip2b (Fragment) OS=Rattus norvegicus GN=Dip2b PE=4 SV=1	10	8	1.07647	1.03756
F1MAH4	F1MAH4_RAT	13.43	27.1	Protein Plekha5 OS=Rattus norvegicus GN=Plekha5 PE=2 SV=1	8	8	1.08633	1.11682
D3ZEI4	D3ZEI4_RAT	12.82	39.9	Uncharacterized protein OS=Rattus norvegicus PE=4 SV=1	9	8	1.08642	1.16945
F1LPP6	F1LPP6_RAT	13.75	30.3	A-kinase anchor protein 5 OS=Rattus norvegicus GN=Akap5 PE=2 SV=1	9	8	1.08642	0.794344
B2RYW3	B2RYW3_RAT	15.41	57.5	NADH dehydrogenase (Ubiquinone) 1 beta subcomplex, 9 OS=Rattus norvegicus GN=Ndufb9 PE=2 SV=1	13	8	1.08643	1.03756
B0BNB9	B0BNB9_RAT	12.73	31.2	HtrA serine peptidase 2 OS=Rattus norvegicus GN=Htra2 PE=2 SV=1	9	8	1.08646	1.13766
O08651	SERA_RAT	16.72	35.1	D-3-phosphoglycerate dehydrogenase OS=Rattus norvegicus GN=Phgdh PE=1 SV=3	9	8	1.09659	1.08648
Q568Z9	PHYIP_RAT	17.85	37.9	Phytanoyl-CoA hydroxylase-interacting protein OS=Rattus norvegicus GN=Phyhip PE=2 SV=1	12	8	1.11682	0.937559
P68035	ACTC_RAT	7.02	66.3	Actin, alpha cardiac muscle 1 OS=Rattus norvegicus GN=Actc1 PE=2 SV=1	91	8	1.12712	0.990786
D3ZTH8	D3ZTH8_RAT	14.72	42.3	Protein LOC689899 OS=Rattus norvegicus GN=LOC689899 PE=3 SV=1	11	8	1.1695	1.18036
F1M9X7	F1M9X7_RAT	13.22	28.8	Voltage-dependent calcium channel subunit alpha-2/delta-2 OS=Rattus norvegicus GN=Cacna2d2 PE=4 SV=1	12	8	1.18032	1.21344
F1M6B6	F1M6B6_RAT	14.35	18.1	Protein Pcdh10 (Fragment) OS=Rattus norvegicus GN=Pcdh10 PE=2 SV=1	8	8	1.18036	1.08648
F1LXF1	F1LXF1_RAT	13.49	26.3	Protein Bcr (Fragment) OS=Rattus norvegicus GN=Bcr PE=4 SV=1	10	8	1.21353	2.16779
Q66HL0	Q66HL0_RAT	16.02	34.2	5' nucleotidase, ecto OS=Rattus norvegicus GN=Nt5e PE=2 SV=2	8	8	1.22462	1.06655
Q99P38	Q99P38_RAT	24.91	36	Protein Syt7 OS=Rattus norvegicus GN=Syt7 PE=2 SV=1	13	8	1.23602	1.21344
H7C5Y5	H7C5Y5_RAT	14.72	43.8	60S ribosomal protein L6 OS=Rattus norvegicus PE=3 SV=1	9	8	1.38025	1.6292
F1LXA0	F1LXA0_RAT	13.92	77	Protein Ndufa12 (Fragment) OS=Rattus norvegicus GN=Ndufa12 PE=4 SV=1	11	8	1.39305	1.88786
F1LZC8	F1LZC8_RAT	13.61	14.1	Protein LOC100365604 (Fragment) OS=Rattus norvegicus GN=LOC100365604 PE=2 SV=1	9	8	1.41906	0.911993
B1WBS4	B1WBS4_RAT	16.01	49.7	Similar to Vacuolar protein sorting 26 homolog (VPS26 protein homolog), isoform CRA_a OS=Rattus norvegicus GN=Vps26b PE=2 SV=1	10	8	1.58492	0.98174
O88871	GABR2_RAT	14.18	27.7	Gamma-aminobutyric acid type B receptor subunit 2 OS=Rattus norvegicus GN=Gabbr2 PE=1 SV=2	10	8	2.12809	1.07643
Q01986	MP2K1_RAT	14.92	37.2	Dual specificity mitogen-activated protein kinase kinase 1 OS=Rattus norvegicus GN=Map2k1 PE=1 SV=2	12	8
D3ZWL6	D3ZWL6_RAT	10.58	36.9	Adenosylhomocysteinase OS=Rattus norvegicus GN=Ahcyl2 PE=2 SV=1	22	7	0.251184	0.544514
P62198	PRS8_RAT	13.36	51.7	26S protease regulatory subunit 8 OS=Rattus norvegicus GN=Psmc5 PE=1 SV=1	7	7	0.322074	0.654622
D4A781	D4A781_RAT	10.21	21.6	Protein Ipo5 OS=Rattus norvegicus GN=Ipo5 PE=4 SV=1	8	7	0.349946	0.76558
G3V6W6	G3V6W6_RAT	14.03	39	Protein LOC100365869 OS=Rattus norvegicus GN=LOC100365869 PE=3 SV=1	8	7	0.376672	0.608125
D3ZWX4	D3ZWX4_RAT	13.06	21	Protein Nckipsd OS=Rattus norvegicus GN=Nckipsd PE=4 SV=1	7	7	0.380209	1.04712
E9PTD4	E9PTD4_RAT	11.25	46	Protein Sept4 OS=Rattus norvegicus GN=Sept4 PE=2 SV=1	9	7	0.428534	0.879044
G3V8Q1	G3V8Q1_RAT	13.57	41.6	Coatomer protein complex, subunit epsilon (Predicted), isoform CRA_c OS=Rattus norvegicus GN=Cope PE=4 SV=1	8	7	0.487513	0.57544
P14604	ECHM_RAT	13.71	56.9	Enoyl-CoA hydratase, mitochondrial OS=Rattus norvegicus GN=Echs1 PE=1 SV=1	9	7	0.49665	1.67504
Q5M9F7	Q5M9F7_RAT	14	35.7	ARP10 actin-related protein 10 homolog (S. cerevisiae) OS=Rattus norvegicus GN=Actr10 PE=2 SV=1	7	7	0.539511	0.478629
Q6P6T0	Q6P6T0_RAT	16.34	54.8	Sideroflexin 3 OS=Rattus norvegicus GN=Sfxn3 PE=2 SV=1	20	7	0.575431	1.14811
Q6MFX9	Q6MFX9_RAT	12.87	35.5	Myelin oligodendrocyte glycoprotein OS=Rattus norvegicus GN=Mog PE=2 SV=1	8	7	0.602529	0.613761
G3V7X2	G3V7X2_RAT	14.02	33	Secretogranin 2, isoform CRA_a OS=Rattus norvegicus GN=Scg2 PE=4 SV=1	10	7	0.61376	0.591576
Q4FZT9	PSMD2_RAT	15.08	18.7	26S proteasome non-ATPase regulatory subunit 2 OS=Rattus norvegicus GN=Psmd2 PE=2 SV=1	8	7	0.61381	1.47232
Q63570	PRS6B_RAT	12.18	45.7	26S protease regulatory subunit 6B OS=Rattus norvegicus GN=Psmc4 PE=1 SV=1	9	7	0.672977	0.591576
G3V986	G3V986_RAT	12.24	24.1	Potassium voltage gated channel, Shal-related family, member 2 OS=Rattus norvegicus GN=Kcnd2 PE=4 SV=1	7	7	0.679248	0.779849
D3ZW15	D3ZW15_RAT	14.07	21.3	Protein Sec24b OS=Rattus norvegicus GN=Sec24b PE=4 SV=1	7	7	0.711178	1.31822
Q5FVJ0	RUFY3_RAT	14.73	44.1	Protein RUFY3 OS=Rattus norvegicus GN=Rufy3 PE=1 SV=1	7	7	0.711222	0.779849
D4A7L4	D4A7L4_RAT	12.17	58.3	NADH dehydrogenase (Ubiquinone) 1 beta subcomplex, 11 (Predicted) OS=Rattus norvegicus GN=Ndufb11 PE=4 SV=1	12	7	0.758557	1.54178
D3ZXA6	D3ZXA6_RAT	12.95	23.7	Protein Pdpr OS=Rattus norvegicus GN=Pdpr PE=3 SV=1	8	7	0.772627	0.78703
G3V964	G3V964_RAT	16	47.1	Neurotrimin OS=Rattus norvegicus GN=Ntm PE=4 SV=1	16	7	0.794287	1.69033
F1LUA1	F1LUA1_RAT	10.44	27.7	Protein Eea1 (Fragment) OS=Rattus norvegicus GN=Eea1 PE=2 SV=1	10	7	0.809144	1.00929
D3ZLP8	D3ZLP8_RAT	12.23	33.7	Protein Arhgap1 OS=Rattus norvegicus GN=Arhgap1 PE=2 SV=1	8	7	0.816534	0.862962
F1LSH6	F1LSH6_RAT	20.06	25.7	Potassium/sodium hyperpolarization-activated cyclic nucleotide-gated channel 1 OS=Rattus norvegicus GN=Hcn1 PE=2 SV=1	12	7	0.824087	0.831739
B0BN93	PSD13_RAT	7.81	44.2	26S proteasome non-ATPase regulatory subunit 13 OS=Rattus norvegicus GN=Psmd13 PE=1 SV=1	8	7	0.824092	0.758553
G3V7M0	G3V7M0_RAT	9	15.3	Protein Cnot1 OS=Rattus norvegicus GN=Cnot1 PE=4 SV=1	8	7	0.831723	0.855066
Q68FT4	Q68FT4_RAT	11.66	32.2	Suclg2 protein (Fragment) OS=Rattus norvegicus GN=Suclg2 PE=2 SV=1	7	7	0.831756	0.946253
O54923	EXOC6_RAT	11.75	31	Exocyst complex component 6 OS=Rattus norvegicus GN=Exoc6 PE=2 SV=2	10	7	0.862961	0.76558
Q99J82	ILK_RAT	11.54	34.7	Integrin-linked protein kinase OS=Rattus norvegicus GN=Ilk PE=2 SV=1	8	7	0.870947	1.06655
F1MAK3	F1MAK3_RAT	15.23	17.7	Protein Rics OS=Rattus norvegicus GN=Arhgap32 PE=4 SV=1	9	7	0.870953	1.14811
Q4VSI4	UBP7_RAT	12.46	20.4	Ubiquitin carboxyl-terminal hydrolase 7 OS=Rattus norvegicus GN=Usp7 PE=1 SV=1	9	7	0.870956	0.903669
Q641X3	HEXA_RAT	12.04	24.6	Beta-hexosaminidase subunit alpha OS=Rattus norvegicus GN=Hexa PE=2 SV=1	7	7	0.870987	0.862962
G3V7K6	G3V7K6_RAT	13.13	63.5	Single-stranded DNA-binding protein OS=Rattus norvegicus GN=Ssbp1 PE=3 SV=1	8	7	0.879058	1.04712
D3ZP34	D3ZP34_RAT	13.84	24.6	Uncharacterized protein OS=Rattus norvegicus PE=4 SV=1	10	7	0.887098	0.895335
Q68FW7	SYTM_RAT	12.55	21.7	Threonine--tRNA ligase, mitochondrial OS=Rattus norvegicus GN=Tars2 PE=2 SV=1	8	7	0.887132	0.903669
P85515	ACTZ_RAT	8	61.7	Alpha-centractin OS=Rattus norvegicus GN=Actr1a PE=1 SV=1	20	7	0.887132	0.903669
Q5HZE4	MTNA_RAT	12.94	42.3	Methylthioribose-1-phosphate isomerase OS=Rattus norvegicus GN=Mri1 PE=2 SV=1	8	7	0.887134	0.724428
Q4V8B7	HSDL1_RAT	12.42	45.8	Inactive hydroxysteroid dehydrogenase-like protein 1 OS=Rattus norvegicus GN=Hsdl1 PE=2 SV=1	7	7	0.895331	0.972763
B1WBW9	B1WBW9_RAT	12.02	32.3	Abhd10 protein OS=Rattus norvegicus GN=Abhd10 PE=2 SV=1	8	7	0.895342	0.920471
B5DFJ4	B5DFJ4_RAT	15.08	31.7	Protein Vps18 OS=Rattus norvegicus GN=Vps18 PE=2 SV=1	8	7	0.895347	0.98174
F8WG12	F8WG12_RAT	13.23	27.9	Receptor-type tyrosine-protein phosphatase epsilon (Fragment) OS=Rattus norvegicus GN=Ptpre PE=4 SV=1	8	7	0.903655	0.887154
D4AEC2	D4AEC2_RAT	11.42	17.8	Protein Camsap1l1 OS=Rattus norvegicus GN=Camsap2 PE=4 SV=1	7	7	0.903714	1.03756
G3V9M3	G3V9M3_RAT	14.33	25.5	Protein Wdr47 OS=Rattus norvegicus GN=Wdr47 PE=4 SV=1	8	7	0.911963	0.937559
D3ZEB7	D3ZEB7_RAT	11.36	56.8	Mitochondrial ribosomal protein L11 OS=Rattus norvegicus GN=mrpl11 PE=3 SV=1	7	7	0.911998	1.20221
D3ZRC4	D3ZRC4_RAT	13.65	33	Similar to intracellular membrane-associated calcium-independent phospholipase A2 gamma (Predicted), isoform CRA_b OS=Rattus norvegicus GN=Pnpla8 PE=4 SV=1	8	7	0.912069	1.05686
G3V7H7	G3V7H7_RAT	12.45	20.9	Synaptic vesicle glycoprotein 2B OS=Rattus norvegicus GN=Sv2b PE=4 SV=1	9	7	0.912091	1.01864
P27952	RS2_RAT	12.74	36.9	40S ribosomal protein S2 OS=Rattus norvegicus GN=Rps2 PE=1 SV=1	9	7	0.920452	1.07643
O35547	ACSL4_RAT	9.67	30	Long-chain-fatty-acid--CoA ligase 4 OS=Rattus norvegicus GN=Acsl4 PE=2 SV=1	8	7	0.920474	0.911993
P63144	KCAB1_RAT	9.36	46.6	Voltage-gated potassium channel subunit beta-1 OS=Rattus norvegicus GN=Kcnab1 PE=1 SV=1	8	7	0.920482	0.963855
D4A7M0	D4A7M0_RAT	13.81	17.5	Uncharacterized protein OS=Rattus norvegicus PE=2 SV=1	7	7	0.928922	0.98174
P10111	PPIA_RAT	12.06	46.3	Peptidyl-prolyl cis-trans isomerase A OS=Rattus norvegicus GN=Ppia PE=1 SV=2	7	7	0.929001	1.01864
Q6P6V0	G6PI_RAT	13.65	32.6	Glucose-6-phosphate isomerase OS=Rattus norvegicus GN=Gpi PE=1 SV=1	9	7	0.937542	0.963855
P02091	HBB1_RAT	18.93	66	Hemoglobin subunit beta-1 OS=Rattus norvegicus GN=Hbb PE=1 SV=3	14	7	0.937557	1.83655
P97610	SYT12_RAT	13.32	28.3	Synaptotagmin-12 OS=Rattus norvegicus GN=Syt12 PE=2 SV=1	7	7	0.946215	0.928936
Q5RKI8	ABCB8_RAT	16.23	43.4	ATP-binding cassette sub-family B member 8, mitochondrial OS=Rattus norvegicus GN=Abcb8 PE=2 SV=1	8	7	0.946217	0.963855
O88420	SCN8A_RAT	13.32	12.6	Sodium channel protein type 8 subunit alpha OS=Rattus norvegicus GN=Scn8a PE=1 SV=1	10	7	0.946232	0.955019
D3ZGX7	D3ZGX7_RAT	12.33	31	Protein LYRIC OS=Rattus norvegicus GN=Mtdh PE=2 SV=1	8	7	0.946246	1.06655
F1LRE1	F1LRE1_RAT	12.93	38.6	Glutathione reductase (Fragment) OS=Rattus norvegicus GN=Gsr PE=2 SV=1	7	7	0.946312	1.05686
D3ZGN2	D3ZGN2_RAT	20.09	40	Copine 5 protein OS=Rattus norvegicus GN=Cpne5 PE=2 SV=1	14	7	0.954973	1.19119
P48500	TPIS_RAT	14.02	50.6	Triosephosphate isomerase OS=Rattus norvegicus GN=Tpi1 PE=1 SV=2	7	7	0.954982	0.78703
Q9Z269	VAPB_RAT	13.05	45.3	Vesicle-associated membrane protein-associated protein B OS=Rattus norvegicus GN=Vapb PE=1 SV=3	12	7	0.955005	1.07643
P63331	PP2AA_RAT	12.06	52.4	Serine/threonine-protein phosphatase 2A catalytic subunit alpha isoform OS=Rattus norvegicus GN=Ppp2ca PE=1 SV=1	8	7	0.955019	0.955019
Q9JHU0	DPYL5_RAT	12.5	33.3	Dihydropyrimidinase-related protein 5 OS=Rattus norvegicus GN=Dpysl5 PE=1 SV=1	8	7	0.955053	0.946253
D3ZE37	D3ZE37_RAT	13.66	51.9	40S ribosomal protein S11 OS=Rattus norvegicus GN=Rps11 PE=2 SV=1	11	7	0.963737	0.990786
D4AD82	D4AD82_RAT	13.36	23.9	Protein Grlf1 OS=Rattus norvegicus GN=Arhgap35 PE=4 SV=1	7	7	0.963771	0.928936
Q6PDW1	Q6PDW1_RAT	12.14	73.5	40S ribosomal protein S12 OS=Rattus norvegicus GN=LOC100359593 PE=2 SV=1	11	7	0.963771	0.928936
F1LT47	F1LT47_RAT	15.98	29.9	Protein Ppp2r5c (Fragment) OS=Rattus norvegicus GN=Ppp2r5c PE=2 SV=1	9	7	0.9638	1
Q6PDV6	Q6PDV6_RAT	11.52	57.6	40S ribosomal protein S14 OS=Rattus norvegicus GN=Rps14 PE=2 SV=1	9	7	0.963855	0.963855
P97546	NPTN_RAT	11.99	30.3	Neuroplastin OS=Rattus norvegicus GN=Nptn PE=1 SV=2	7	7	0.963915	1.02807
F1LQC6	F1LQC6_RAT	14.19	20.6	Coiled-coil and C2 domain-containing protein 1A OS=Rattus norvegicus GN=Cc2d1a PE=2 SV=1	8	7	0.9727	1
D4A311	D4A311_RAT	12.25	50	NADH dehydrogenase (Ubiquinone) 1 alpha subcomplex, 8 OS=Rattus norvegicus GN=Ndufa8 PE=4 SV=1	12	7	0.9727	1
F1M510	F1M510_RAT	14.11	40.3	Cofilin-1 (Fragment) OS=Rattus norvegicus GN=Cfl1 PE=2 SV=1	8	7	0.972717	0.937559
P97877	P97877_RAT	14	28.7	GD3 alpha 2,8-sialyltransferase OS=Rattus norvegicus GN=St8sia3 PE=2 SV=1	8	7	0.972754	0.920471
P36876	2ABA_RAT	15.64	50.1	Serine/threonine-protein phosphatase 2A 55 kDa regulatory subunit B alpha isoform OS=Rattus norvegicus GN=Ppp2r2a PE=2 SV=1	9	7	0.972838	1.08648
Q5D059	Q5D059_RAT	13.97	31.9	Heterogeneous nuclear ribonucleoprotein K OS=Rattus norvegicus GN=Hnrnpk PE=2 SV=1	7	7	0.9817	1
Q5CD99	Q5CD99_RAT	14.54	37.8	Putative UDP-GalNAc: polypeptide N-acetylgalactosaminyltransferase OS=Rattus norvegicus GN=Wbscr17 PE=2 SV=1	7	7	0.981706	0.580754
Q6P9U9	Q6P9U9_RAT	13.04	30.9	Inosine-5'-monophosphate dehydrogenase OS=Rattus norvegicus GN=Impdh2 PE=2 SV=1	8	7	0.98173	0.794344
D3ZPJ0	D3ZPJ0_RAT	13.85	39.6	Protein Shisa7 OS=Rattus norvegicus GN=Shisa7 PE=2 SV=1	9	7	0.98174	0.98174
O70257	STX7_RAT	13.49	44.1	Syntaxin-7 OS=Rattus norvegicus GN=Stx7 PE=1 SV=4	12	7	0.98174	0.98174
D4A921	D4A921_RAT	13.75	32.9	Protein Trim46 OS=Rattus norvegicus GN=Trim46 PE=2 SV=1	7	7	0.981759	0.955019
Q5BKC9	NGEF_RAT	13.72	28.4	Ephexin-1 OS=Rattus norvegicus GN=Ngef PE=1 SV=2	9	7	0.990786	0.990786
B1H2A2	B1H2A2_RAT	14.09	41.3	Fsd1 protein OS=Rattus norvegicus GN=Fsd1 PE=2 SV=1	7	7	0.9908	1
F1M135	F1M135_RAT	11.81	7.9	Uncharacterized protein (Fragment) OS=Rattus norvegicus PE=4 SV=1	7	7	0.990816	1.00929
F8WG67	F8WG67_RAT	12.03	29.7	Cytosolic acyl coenzyme A thioester hydrolase (Fragment) OS=Rattus norvegicus GN=Acot7 PE=4 SV=1	8	7	0.990832	1.01864
P63081	VATL_RAT	11.12	14.2	V-type proton ATPase 16 kDa proteolipid subunit OS=Rattus norvegicus GN=Atp6v0c PE=2 SV=1	16	7	0.990836	1.3678
F1LLV2	F1LLV2_RAT	12.43	23.4	Protein Phkb OS=Rattus norvegicus GN=Phkb PE=4 SV=1	7	7	0.990842	1.11682
B2GUV2	B2GUV2_RAT	12.11	19.5	Vacuolar protein sorting 52 (Yeast), isoform CRA_b OS=Rattus norvegicus GN=Vps52 PE=2 SV=1	7	7	0.990869	1.03756
P24049	RL17_RAT	14.57	50	60S ribosomal protein L17 OS=Rattus norvegicus GN=Rpl17 PE=2 SV=3	9	7	1	1
F1M2F8	F1M2F8_RAT	14.3	22.4	Protein Fmnl2 (Fragment) OS=Rattus norvegicus GN=Fmnl2 PE=2 SV=1	7	7	1	0.903669
F1LSC9	F1LSC9_RAT	13.12	25.6	Protein Bcas3 OS=Rattus norvegicus GN=Bcas3 PE=2 SV=1	7	7	1	0.911993
D3Z9J5	D3Z9J5_RAT	13.04	47.6	Vacuolar protein sorting 26 (Yeast), isoform CRA_e OS=Rattus norvegicus GN=Vps26a PE=4 SV=1	10	7	1	1.00929
Q5M949	Q5M949_RAT	12.03	39.3	Nipsnap homolog 3A (C. elegans) OS=Rattus norvegicus GN=Nipsnap3b PE=2 SV=1	10	7	1	1.01864
Q63151	ACSL3_RAT	13.46	29.7	Long-chain-fatty-acid--CoA ligase 3 OS=Rattus norvegicus GN=Acsl3 PE=1 SV=1	11	7	1.00916	1.11682
P54282	CAC1A_RAT	15.45	20.2	Voltage-dependent P/Q-type calcium channel subunit alpha-1A OS=Rattus norvegicus GN=Cacna1a PE=1 SV=1	14	7	1.00921	0.990786
Q6QIX3	ZNT3_RAT	13.53	36.3	Zinc transporter 3 OS=Rattus norvegicus GN=Slc30a3 PE=2 SV=1	8	7	1.00925	0.963855
D3ZQP6	D3ZQP6_RAT	13.62	27.5	Protein Sema7a OS=Rattus norvegicus GN=Sema7a PE=4 SV=1	9	7	1.00928	1.27065
Q5RK08	Q5RK08_RAT	9.26	42	Glioblastoma amplified sequence OS=Rattus norvegicus GN=Gbas PE=2 SV=1	13	7	1.00933	1.13766
D3ZT47	D3ZT47_RAT	15.61	24.4	Protein LOC100361389 OS=Rattus norvegicus GN=Fam171a2 PE=4 SV=1	8	7	1.01853	0.990786
Q9QWJ9	NRP1_RAT	13.74	27.9	Neuropilin-1 OS=Rattus norvegicus GN=Nrp1 PE=1 SV=1	7	7	1.01853	0.990786
D3Z8C7	D3Z8C7_RAT	13.93	25.6	Protein Wdr48 OS=Rattus norvegicus GN=Wdr48 PE=4 SV=1	8	7	1.01857	1.03756
B5DFB4	B5DFB4_RAT	14.02	27.2	Tetratricopeptide repeat domain 7B OS=Rattus norvegicus GN=Ttc7b PE=2 SV=1	9	7	1.0186	1
Q3MHT2	Q3MHT2_RAT	9.42	45.8	Cysteine desulfurase, mitochondrial OS=Rattus norvegicus GN=Nfs1 PE=2 SV=1	8	7	1.0186	0.963855
P63004	LIS1_RAT	10.36	43.2	Platelet-activating factor acetylhydrolase IB subunit alpha OS=Rattus norvegicus GN=Pafah1b1 PE=1 SV=2	10	7	1.01869	1.08648
D4A0H4	D4A0H4_RAT	11.3	27.7	Cullin 2 (Predicted), isoform CRA_a OS=Rattus norvegicus GN=Cul2 PE=3 SV=1	7	7	1.02794	0.990786
P47971	NPTX1_RAT	13.61	38.2	Neuronal pentraxin-1 OS=Rattus norvegicus GN=Nptx1 PE=1 SV=1	9	7	1.02796	1.04712
D3ZQK7	D3ZQK7_RAT	10.67	9.6	Uncharacterized protein OS=Rattus norvegicus PE=2 SV=1	8	7	1.02796	1.04712
F1LPF5	F1LPF5_RAT	12.16	48	Heat shock 70 kDa protein 1A/1B (Fragment) OS=Rattus norvegicus GN=Hspa1a PE=2 SV=1	21	7	1.02798	0.98174
Q7TQ25	Q7TQ25_RAT	12.19	26.8	Oligodendrocyte myelin glycoprotein OS=Rattus norvegicus GN=Omg PE=2 SV=1	10	7	1.02801	1.05686
Q6TUG0	DJB11_RAT	11.29	35.5	DnaJ homolog subfamily B member 11 OS=Rattus norvegicus GN=Dnajb11 PE=2 SV=1	7	7	1.02801	1.05686
G3V9A2	G3V9A2_RAT	12.07	55	Myosin light polypeptide 6 OS=Rattus norvegicus GN=Myl6b PE=4 SV=1	11	7	1.02803	1.08648
Q5U3Z7	Q5U3Z7_RAT	10.89	39.5	Serine hydroxymethyltransferase OS=Rattus norvegicus GN=Shmt2 PE=2 SV=1	7	7	1.02804	0.879044
D3ZZS2	D3ZZS2_RAT	12.53	21.6	Protein Adam23 OS=Rattus norvegicus GN=Adam23 PE=2 SV=1	14	7	1.03744	1.06655
Q704E8	ABCB7_RAT	12.08	24.9	ATP-binding cassette sub-family B member 7, mitochondrial OS=Rattus norvegicus GN=Abcb7 PE=2 SV=1	8	7	1.03746	1.07643
D4A9D2	D4A9D2_RAT	15.51	24.2	Clathrin coat assembly protein AP180 OS=Rattus norvegicus GN=Snap91 PE=2 SV=1	10	7	1.03748	0.911993
F8WFL3	F8WFL3_RAT	12.95	39	Probable proline--tRNA ligase, mitochondrial (Fragment) OS=Rattus norvegicus GN=Pars2 PE=3 SV=1	8	7	1.0375	0.937559
D3ZTA5	D3ZTA5_RAT	13.05	51	Syntaxin-6 OS=Rattus norvegicus GN=Stx6 PE=2 SV=1	8	7	1.0375	0.98174
P11598	PDIA3_RAT	12.31	40	Protein disulfide-isomerase A3 OS=Rattus norvegicus GN=Pdia3 PE=1 SV=2	8	7	1.04713	1.00929
G3V6G7	G3V6G7_RAT	14.31	31.3	Polyribonucleotide nucleotidyltransferase 1 OS=Rattus norvegicus GN=Pnpt1 PE=4 SV=1	7	7	1.04715	1.09649
Q9Z2X5	HOME3_RAT	10.38	54.5	Homer protein homolog 3 OS=Rattus norvegicus GN=Homer3 PE=2 SV=2	7	7	1.05673	1.07643
D3ZD04	D3ZD04_RAT	12.14	29.5	Uncharacterized protein OS=Rattus norvegicus PE=2 SV=1	10	7	1.05673	1.11682
G3V8F5	G3V8F5_RAT	13.36	32.4	Mitochondrial import receptor subunit TOM40 homolog OS=Rattus norvegicus GN=Tomm40 PE=4 SV=1	10	7	1.05674	1.06655
Q5XII9	MFR1L_RAT	11.8	42.2	Mitochondrial fission regulator 1-like OS=Rattus norvegicus GN=Mtfr1l PE=2 SV=1	8	7	1.05674	1.06655
D3ZS72	D3ZS72_RAT	11.94	18.9	Protein Prex1 OS=Rattus norvegicus GN=Prex1 PE=4 SV=1	7	7	1.05678	0.870928
D3Z873	D3Z873_RAT	13.04	37.8	Adaptor-related protein complex 3, sigma 1 subunit (Predicted), isoform CRA_b OS=Rattus norvegicus GN=Ap3s1 PE=4 SV=1	7	7	1.0568	1.09649
D4AE56	D4AE56_RAT	13.61	48.2	Prostaglandin E synthase 2 (Predicted), isoform CRA_b OS=Rattus norvegicus GN=Ptges2 PE=4 SV=1	7	7	1.05682	1.00929
D3ZFJ6	D3ZFJ6_RAT	12.85	29.6	Lactamase, beta (Predicted) OS=Rattus norvegicus GN=Lactb PE=4 SV=1	8	7	1.05682	1.00929
F8WFN2	F8WFN2_RAT	12.4	29.1	Paraplegin OS=Rattus norvegicus GN=Spg7 PE=4 SV=1	7	7	1.05682	1.00929
G3V7J0	G3V7J0_RAT	12.98	33.6	Aldehyde dehydrogenase family 6, subfamily A1, isoform CRA_b OS=Rattus norvegicus GN=Aldh6a1 PE=3 SV=1	9	7	1.05682	1.08648
F1MAF8	F1MAF8_RAT	12.07	18.1	Uncharacterized protein OS=Rattus norvegicus PE=4 SV=1	10	7	1.05684	1.01864
Q6QI16	Q6QI16_RAT	14	48.7	LRRGT00192 OS=Rattus norvegicus GN=RGD1304704 PE=2 SV=1	7	7	1.05686	1.04712
Q80WF4	T132A_RAT	13.26	25.3	Transmembrane protein 132A OS=Rattus norvegicus GN=Tmem132a PE=1 SV=1	8	7	1.06647	1.75377
Q5U322	Q5U322_RAT	12.03	30.3	Carboxypeptidase E OS=Rattus norvegicus GN=Cpe PE=2 SV=1	8	7	1.06652	1.45879
D3ZZP2	D3ZZP2_RAT	9.17	44.2	Protein Rab39 OS=Rattus norvegicus GN=Rab39a PE=3 SV=1	7	7	1.06661	1.00929
D3ZH36	D3ZH36_RAT	14.81	24.6	Uncharacterized protein OS=Rattus norvegicus GN=Elfn2-ps1 PE=4 SV=1	8	7	1.06662	1.01864
D4A6D8	LRRT1_RAT	13.92	19.3	Leucine-rich repeat transmembrane neuronal protein 1 OS=Rattus norvegicus GN=Lrrtm1 PE=3 SV=1	9	7	1.06662	1.10668
D4A833	D4A833_RAT	12.12	29.3	Mitochondrial ribosomal protein S30 (Predicted), isoform CRA_a OS=Rattus norvegicus GN=Mrps30 PE=4 SV=1	7	7	1.0765	1.01864
D4ADE8	D4ADE8_RAT	29.4	39.3	Protein Ddx3x OS=Rattus norvegicus GN=Ddx3x PE=3 SV=1	17	7	1.08639	1.06655
D3ZCZ9	D3ZCZ9_RAT	11.79	62.1	Protein LOC679739 OS=Rattus norvegicus GN=LOC679739 PE=4 SV=1	11	7	1.08643	1.10668
Q3KRD0	SYDM_RAT	13.08	20.3	Aspartate--tRNA ligase, mitochondrial OS=Rattus norvegicus GN=Dars2 PE=2 SV=1	7	7	1.1066	1.04712
F1LR44	F1LR44_RAT	11.33	36.9	Growth arrest-specific protein 7 (Fragment) OS=Rattus norvegicus GN=Gas7 PE=2 SV=1	7	7	1.11683	1.22459
F8WFX2	F8WFX2_RAT	18.8	38.5	Eukaryotic initiation factor 4A-II OS=Rattus norvegicus GN=Eif4a2 PE=3 SV=1	11	7	1.11694	0.83949
F1LLY5	F1LLY5_RAT	13.7	43	Protein Prkag2 (Fragment) OS=Rattus norvegicus GN=Prkag2 PE=2 SV=1	7	7	1.12719	1.09649
F1LRX1	F1LRX1_RAT	15.65	31.1	Protein Eif4g2 (Fragment) OS=Rattus norvegicus GN=Eif4g2 PE=2 SV=1	7	7	1.12724	1.18036
F8WFI5	F8WFI5_RAT	14	59.2	F-actin-capping protein subunit alpha-1 OS=Rattus norvegicus GN=Capza1 PE=4 SV=1	20	7	1.1482	1.08648
Q3B7U9	FKBP8_RAT	13.85	29.3	Peptidyl-prolyl cis-trans isomerase FKBP8 OS=Rattus norvegicus GN=Fkbp8 PE=2 SV=1	9	7	1.1482	1
Q8VGC3	CACB2_RAT	9.22	40	Voltage-dependent L-type calcium channel subunit beta-2 OS=Rattus norvegicus GN=Cacnb2 PE=1 SV=2	15	7	1.18035	2.31214
Q5U2P1	CNNM2_RAT	13.67	20	Metal transporter CNNM2 OS=Rattus norvegicus GN=Cnnm2 PE=2 SV=1	8	7	1.19129	1.05686
D4ABP4	D4ABP4_RAT	21.98	22.5	Rab3 GTPase-activating protein non-catalytic subunit OS=Rattus norvegicus GN=Rab3gap2 PE=2 SV=1	13	7	1.27057	0.98174
D4A1H6	D4A1H6_RAT	14.06	19	Protein LOC100361323 OS=Rattus norvegicus GN=Astn2 PE=2 SV=1	7	7	1.27062	1.85357
D3ZLP7	D3ZLP7_RAT	8.83	8.8	Protein RGD1306286 OS=Rattus norvegicus GN=Epg5 PE=4 SV=1	8	7	1.29427	0.963855
G3V8C3	G3V8C3_RAT	10.95	36.5	Vimentin OS=Rattus norvegicus GN=Vim PE=3 SV=1	12	7	1.3553	1.01864
P63047	ST4A1_RAT	12.43	45.1	Sulfotransferase 4A1 OS=Rattus norvegicus GN=Sult4a1 PE=2 SV=1	8	7	1.3678	1.21344
Q91ZN1	COR1A_RAT	11.65	35.1	Coronin-1A OS=Rattus norvegicus GN=Coro1a PE=1 SV=3	8	7	1.41908	1.09649
B0K020	CISD1_RAT	12.03	48.2	CDGSH iron-sulfur domain-containing protein 1 OS=Rattus norvegicus GN=Cisd1 PE=3 SV=1	11	7	1.55591	0.895335
D4AA13	D4AA13_RAT	12.07	16.8	Uncharacterized protein OS=Rattus norvegicus PE=2 SV=1	11	7	1.64425	2.67881
Q8VIN2	Q8VIN2_RAT	13.52	24.4	Annexin OS=Rattus norvegicus GN=Anxa7 PE=2 SV=1	8	7	1.73774	1.83655
B4F7A9	B4F7A9_RAT	12.01	31.4	Casein kinase 2, alpha prime polypeptide OS=Rattus norvegicus GN=Csnk2a2 PE=2 SV=1	9	7	1.83647	2.65463
Q68FX9	SIR5_RAT	14.05	41.3	NAD-dependent protein deacylase sirtuin-5, mitochondrial OS=Rattus norvegicus GN=Sirt5 PE=2 SV=1	8	7	1.92301	0.870928
Q812E9	GPM6A_RAT	13.19	34.9	Neuronal membrane glycoprotein M6-a OS=Rattus norvegicus GN=Gpm6a PE=1 SV=1	10	7	2.31228	1.81984
F1M7K7	F1M7K7_RAT	13.3	45.6	Voltage-dependent calcium channel gamma-8 subunit (Fragment) OS=Rattus norvegicus GN=Cacng8 PE=2 SV=1	9	7	2.7797	1.22459
H9KVE8	H9KVE8_RAT	10.15	29.7	Serine/threonine-protein kinase STK11 OS=Rattus norvegicus GN=Stk11 PE=4 SV=1	7	7	3.19146	1.51355
Q6AXT5	RAB21_RAT	13.01	55.6	Ras-related protein Rab-21 OS=Rattus norvegicus GN=Rab21 PE=2 SV=1	8	7	3.25091	2.01369
P29419	ATP5I_RAT	10.21	77.5	ATP synthase subunit e, mitochondrial OS=Rattus norvegicus GN=Atp5i PE=1 SV=3	7	6	0.267901	0.544514
Q920Q0	PALM_RAT	13.24	40	Paralemmin-1 OS=Rattus norvegicus GN=Palm PE=1 SV=1	7	6	0.554631	0.554631
B2GUZ6	B2GUZ6_RAT	9.86	34.6	Protein Rtn4ip1 OS=Rattus norvegicus GN=Rtn4ip1 PE=2 SV=1	6	6	0.559731	0.580754
D4A1J6	D4A1J6_RAT	13.07	27.6	Uncharacterized protein OS=Rattus norvegicus GN=Ankfy1 PE=4 SV=1	6	6	0.586128	0.76558
Q66H15	RMD3_RAT	9.73	28.9	Regulator of microtubule dynamics protein 3 OS=Rattus norvegicus GN=Rmdn3 PE=2 SV=1	8	6	0.591588	1.73792
P12007	IVD_RAT	9.23	23.4	Isovaleryl-CoA dehydrogenase, mitochondrial OS=Rattus norvegicus GN=Ivd PE=1 SV=2	6	6	0.71126	0.847242
Q5U1Z9	Q5U1Z9_RAT	11.96	22.8	Metaxin 2 OS=Rattus norvegicus GN=Mtx2 PE=2 SV=1	10	6	0.724445	0.831739
F1M8Z9	F1M8Z9_RAT	7.72	19.7	Protein Rap1gds1 (Fragment) OS=Rattus norvegicus GN=Rap1gds1 PE=2 SV=1	6	6	0.794287	0.717772
Q5FVQ4	MLEC_RAT	10.68	41.6	Malectin OS=Rattus norvegicus GN=Mlec PE=2 SV=1	6	6	0.794339	1.23594
D4A8A0	D4A8A0_RAT	9.95	15.5	Protein Cad OS=Rattus norvegicus GN=Cad PE=3 SV=1	6	6	0.809107	1.01864
Q63716	PRDX1_RAT	9.03	68.3	Peroxiredoxin-1 OS=Rattus norvegicus GN=Prdx1 PE=1 SV=1	7	6	0.809113	0.862962
H1UBM6	H1UBM6_RAT	10.85	28.5	Copine 1 protein OS=Rattus norvegicus GN=Cpne1 PE=2 SV=1	7	6	0.824126	0.751597
F1M7Q5	F1M7Q5_RAT	8.28	20.1	AMP deaminase 3 (Fragment) OS=Rattus norvegicus GN=Ampd3 PE=2 SV=1	6	6	0.839463	1.05686
F1M763	F1M763_RAT	10.29	20	Protein Prex2 (Fragment) OS=Rattus norvegicus GN=Prex2 PE=2 SV=1	6	6	0.83947	0.920471
B5DFC4	B5DFC4_RAT	12.26	46.9	Protein kinase C OS=Rattus norvegicus GN=Prkca PE=2 SV=1	32	6	0.839474	0.711238
D4A3N4	D4A3N4_RAT	8.89	17.6	Protein Adcy1 OS=Rattus norvegicus GN=Adcy1 PE=3 SV=1	7	6	0.83949	0.937559
Q5M821	PPM1H_RAT	12.7	45.4	Protein phosphatase 1H OS=Rattus norvegicus GN=Ppm1h PE=2 SV=2	6	6	0.854993	0.928936
Q68FU2	Q68FU2_RAT	10.85	33.2	Phosphoserine aminotransferase 1 OS=Rattus norvegicus GN=Psat1 PE=2 SV=1	6	6	0.855084	0.911993
F1LSY2	F1LSY2_RAT	10.57	46.2	Protein Cbx6 (Fragment) OS=Rattus norvegicus GN=Cbx6 PE=2 SV=1	9	6	0.87104	1.01864
D4A4R0	D4A4R0_RAT	8.15	39.3	Leucine-rich repeat flightless-interacting protein 1 OS=Rattus norvegicus GN=Lrrfip1 PE=2 SV=1	6	6	0.879021	0.794344
P60756	MDGA2_RAT	7.34	14.7	MAM domain-containing glycosylphosphatidylinositol anchor protein 2 OS=Rattus norvegicus GN=Mdga2 PE=2 SV=1	6	6	0.88709	1.11682
G3V9S0	G3V9S0_RAT	8.74	36.1	Cytochrome b5 reductase 1 OS=Rattus norvegicus GN=Cyb5r1 PE=4 SV=1	6	6	0.88715	0.920471
F1MAP9	F1MAP9_RAT	8.12	11.6	Uncharacterized protein OS=Rattus norvegicus PE=2 SV=1	8	6	0.887173	0.83949
Q3T1J1	IF5A1_RAT	12.75	58.4	Eukaryotic translation initiation factor 5A-1 OS=Rattus norvegicus GN=Eif5a PE=1 SV=3	9	6	0.887212	0.955019
D3ZKE8	D3ZKE8_RAT	11.3	15.9	Protein Bai2 OS=Rattus norvegicus GN=Bai2 PE=2 SV=1	7	6	0.903593	0.98174
Q66HP7	Q66HP7_RAT	10.69	25.6	YME1-like 1 (S. cerevisiae) OS=Rattus norvegicus GN=Yme1l1 PE=2 SV=1	6	6	0.903669	0.903669
Q68FT7	Q68FT7_RAT	11.3	30.6	Phenylalanyl-tRNA synthetase, beta subunit OS=Rattus norvegicus GN=Farsb PE=2 SV=1	9	6	0.911919	0.990786
B2RZ68	B2RZ68_RAT	10.98	27.5	Protein Dcaf7 OS=Rattus norvegicus GN=Dcaf7 PE=2 SV=1	6	6	0.911948	1.07643
Q4QQS4	Q4QQS4_RAT	11.73	29.8	RuvB-like 2 (E. coli) OS=Rattus norvegicus GN=Ruvbl2 PE=2 SV=1	6	6	0.911989	0.895335
Q6AYT7	ABD12_RAT	11.93	32.7	Monoacylglycerol lipase ABHD12 OS=Rattus norvegicus GN=Abhd12 PE=2 SV=1	7	6	0.912003	0.920471
Q6RJR6	RTN3_RAT	11.65	22.3	Reticulon-3 OS=Rattus norvegicus GN=Rtn3 PE=1 SV=1	6	6	0.9121	1.02807
Q5XIP0	Q5XIP0_RAT	10.96	44.5	DnaJ (Hsp40) homolog, subfamily B, member 4 OS=Rattus norvegicus GN=Dnajb4 PE=2 SV=1	6	6	0.920428	0.972763
D4ACP8	D4ACP8_RAT	8.77	18.8	Protein Serac1 OS=Rattus norvegicus GN=Serac1 PE=4 SV=1	6	6	0.920428	0.972763
F1M943	F1M943_RAT	11.34	20.1	Protein Armc8 OS=Rattus norvegicus GN=Armc8 PE=2 SV=1	6	6	0.920447	0.955019
Q6AY36	Q6AY36_RAT	11.18	30.9	Coronin OS=Rattus norvegicus GN=Coro2a PE=2 SV=1	8	6	0.920477	0.903669
P38718	MPC2_RAT	11.97	48.8	Mitochondrial pyruvate carrier 2 OS=Rattus norvegicus GN=Mpc2 PE=2 SV=1	7	6	0.920482	0.963855
Q63362	NDUA5_RAT	9.27	60.3	NADH dehydrogenase [ubiquinone] 1 alpha subcomplex subunit 5 OS=Rattus norvegicus GN=Ndufa5 PE=1 SV=3	7	6	0.920504	1.09649
D3ZM53	D3ZM53_RAT	12.62	57.1	14-3-3 protein theta OS=Rattus norvegicus GN=Ywhaq PE=2 SV=1	21	6	0.928922	0.98174
D3ZEG8	D3ZEG8_RAT	10.4	45.3	Protein RGD1309188 OS=Rattus norvegicus GN=RGD1309188 PE=4 SV=1	8	6	0.928961	0.990786
F8WG98	F8WG98_RAT	12.05	30.6	Protein Ak3l1 (Fragment) OS=Rattus norvegicus GN=Ak4 PE=3 SV=1	7	6	0.929001	1.01864
D3ZXQ2	D3ZXQ2_RAT	10.73	26.9	Uncharacterized protein OS=Rattus norvegicus PE=4 SV=1	6	6	0.929001	1.01864
O54755	O54755_RAT	11.38	47.4	MIPP65 OS=Rattus norvegicus GN=Ndufv3-ps1 PE=2 SV=1	6	6	0.929032	0.920471
P35213	1433B_RAT	12.01	72.4	14-3-3 protein beta/alpha OS=Rattus norvegicus GN=Ywhab PE=1 SV=3	28	6	0.937528	0.911993
D4A4D5	D4A4D5_RAT	8.69	82.6	Protein LOC498555 OS=Rattus norvegicus GN=LOC498555 PE=4 SV=1	9	6	0.937542	0.963855
F1LSN2	F1LSN2_RAT	9.93	19.7	Protein RGD1307100 (Fragment) OS=Rattus norvegicus GN=RGD1307100 PE=2 SV=1	7	6	0.937547	0.946253
F1LRB7	F1LRB7_RAT	11.46	43.7	Tumor susceptibility gene 101 protein OS=Rattus norvegicus GN=Tsg101 PE=2 SV=1	6	6	0.937626	1.00929
D4A4D8	D4A4D8_RAT	11.27	42.6	Uncharacterized protein OS=Rattus norvegicus PE=4 SV=1	6	6	0.937626	1.00929
A9CMB7	A9CMB7_RAT	10.96	40.1	Aspartyl-tRNA synthetase OS=Rattus norvegicus GN=Dars PE=3 SV=1	8	6	0.946186	0.831739
O88279	SLIT1_RAT	12.41	17.8	Slit homolog 1 protein OS=Rattus norvegicus GN=Slit1 PE=1 SV=1	6	6	0.946192	0.911993
D4A8P1	D4A8P1_RAT	10.65	62.2	Uncharacterized protein OS=Rattus norvegicus GN=LOC687680 PE=3 SV=1	7	6	0.946205	1.16945
P97603	NEO1_RAT	13.44	25.7	Neogenin (Fragment) OS=Rattus norvegicus GN=Neo1 PE=2 SV=1	7	6	0.946215	0.928936
Q66H79	Q66H79_RAT	10.56	34.7	Protein Trim32 OS=Rattus norvegicus GN=Trim32 PE=2 SV=1	8	6	0.946215	0.928936
G3V7B6	G3V7B6_RAT	12.03	49.8	Phosphatidylglycerophosphatase and protein-tyrosine phosphatase 1 OS=Rattus norvegicus GN=Ptpmt1 PE=4 SV=1	6	6	0.946237	0.862962
P60522	GBRL2_RAT	9.66	64.1	Gamma-aminobutyric acid receptor-associated protein-like 2 OS=Rattus norvegicus GN=Gabarapl2 PE=3 SV=1	7	6	0.946254	1.03756
D3ZW58	D3ZW58_RAT	11.29	43.5	Protein Casc4 OS=Rattus norvegicus GN=Casc4 PE=2 SV=1	8	6	0.946278	0.937559
Q5FVH8	R7BP_RAT	12.01	44	Regulator of G-protein signaling 7-binding protein OS=Rattus norvegicus GN=Rgs7bp PE=2 SV=1	7	6	0.954919	0.990786
Q5XIA1	NCLN_RAT	12.01	21.3	Nicalin OS=Rattus norvegicus GN=Ncln PE=2 SV=1	6	6	0.954919	0.990786
Q5RJR8	LRC59_RAT	12.12	44.3	Leucine-rich repeat-containing protein 59 OS=Rattus norvegicus GN=Lrrc59 PE=1 SV=1	8	6	0.954974	1.04712
D4A1Z6	D4A1Z6_RAT	9.4	30.3	Plasma membrane calcium-transporting ATPase 4 OS=Rattus norvegicus GN=Atp2b4 PE=2 SV=1	20	6	0.963737	1.78635
P61227	RAP2B_RAT	12.97	59.6	Ras-related protein Rap-2b OS=Rattus norvegicus GN=Rap2b PE=2 SV=1	8	6	0.9638	1
F1LS86	F1LS86_RAT	8.69	19.9	Protein Iars OS=Rattus norvegicus GN=Iars PE=2 SV=1	9	6	0.963832	1.07643
F1LS24	F1LS24_RAT	12.42	18.9	Glutamate receptor-interacting protein 1 (Fragment) OS=Rattus norvegicus GN=Grip1 PE=2 SV=1	8	6	0.963915	1.02807
Q6IMX4	Q6IMX4_RAT	12	24.4	Lipid phosphate phosphohydrolase 3 OS=Rattus norvegicus GN=Ppap2b PE=2 SV=1	7	6	0.972654	0.990786
P18445	RL27A_RAT	10.24	48	60S ribosomal protein L27a OS=Rattus norvegicus GN=Rpl27a PE=1 SV=3	10	6	0.972654	0.990786
F1LPA6	F1LPA6_RAT	10.04	14.7	Protein-arginine deiminase type-2 (Fragment) OS=Rattus norvegicus GN=Padi2 PE=2 SV=1	6	6	0.972654	0.990786
G3V7Z4	G3V7Z4_RAT	12.17	36.5	Glia-derived nexin OS=Rattus norvegicus GN=Serpine2 PE=3 SV=1	6	6	0.972659	1.07643
F1M1E4	F1M1E4_RAT	12.01	34.8	Protein Pnkd OS=Rattus norvegicus GN=Pnkd PE=2 SV=1	6	6	0.972708	0.98174
Q4KM74	SC22B_RAT	11.51	46.1	Vesicle-trafficking protein SEC22b OS=Rattus norvegicus GN=Sec22b PE=1 SV=3	10	6	0.972763	0.972763
P35427	RL13A_RAT	10.67	46.8	60S ribosomal protein L13a OS=Rattus norvegicus GN=Rpl13a PE=1 SV=2	9	6	0.972769	1.15875
D3ZQC9	D3ZQC9_RAT	10.66	23.8	Sarcolemmal membrane-associated protein OS=Rattus norvegicus GN=Slmap PE=2 SV=1	7	6	0.972776	1.10668
Q9JKB7	Q9JKB7_RAT	12.37	35.5	Guanine deaminase OS=Rattus norvegicus GN=Gda PE=2 SV=1	6	6	0.972819	0.963855
B0BND0	ENPP6_RAT	12	31.4	Ectonucleotide pyrophosphatase/phosphodiesterase family member 6 OS=Rattus norvegicus GN=Enpp6 PE=2 SV=1	6	6	0.981701	1.07643
D3ZM33	D3ZM33_RAT	10.14	52	Protein LOC100362298 OS=Rattus norvegicus GN=LOC100362298 PE=3 SV=1	7	6	0.981708	1.23594
Q91XR8	GPX42_RAT	10.45	41.9	Phospholipid hydroperoxide glutathione peroxidase, nuclear OS=Rattus norvegicus GN=Gpx4 PE=2 SV=3	7	6	0.98174	0.98174
P47863	AQP4_RAT	10.23	26.9	Aquaporin-4 OS=Rattus norvegicus GN=Aqp4 PE=1 SV=1	9	6	0.981747	1.08648
P19493	GRIA4_RAT	12.04	27.6	Glutamate receptor 4 OS=Rattus norvegicus GN=Gria4 PE=1 SV=1	16	6	0.981759	0.955019
E9PT36	E9PT36_RAT	12.09	24.4	Protein RGD1311612 OS=Rattus norvegicus GN=RGD1311612 PE=2 SV=1	6	6	0.981803	1.02807
P62024	PHAR1_RAT	12.4	40.9	Phosphatase and actin regulator 1 OS=Rattus norvegicus GN=Phactr1 PE=1 SV=1	7	6	0.981809	0.972763
F1LXC7	F1LXC7_RAT	15.16	19	Uncharacterized protein (Fragment) OS=Rattus norvegicus PE=2 SV=1	10	6	0.981822	1.05686
Q5U2V8	EMC3_RAT	9.78	34.1	ER membrane protein complex subunit 3 OS=Rattus norvegicus GN=Emc3 PE=2 SV=3	6	6	0.990743	1.07643
D3ZNY3	D3ZNY3_RAT	12.02	22.4	Methylmalonic aciduria (Cobalamin deficiency) cblA type (Predicted), isoform CRA_a OS=Rattus norvegicus GN=Mmaa PE=4 SV=1	6	6	0.990785	1.04712
Q924M6	Q924M6_RAT	11.56	26.6	Apoptosis-inducing factor OS=Rattus norvegicus GN=Aifm1 PE=2 SV=1	6	6	0.990785	1.04712
Q5U2Q7	ERF1_RAT	13.06	37.8	Eukaryotic peptide chain release factor subunit 1 OS=Rattus norvegicus GN=Etf1 PE=2 SV=3	7	6	0.9908	1
D4A6V9	D4A6V9_RAT	12.24	24.1	Protein Lmo7 OS=Rattus norvegicus GN=Lmo7 PE=2 SV=1	8	6	0.990816	1.00929
D4ABC1	D4ABC1_RAT	8.83	15.3	Cadherin EGF LAG seven-pass G-type receptor 2 OS=Rattus norvegicus GN=Celsr2 PE=2 SV=1	6	6	0.990899	1.21344
B0BMY7	B0BMY7_RAT	12.03	39.8	Protein tyrosine kinase 9-like (A6-related protein) (Predicted), isoform CRA_b OS=Rattus norvegicus GN=LOC684352 PE=2 SV=1	7	6	0.990925	1.10668
D4ACM1	D4ACM1_RAT	12.77	28.1	Protein LOC100365932 OS=Rattus norvegicus GN=Elp3 PE=4 SV=1	7	6	1	1.01864
P29476	NOS1_RAT	12.38	18.6	Nitric oxide synthase, brain OS=Rattus norvegicus GN=Nos1 PE=1 SV=1	7	6	1	0.946253
Q32PX6	Q32PX6_RAT	12	60.7	Protein Rhog OS=Rattus norvegicus GN=Rhog PE=2 SV=1	10	6	1	1.03756
Q3ZAU6	Q3ZAU6_RAT	12	20.7	RCG49400, isoform CRA_a OS=Rattus norvegicus GN=Rnf14 PE=2 SV=1	6	6	1	1
Q68G11	Q68G11_RAT	11.52	41.4	Casein kinase 2, beta subunit OS=Rattus norvegicus GN=Csnk2b PE=2 SV=2	7	6	1	0.955019
Q4QR73	Q4QR73_RAT	10.17	28.8	DnaJ (Hsp40) homolog, subfamily A, member 4 OS=Rattus norvegicus GN=Dnaja4 PE=2 SV=1	7	6	1	1.16945
B1AC44	B1AC44_RAT	9.99	27.9	Synaptotagmin III OS=Rattus norvegicus GN=Syt3 PE=2 SV=1	7	6	1	1.02807
Q5I0L3	SYYM_RAT	9.56	36.7	Tyrosine--tRNA ligase, mitochondrial OS=Rattus norvegicus GN=Yars2 PE=2 SV=1	6	6	1	0.903669
Q99M64	P4K2A_RAT	9.26	27.2	Phosphatidylinositol 4-kinase type 2-alpha OS=Rattus norvegicus GN=Pi4k2a PE=1 SV=1	7	6	1	1.00929
P29314	RS9_RAT	10.93	35.1	40S ribosomal protein S9 OS=Rattus norvegicus GN=Rps9 PE=1 SV=4	8	6	1.00921	1.04712
Q6F6B2	Q6F6B2_RAT	11.64	36.6	P55 protein OS=Rattus norvegicus GN=LOC652956 PE=2 SV=1	6	6	1.00923	0.98174
Q9WVK3	PECR_RAT	10.4	46.9	Peroxisomal trans-2-enoyl-CoA reductase OS=Rattus norvegicus GN=Pecr PE=2 SV=1	7	6	1.00923	1.03756
P26817	ARBK1_RAT	14	21.6	Beta-adrenergic receptor kinase 1 OS=Rattus norvegicus GN=Adrbk1 PE=2 SV=1	8	6	1.00924	0.972763
D3ZZ41	D3ZZ41_RAT	10.49	63.5	Protein Mrps36 OS=Rattus norvegicus GN=Mrps36 PE=2 SV=1	12	6	1.00925	1.38045
F1M031	F1M031_RAT	13.44	29.3	Protein LOC685707 (Fragment) OS=Rattus norvegicus GN=LOC685707 PE=2 SV=1	7	6	1.00926	0.955019
B5DEL8	B5DEL8_RAT	13.92	68.9	NADH dehydrogenase (Ubiquinone) Fe-S protein 5 OS=Rattus norvegicus GN=LOC100361505 PE=4 SV=1	10	6	1.0093	1
E9PT80	E9PT80_RAT	10.25	44.9	Protein Epb49 OS=Rattus norvegicus GN=Epb49 PE=2 SV=1	6	6	1.0093	1.05686
Q9QXU9	PCSK1_RAT	10.2	43.1	ProSAAS OS=Rattus norvegicus GN=Pcsk1n PE=1 SV=1	7	6	1.0093	1.05686
F1LQN1	F1LQN1_RAT	9.58	25.1	Protein Galntl1 OS=Rattus norvegicus GN=Galntl1 PE=2 SV=1	6	6	1.00931	0.903669
Q6AY55	DCAKD_RAT	11.03	44.6	Dephospho-CoA kinase domain-containing protein OS=Rattus norvegicus GN=Dcakd PE=2 SV=1	6	6	1.01855	0.98174
B2RYS8	B2RYS8_RAT	12.4	60.8	NADH dehydrogenase (Ubiquinone) 1 beta subcomplex 8 OS=Rattus norvegicus GN=Ndufb8 PE=2 SV=1	11	6	1.01857	1.03756
F1LND3	F1LND3_RAT	12.08	13.4	Protein Ptprg (Fragment) OS=Rattus norvegicus GN=Ptprg PE=2 SV=1	6	6	1.01857	1.03756
P60892	PRPS1_RAT	14.43	54.1	Ribose-phosphate pyrophosphokinase 1 OS=Rattus norvegicus GN=Prps1 PE=1 SV=2	10	6	1.0186	1.05686
F1LQT2	F1LQT2_RAT	11.39	22.7	Serine/threonine-protein kinase TAO2 OS=Rattus norvegicus GN=Taok2 PE=2 SV=1	7	6	1.01864	0.946253
F1LRR1	F1LRR1_RAT	11.95	22.5	Protein Crtac1 (Fragment) OS=Rattus norvegicus GN=Crtac1 PE=2 SV=1	7	6	1.01867	1.00929
P69897	TBB5_RAT	9.46	83.3	Tubulin beta-5 chain OS=Rattus norvegicus GN=Tubb5 PE=1 SV=1	365	6	1.01867	1.00929
D4A8V2	D4A8V2_RAT	11.06	34.8	Protein RGD1561115 OS=Rattus norvegicus GN=Ccdc177 PE=4 SV=1	7	6	1.01869	1.08648
P85972	VINC_RAT	10.23	24	Vinculin OS=Rattus norvegicus GN=Vcl PE=1 SV=1	7	6	1.01869	1.08648
P62278	RS13_RAT	10.08	39.1	40S ribosomal protein S13 OS=Rattus norvegicus GN=Rps13 PE=1 SV=2	8	6	1.02796	1.04712
Q6PEC4	SKP1_RAT	10.18	70.6	S-phase kinase-associated protein 1 OS=Rattus norvegicus GN=Skp1 PE=2 SV=3	9	6	1.028	1
Q5M9I5	QCR6_RAT	11.32	50.6	Cytochrome b-c1 complex subunit 6, mitochondrial OS=Rattus norvegicus GN=Uqcrh PE=3 SV=1	14	6	1.02801	0.946253
F1LN70	F1LN70_RAT	11.9	52	Leucine-rich repeat-containing protein 57 (Fragment) OS=Rattus norvegicus GN=Lrrc57 PE=2 SV=1	8	6	1.02802	0.972763
F1M9N1	F1M9N1_RAT	14.04	31	Protein Stx16 OS=Rattus norvegicus GN=Stx16 PE=2 SV=1	7	6	1.02806	1.00929
Q5BMA6	Q5BMA6_RAT	11.18	15.9	Leukemia-associated Rho guanine nucleotide exchange factor OS=Rattus norvegicus GN=Arhgef12 PE=2 SV=1	6	6	1.02806	1.00929
Q0GLB6	Q0GLB6_RAT	11.3	27.4	DPPY splice variant c OS=Rattus norvegicus GN=Dpp10 PE=2 SV=1	7	6	1.03744	1.06655
D3ZM77	D3ZM77_RAT	17.73	35.6	Casein kinase I isoform gamma-3 OS=Rattus norvegicus GN=Csnk1g3 PE=3 SV=1	9	6	1.03745	0.990786
Q9Z136	TSC1_RAT	10.73	22.1	Hamartin OS=Rattus norvegicus GN=Tsc1 PE=1 SV=1	6	6	1.03749	1.04712
D3Z8Q0	D3Z8Q0_RAT	9.24	29.1	Protein Rab11fip2 OS=Rattus norvegicus GN=Rab11fip2 PE=2 SV=1	6	6	1.0375	1
P61354	RL27_RAT	6.61	44.9	60S ribosomal protein L27 OS=Rattus norvegicus GN=Rpl27 PE=2 SV=2	8	6	1.0375	1.09649
Q5FVM4	NONO_RAT	11.54	22.1	Non-POU domain-containing octamer-binding protein OS=Rattus norvegicus GN=Nono PE=2 SV=3	7	6	1.03755	1.00929
B2RZ78	VPS29_RAT	8.9	36.8	Vacuolar protein sorting-associated protein 29 OS=Rattus norvegicus GN=Vps29 PE=1 SV=2	6	6	1.03755	1.00929
G3V9M7	G3V9M7_RAT	11.24	32.3	Inward rectifier potassium channel 4 OS=Rattus norvegicus GN=Kcnj4 PE=3 SV=1	6	6	1.03759	1.01864
G3V8T7	G3V8T7_RAT	12.12	26.1	Protein Tdrkh OS=Rattus norvegicus GN=Tdrkh PE=4 SV=1	6	6	1.0471	1.13766
Q5PQN6	SPE39_RAT	12.87	31.1	Spermatogenesis-defective protein 39 homolog OS=Rattus norvegicus GN=Vipas39 PE=2 SV=1	7	6	1.04711	0.887154
D4A4T0	D4A4T0_RAT	10.02	55.3	Protein Stub1 OS=Rattus norvegicus GN=Stub1 PE=4 SV=1	6	6	1.04712	0.98174
F1LR98	F1LR98_RAT	9.83	24	Protein Cdh10 OS=Rattus norvegicus GN=Cdh10 PE=2 SV=1	7	6	1.04712	0.98174
D4A5X1	D4A5X1_RAT	11.19	23.2	Protein Stim2 OS=Rattus norvegicus GN=Stim2 PE=4 SV=1	6	6	1.05673	1.07643
F1M2D4	F1M2D4_RAT	12.06	18.5	Protein Arhgap23 (Fragment) OS=Rattus norvegicus GN=Arhgap23 PE=2 SV=1	8	6	1.05682	0.937559
B0BMW0	B0BMW0_RAT	11.77	68.4	RAB14, member RAS oncogene family OS=Rattus norvegicus GN=Rab14 PE=2 SV=1	8	6	1.05691	1.21344
Q5U328	Q5U328_RAT	11.7	32.6	Nucleolin OS=Rattus norvegicus GN=Ncl PE=2 SV=1	6	6	1.06656	0.98174
D4A3V2	D4A3V2_RAT	9.03	68.5	NADH dehydrogenase (Ubiquinone) 1 alpha subcomplex, 6 (B14) (Predicted) OS=Rattus norvegicus GN=Ndufa6 PE=4 SV=1	8	6	1.06656	1.11682
D4A2Z8	D4A2Z8_RAT	11	21.2	DEAH (Asp-Glu-Ala-His) box polypeptide 36 (Predicted), isoform CRA_a OS=Rattus norvegicus GN=Dhx36 PE=4 SV=1	7	6	1.0666	1
G3V734	G3V734_RAT	11.97	36.4	2,4-dienoyl CoA reductase 1, mitochondrial, isoform CRA_a OS=Rattus norvegicus GN=Decr1 PE=4 SV=1	6	6	1.06661	1.00929
Q62807	SYT17_RAT	12.53	27.9	Synaptotagmin-17 OS=Rattus norvegicus GN=Syt17 PE=2 SV=1	7	6	1.07647	1.06655
Q6IRI3	Q6IRI3_RAT	9.5	33.7	Protein kinase C and casein kinase substrate in neurons 2 OS=Rattus norvegicus GN=Pacsin2 PE=2 SV=1	6	6	1.07648	0.98174
Q9R1K8	GRP1_RAT	9.81	29.3	RAS guanyl-releasing protein 1 OS=Rattus norvegicus GN=Rasgrp1 PE=1 SV=1	6	6	1.08637	0.911993
Q4KLH4	PSPC1_RAT	8.13	26.3	Paraspeckle component 1 OS=Rattus norvegicus GN=Pspc1 PE=2 SV=1	7	6	1.08646	1.02807
F1M616	F1M616_RAT	13.74	24.6	Protein Sec3l1 (Fragment) OS=Rattus norvegicus GN=Sec3l1 PE=2 SV=1	8	6	1.08648	1.01864
P11951	CX6C2_RAT	7.97	61.8	Cytochrome c oxidase subunit 6C-2 OS=Rattus norvegicus GN=Cox6c2 PE=1 SV=3	9	6	1.09642	1.90549
Q45QK6	Q45QK6_RAT	7.64	72.6	Guanine nucleotide-binding protein subunit gamma (Fragment) OS=Rattus norvegicus GN=Gng2 PE=2 SV=1	9	6	1.09649	1.05686
F1M0N7	F1M0N7_RAT	10.07	22.3	Protein Lrrc16a (Fragment) OS=Rattus norvegicus GN=Lrrc16a PE=2 SV=1	7	6	1.09649	0.56494
Q5XIC6	Q5XIC6_RAT	11.12	36	Proteasome (Prosome, macropain) 26S subunit, non-ATPase, 12 OS=Rattus norvegicus GN=Psmd12 PE=2 SV=1	6	6	1.0965	1.10668
P62744	AP2S1_RAT	11.2	41.6	AP-2 complex subunit sigma OS=Rattus norvegicus GN=Ap2s1 PE=2 SV=1	14	6	1.09659	1.08648
D3ZET9	D3ZET9_RAT	12.09	26.6	Protein Kab OS=Rattus norvegicus GN=Kab PE=2 SV=1	9	6	1.10668	0.955019
F1LZA6	F1LZA6_RAT	7.48	20.6	3-phosphoinositide-dependent protein kinase 1 (Fragment) OS=Rattus norvegicus GN=Pdpk1 PE=2 SV=1	8	6	1.12723	1.01864
D3ZFQ5	D3ZFQ5_RAT	12.04	20.9	Protein Cdh9 OS=Rattus norvegicus GN=Cdh9 PE=3 SV=1	6	6	1.13759	1.11682
D3ZAD6	D3ZAD6_RAT	10.96	28.5	Neurexin-2-beta OS=Rattus norvegicus GN=Nrxn2 PE=2 SV=1	11	6	1.13766	1.13766
D3ZD55	D3ZD55_RAT	12.01	58.7	OCIA domain-containing protein 1 OS=Rattus norvegicus GN=Ociad1 PE=2 SV=1	6	6	1.13766	1.02807
F1LQU5	F1LQU5_RAT	11.85	18.2	Protein Trpm3 (Fragment) OS=Rattus norvegicus GN=Trpm3 PE=4 SV=1	6	6	1.14809	0.895335
B2RYI2	B2RYI2_RAT	9.36	25.3	Protein Srp68 OS=Rattus norvegicus GN=Srp68 PE=2 SV=1	6	6	1.14817	1.04712
D3ZUP5	D3ZUP5_RAT	7.67	81.3	Protein LOC679934 OS=Rattus norvegicus GN=Brk1 PE=4 SV=1	6	6	1.14821	1.01864
F1M775	F1M775_RAT	8.09	11.4	Uncharacterized protein (Fragment) OS=Rattus norvegicus GN=Diaph1 PE=2 SV=1	8	6	1.15875	0.98174
Q5XIM0	Q5XIM0_RAT	8.31	23.9	BCS1-like (Yeast) OS=Rattus norvegicus GN=Bcs1l PE=2 SV=1	9	6	1.15877	1.07643
A2VD12	PBIP1_RAT	9.61	28.5	Pre-B-cell leukemia transcription factor-interacting protein 1 OS=Rattus norvegicus GN=Pbxip1 PE=2 SV=1	6	6	1.15884	1.21344
B2LYI9	B2LYI9_RAT	8.08	16.4	Tenascin C OS=Rattus norvegicus GN=Tnc PE=2 SV=1	6	6	1.15885	1.05686
Q5PPI8	Q5PPI8_RAT	10.56	28.5	Protein RGD1311805 OS=Rattus norvegicus GN=RGD1311805 PE=2 SV=1	8	6	1.18043	1.38045
F1LU14	F1LU14_RAT	12.85	36.7	Protein Snx32 (Fragment) OS=Rattus norvegicus GN=Snx32 PE=4 SV=1	7	6	1.19121	1.16945
Q66H80	COPD_RAT	11.85	26.4	Coatomer subunit delta OS=Rattus norvegicus GN=Arcn1 PE=2 SV=1	7	6	1.19124	1.13766
H9KVE2	H9KVE2_RAT	11.13	27.3	Kelch-like protein 22 OS=Rattus norvegicus GN=Klhl22 PE=4 SV=1	7	6	1.21337	1.34282
F1M522	F1M522_RAT	13.47	76.7	Calcineurin subunit B type 1 (Fragment) OS=Rattus norvegicus GN=Ppp3r1 PE=2 SV=1	10	6	1.21338	1.09649
F1M400	F1M400_RAT	12.11	15.6	Protein Ankrd28 (Fragment) OS=Rattus norvegicus GN=Ankrd28 PE=4 SV=1	7	6	1.21339	1.28238
P61589	RHOA_RAT	9.24	57	Transforming protein RhoA OS=Rattus norvegicus GN=Rhoa PE=1 SV=1	8	6	1.23594	1.3552
G3V8Q9	G3V8Q9_RAT	12	17.2	Adenomatosis polyposis coli, isoform CRA_a OS=Rattus norvegicus GN=Apc PE=4 SV=1	7	6	1.236	1.05686
G3V9W6	G3V9W6_RAT	12.15	22.9	Aldehyde dehydrogenase OS=Rattus norvegicus GN=Aldh3a2 PE=3 SV=1	6	6	1.2474	1.27065
B2GV74	B2GV74_RAT	10.73	34.1	Kinesin light chain 2 (Predicted), isoform CRA_b OS=Rattus norvegicus GN=Klc2 PE=1 SV=1	7	6	1.24748	1.77022
Q8SEZ5	Q8SEZ5_RAT	10.4	32.2	Cytochrome c oxidase subunit 2 OS=Rattus norvegicus GN=Mt-co2 PE=3 SV=1	20	6	1.25891	1.33049
P07872	ACOX1_RAT	10.34	21.3	Peroxisomal acyl-coenzyme A oxidase 1 OS=Rattus norvegicus GN=Acox1 PE=1 SV=1	7	6	1.27055	1.4997
P13852	PRIO_RAT	9.53	31.5	Major prion protein OS=Rattus norvegicus GN=Prnp PE=1 SV=2	12	6	1.33048	1.55594
P81377	KAP1_RAT	12.06	33.6	cAMP-dependent protein kinase type I-beta regulatory subunit OS=Rattus norvegicus GN=Prkar1b PE=2 SV=2	8	6	1.40615	1.05686
Q3ZB99	Q3ZB99_RAT	9.8	27.6	Tight junction protein 2 OS=Rattus norvegicus GN=Tjp2 PE=2 SV=1	6	6	1.47228	1.95886
D3ZWQ4	D3ZWQ4_RAT	10.04	12.9	Sodium/hydrogen exchanger OS=Rattus norvegicus GN=Slc9a6 PE=2 SV=1	6	6	1.47232	1.31822
Q63803	GNAS1_RAT	16.63	21.8	Guanine nucleotide-binding protein G(s) subunit alpha isoforms XLas OS=Rattus norvegicus GN=Gnas PE=1 SV=3	12	6	1.49982	1.8031
B2RZ72	B2RZ72_RAT	10.72	58.3	Actin related protein 2/3 complex, subunit 4 (Predicted), isoform CRA_a OS=Rattus norvegicus GN=Arpc4 PE=2 SV=1	8	6	1.51349	2.01369
D3ZCF2	D3ZCF2_RAT	11.98	25.4	Protein Vps41 OS=Rattus norvegicus GN=Vps41 PE=2 SV=1	7	6	1.61449	1.27065
F1LY21	F1LY21_RAT	11.26	14.9	Solute carrier family 2, facilitated glucose transporter member 1 (Fragment) OS=Rattus norvegicus GN=Slc2a1 PE=2 SV=1	6	6	1.64439	1.41904
Q9QX73	ARHG9_RAT	12.59	36.3	Rho guanine nucleotide exchange factor 9 OS=Rattus norvegicus GN=Arhgef9 PE=1 SV=1	8	6	1.70609	1.18036
P20651	PP2BB_RAT	10.06	35.6	Serine/threonine-protein phosphatase 2B catalytic subunit beta isoform OS=Rattus norvegicus GN=Ppp3cb PE=2 SV=1	14	6	1.70611	0.496598
Q5FVH2	PLD3_RAT	11.53	23.8	Phospholipase D3 OS=Rattus norvegicus GN=Pld3 PE=2 SV=1	6	6	1.7539	1.3552
G3V8P4	G3V8P4_RAT	9.41	25.1	RCG50226, isoform CRA_a OS=Rattus norvegicus GN=Ptprf PE=4 SV=1	15	6	2.08944	1.61447
B1WBN3	B1WBN3_RAT	12.05	45.7	2-oxoisovalerate dehydrogenase subunit alpha, mitochondrial OS=Rattus norvegicus GN=Bckdha PE=2 SV=1	6	6	2.31204	1.45879
P50408	VATF_RAT	11.28	65.6	V-type proton ATPase subunit F OS=Rattus norvegicus GN=Atp6v1f PE=1 SV=1	7	6	2.39875	3.46741
E9PTV2	E9PTV2_RAT	8.92	34.6	Syntaxin-12 OS=Rattus norvegicus GN=Stx12 PE=3 SV=1	9	6	3.1623	1.39315
Q78PB6	NDEL1_RAT	11.37	39.1	Nuclear distribution protein nudE-like 1 OS=Rattus norvegicus GN=Ndel1 PE=1 SV=1	6	6	3.43589	2.10881
D3ZJ32	D3ZJ32_RAT	7.03	17.6	Protein RGD1565705 OS=Rattus norvegicus GN=Esyt2 PE=4 SV=1	6	6	4.09212	4.1684
P37805	TAGL3_RAT	8.99	45.2	Transgelin-3 OS=Rattus norvegicus GN=Tagln3 PE=1 SV=2	6	6
Q64649	KPB1_RAT	7.62	21.3	Phosphorylase b kinase regulatory subunit alpha, skeletal muscle isoform OS=Rattus norvegicus GN=Phka1 PE=2 SV=2	6	6
D3ZRN3	D3ZRN3_RAT	2.15	58	Protein Actbl2 OS=Rattus norvegicus GN=Actbl2 PE=3 SV=1	60	6
Q5EB49	Q5EB49_RAT	5.73	35	Enolase 1, (Alpha) OS=Rattus norvegicus GN=Eno1 PE=2 SV=1	6	5	0.00443386	0.366435
D3ZBU7	D3ZBU7_RAT	10.09	41.9	Protein RGD1310819 OS=Rattus norvegicus GN=RGD1310819 PE=2 SV=1	6	5	0.390862	0.416875
P81795	IF2G_RAT	8.98	23.7	Eukaryotic translation initiation factor 2 subunit 3 OS=Rattus norvegicus GN=Eif2s3 PE=1 SV=2	5	5	0.428547	0.340414
D4AE06	D4AE06_RAT	10.63	18.4	Peptidyl-prolyl cis-trans isomerase OS=Rattus norvegicus GN=Fkbp15 PE=2 SV=1	8	5	0.46559	0.724428
B4F7E7	B4F7E7_RAT	8.08	23.9	Membrane protein, palmitoylated 5 (MAGUK p55 subfamily member 5) OS=Rattus norvegicus GN=Mpp5 PE=2 SV=1	5	5	0.483101	0.903669
Q7TSA0	MIRO2_RAT	5.26	29.4	Mitochondrial Rho GTPase 2 OS=Rattus norvegicus GN=Rhot2 PE=2 SV=1	6	5	0.487488	0.619425
D3ZC40	D3ZC40_RAT	10.97	32	GRIP1-associated protein 1 OS=Rattus norvegicus GN=Gripap1 PE=2 SV=1	5	5	0.496569	1.27065
B2RZD6	B2RZD6_RAT	10.25	68.3	Ndufa4 protein OS=Rattus norvegicus GN=Ndufa4 PE=4 SV=1	16	5	0.549539	0.515225
D3ZY11	D3ZY11_RAT	10	53.1	Protein Pin1 OS=Rattus norvegicus GN=Pin1 PE=2 SV=1	6	5	0.570136	0.972763
F1MA97	F1MA97_RAT	8.06	15.5	Protein Thsd7a (Fragment) OS=Rattus norvegicus GN=Thsd7a PE=4 SV=1	7	5	0.575444	0.334191
D4A5B6	D4A5B6_RAT	8.16	30.6	Protein Nebl OS=Rattus norvegicus GN=Nebl PE=4 SV=1	6	5	0.580785	0.847242
P35704	PRDX2_RAT	8.45	33.3	Peroxiredoxin-2 OS=Rattus norvegicus GN=Prdx2 PE=1 SV=3	6	5	0.591592	0.424628
D3ZVQ0	D3ZVQ0_RAT	9.78	18.4	Ubiquitin carboxyl-terminal hydrolase OS=Rattus norvegicus GN=Usp5 PE=3 SV=1	5	5	0.597043	0.717772
[truncated: 2,223 more rows]

## Sheet: Search Parameter
Sample Type:	iTRAQ 4plex (Peptide Labeled)
[truncated: 12 more rows]
