# Supplementary material for: Quantitative Proteomic Analysis Reveals Molecular Adaptations in the Hippocampal Synaptic Active Zone of Chronic Mild Stress-Unsusceptible Rats
Source: Int J Neuropsychopharmacol. 2015 Sep 12;19(1):pyv100. doi: 10.1093/ijnp/pyv100 (PMC4772275; doi:10.1093/ijnp/pyv100)
Supplement: supplementary Methods [file pyv100Supplementary_Table_S2.xlsx]

## Sheet: Filtered
Uniprot Accession	Uniprot ID	Protein Sescription	Peptides (95%) (Set1)	Unique Peptides (95%) (Set1)	Susceptible 114/116 ratio (Set1)	Unsusceptible 115/116 Ratio (Set1)	Peptides (95%) (Set2)	Unique Peptides (95%) (Set2)	Susceptible 116/115 ratio (Set2)	Unsusceptible 114/115 Ratio (Set2)	Susceptible Average ratio	±SD	Unsusceptible Average Ratio	±SD
E9PSZ3	E9PSZ3_RAT	Spectrin alpha chain, non-erythrocytic 1 OS=Rattus norvegicus GN=Sptan1 PE=2 SV=1	431	126	1.00929	1.00929	363	150	1.03755	1.00929	1.02342	0.0163159	1.00929	0
D3ZF79	D3ZF79_RAT	Plectin OS=Rattus norvegicus GN=Plec PE=2 SV=1	192	149	2.35516	2.31206	179	145	1.72206	1.70619	2.03861	0.365519	2.00913	0.349796
G3V6S0	G3V6S0_RAT	Protein Sptbn1 OS=Rattus norvegicus GN=Sptbn1 PE=4 SV=1	332	148	1.16945	1.09648	289	137	1.00929	1.00929	1.08937	0.0924733	1.05288	0.0503418
F1M779	F1M779_RAT	Clathrin heavy chain 1 OS=Rattus norvegicus GN=Cltc PE=2 SV=1	357	127	1.01864	1	348	135	0.68553	0.731154	0.852086	0.192322	0.865577	0.155218
P38650	DYHC1_RAT	Cytoplasmic dynein 1 heavy chain 1 OS=Rattus norvegicus GN=Dync1h1 PE=1 SV=1	224	92	0.990786	0.98167	205	111	1.52757	1.28238	1.25918	0.309913	1.13203	0.173615
P85108	TBB2A_RAT	Tubulin beta-2A chain OS=Rattus norvegicus GN=Tubb2a PE=1 SV=1	455	18	1.05686	1.07652	391	105	0.920523	1.03756	0.988691	0.0787137	1.05704	0.0224918
D3ZHV2	MACF1_RAT	Microtubule-actin cross-linking factor 1 OS=Rattus norvegicus GN=Macf1 PE=1 SV=1	126	30	1.06655	1.03744	112	100	2.3334	1.95886	1.69998	0.731414	1.49815	0.531987
F1M164	F1M164_RAT	Uncharacterized protein (Fragment) OS=Rattus norvegicus PE=4 SV=1	162	100	1.33049	1.11695	133	96	1.01867	1.00929	1.17458	0.180031	1.06312	0.0621605
P09951	SYN1_RAT	Synapsin-1 OS=Rattus norvegicus GN=Syn1 PE=1 SV=3	289	97	1.65948	1.83638	231	89	1	1.88786	1.32974	0.380748	1.86212	0.0297251
F1M9N9	F1M9N9_RAT	Protein Ank2 (Fragment) OS=Rattus norvegicus GN=Ank2 PE=2 SV=1	258	121	1.22459	1.34276	181	87	0.990873	0.903669	1.10773	0.134936	1.12322	0.253511
F1MA36	F1MA36_RAT	Spectrin beta chain, non-erythrocytic 2 OS=Rattus norvegicus GN=Sptbn2 PE=2 SV=1	145	89	1.11682	1.4321	138	81	1.01861	1.02807	1.06771	0.0567023	1.23008	0.233268
P05708	HXK1_RAT	Hexokinase-1 OS=Rattus norvegicus GN=Hk1 PE=1 SV=4	150	66	1.21344	1.11685	159	79	1.00927	1.01864	1.11136	0.117881	1.06775	0.0567037
F1MAQ5	F1MAQ5_RAT	Microtubule-associated protein OS=Rattus norvegicus GN=Map2 PE=2 SV=1	113	83	0.586132	0.870934	94	76	0.591542	0.903669	0.588837	0.0031232	0.887301	0.0188997
Q9QUH6	SYGP1_RAT	Ras GTPase-activating protein SynGAP OS=Rattus norvegicus GN=Syngap1 PE=1 SV=2	147	70	1.02807	1.01861	122	73	1.36764	1.51355	1.19785	0.196053	1.26608	0.285753
P11275	KCC2A_RAT	Calcium/calmodulin-dependent protein kinase type II subunit alpha OS=Rattus norvegicus GN=Camk2a PE=1 SV=1	234	65	0.660677	1.0666	214	68	0.981732	1.00929	0.821204	0.185361	1.03794	0.0330884
Q63198	CNTN1_RAT	Contactin-1 OS=Rattus norvegicus GN=Cntn1 PE=1 SV=2	126	60	1.01864	1.01864	138	66	1.21335	1.85357	1.11599	0.112413	1.4361	0.482045
B0LPN4	RYR2_RAT	Ryanodine receptor 2 OS=Rattus norvegicus GN=Ryr2 PE=1 SV=2	101	84	1.16945	1.12712	76	65	1.22465	0.903669	1.19705	0.0318687	1.01539	0.129009
P61765	STXB1_RAT	Syntaxin-binding protein 1 OS=Rattus norvegicus GN=Stxbp1 PE=1 SV=1	194	69	1.13766	1.59954	155	64	0.99081	1.25897	1.06423	0.0847821	1.42926	0.196631
P21575	DYN1_RAT	Dynamin-1 OS=Rattus norvegicus GN=Dnm1 PE=1 SV=2	183	56	1.05686	1.02801	193	64	0.990816	1.00929	1.02384	0.0381302	1.01865	0.0108088
F1LV42	F1LV42_RAT	Uncharacterized protein (Fragment) OS=Rattus norvegicus PE=2 SV=1	101	75	1.24735	1.29412	91	62	2.18801	2.03252	1.71768	0.54309	1.66332	0.426313
F1LRL9	F1LRL9_RAT	Microtubule-associated protein 1B OS=Rattus norvegicus GN=Map1b PE=2 SV=1	108	69	1	0.9817	86	61	0.972749	1.00929	0.986375	0.0157332	0.995493	0.0159265
F1M7V4	F1M7V4_RAT	Protein piccolo OS=Rattus norvegicus GN=Pclo PE=2 SV=1	145	54	0.779849	1.54176	106	61	1.14806	1.24735	0.963955	0.212587	1.39456	0.169979
Q2TA68	OPA1_RAT	Dynamin-like 120 kDa protein, mitochondrial OS=Rattus norvegicus GN=Opa1 PE=1 SV=1	84	51	1	1	86	57	0.9908	1	0.9954	0.00531162	1	0
Q3ZB97	Q3ZB97_RAT	Adaptor-related protein complex 2, beta 1 subunit, isoform CRA_b OS=Rattus norvegicus GN=Ap2b1 PE=2 SV=1	127	49	1.15875	1.40603	117	56	1.02796	1.04712	1.09335	0.0755119	1.22657	0.207214
G3V6D3	G3V6D3_RAT	ATP synthase subunit beta OS=Rattus norvegicus GN=Atp5b PE=3 SV=1	144	46	0.63678	1.85348	131	56	0.539531	1.67504	0.588156	0.056147	1.76426	0.103019
Q9Z2L0	VDAC1_RAT	Voltage-dependent anion-selective channel protein 1 OS=Rattus norvegicus GN=Vdac1 PE=1 SV=4	173	49	1.23594	1.14819	142	54	1.65959	1.40607	1.44777	0.244593	1.27713	0.14889
P15999	ATPA_RAT	ATP synthase subunit alpha, mitochondrial OS=Rattus norvegicus GN=Atp5a1 PE=1 SV=2	111	39	0.69185	1.01861	125	52	0.698273	1.54178	0.695062	0.00370843	1.2802	0.302053
G3V7U2	G3V7U2_RAT	Microtubule-associated protein 1 A, isoform CRA_c OS=Rattus norvegicus GN=Map1a PE=4 SV=1	106	30	1.28238	1.45884	69	52	0.963737	0.990786	1.12306	0.183969	1.22481	0.270229
D3ZE44	D3ZE44_RAT	Protein Snip OS=Rattus norvegicus GN=Snip PE=2 SV=1	77	24	0.816593	1.04712	70	52	1.02807	1.02807	0.92233	0.122094	1.03759	0.0109992
F1LU52	F1LU52_RAT	Uncharacterized protein (Fragment) OS=Rattus norvegicus PE=2 SV=1	79	72	1.03756	1.02801	56	51	1.02806	1.00929	1.03281	0.00548571	1.01865	0.010813
Q5XI78	ODO1_RAT	2-oxoglutarate dehydrogenase, mitochondrial OS=Rattus norvegicus GN=Ogdh PE=1 SV=1	126	48	0.642674	1.10662	91	49	0.654623	0.711238	0.648648	0.00689906	0.908929	0.228274
P63319	KPCG_RAT	Protein kinase C gamma type OS=Rattus norvegicus GN=Prkcg PE=1 SV=1	82	39	1.00929	0.758579	100	47	1	0.990786	1.00464	0.00536094	0.874682	0.134065
D3ZEA8	D3ZEA8_RAT	Uncharacterized protein OS=Rattus norvegicus PE=2 SV=1	67	38	1.48588	2.20788	61	47	0.954938	0.98174	1.22041	0.306542	1.59481	0.70791
F1LN60	F1LN60_RAT	Inositol 1,4,5-trisphosphate receptor type 1 OS=Rattus norvegicus GN=Itpr1 PE=2 SV=1	66	56	1.00929	1	55	46	0.990869	1.03756	1.00008	0.0106325	1.01878	0.0216851
G3V733	G3V733_RAT	Synapsin II, isoform CRA_a OS=Rattus norvegicus GN=Syn2 PE=4 SV=1	170	41	1.73792	2.0139	155	45	1.05678	1.90549	1.39735	0.393255	1.9597	0.0625938
P10860	DHE3_RAT	Glutamate dehydrogenase 1, mitochondrial OS=Rattus norvegicus GN=Glud1 PE=1 SV=2	88	36	0.69185	0.887159	89	45	0.457087	0.847242	0.574469	0.13554	0.867201	0.0230461
P12785	FAS_RAT	Fatty acid synthase OS=Rattus norvegicus GN=Fasn PE=1 SV=3	59	50	0.625156	0.711178	50	44	0.801643	0.63678	0.7134	0.101895	0.673979	0.0429533
F1LSL8	F1LSL8_RAT	Protein Sptbn4 OS=Rattus norvegicus GN=Sptbn4 PE=2 SV=1	68	56	1.77022	1.73783	49	43	1.35514	1.75377	1.56268	0.23965	1.7458	0.00920348
G3V746	G3V746_RAT	Glutamate receptor ionotropic, NMDA 2B OS=Rattus norvegicus GN=Grin2b PE=4 SV=1	77	47	1.43225	1.64451	57	43	1.03755	0.972763	1.2349	0.227883	1.30864	0.387836
F1LRW9	F1LRW9_RAT	Protein Pi4ka OS=Rattus norvegicus GN=Pi4ka PE=2 SV=1	48	44	1.08648	0.855063	50	43	1.02806	1.00929	1.05727	0.0337323	0.932174	0.0890403
P31016	DLG4_RAT	Disks large homolog 4 OS=Rattus norvegicus GN=Dlg4 PE=1 SV=1	112	38	1.19119	1.55593	98	43	0.99085	1.02807	1.09102	0.115663	1.292	0.30476
P63018	HSP7C_RAT	Heat shock cognate 71 kDa protein OS=Rattus norvegicus GN=Hspa8 PE=1 SV=1	76	33	1	0.9817	86	43	1.77009	1.51355	1.38505	0.444613	1.24762	0.307062
Q9ERH3	WDR7_RAT	WD repeat-containing protein 7 OS=Rattus norvegicus GN=Wdr7 PE=2 SV=1	84	51	1.12714	0.98174	72	42	1.20226	0.801667	1.1647	0.0433701	0.891704	0.103965
P70587	LRRC7_RAT	Leucine-rich repeat-containing protein 7 OS=Rattus norvegicus GN=Lrrc7 PE=1 SV=2	61	42	1.47232	1.55595	55	42	1.04714	1.05686	1.25973	0.24548	1.3064	0.288149
Q66HF1	NDUS1_RAT	NADH-ubiquinone oxidoreductase 75 kDa subunit, mitochondrial OS=Rattus norvegicus GN=Ndufs1 PE=1 SV=1	68	37	1.02807	1.00925	80	42	0.990832	1.01864	1.00945	0.021497	1.01395	0.00542047
Q9JLU4	SHAN3_RAT	SH3 and multiple ankyrin repeat domains protein 3 OS=Rattus norvegicus GN=Shank3 PE=1 SV=2	46	41	1.19119	1.1271	49	41	1.73774	2.06996	1.46446	0.315551	1.59853	0.544364
P04797	G3P_RAT	Glyceraldehyde-3-phosphate dehydrogenase OS=Rattus norvegicus GN=Gapdh PE=1 SV=3	106	36	0.6668	0.824098	106	41	0.363077	0.946253	0.514939	0.175354	0.885175	0.070526
B4F7C2	B4F7C2_RAT	RCG45085 OS=Rattus norvegicus GN=Tubb4 PE=2 SV=1	367	9	0.990786	1	311	41	0.928947	0.955019	0.959866	0.0357028	0.977509	0.02597
F1MAL3	F1MAL3_RAT	Protein Sptb OS=Rattus norvegicus GN=Sptb PE=4 SV=1	70	54	1	0.9817	55	40	1	1.03756	1	0	1.00963	0.0322506
C7C5T2	C7C5T2_RAT	6-phosphofructokinase OS=Rattus norvegicus GN=Pfkp PE=2 SV=1	98	43	0.779849	0.744756	86	40	1	0.990786	0.889924	0.127104	0.867771	0.142046
G3V900	G3V900_RAT	Fructose-bisphosphate aldolase OS=Rattus norvegicus GN=Aldoa PE=3 SV=1	137	37	1.41904	1.13765	112	40	1	0.98174	1.20952	0.241935	1.05969	0.0900133
P52873	PYC_RAT	Pyruvate carboxylase, mitochondrial OS=Rattus norvegicus GN=Pc PE=1 SV=2	76	35	1.01864	1	66	40	1.01853	0.990786	1.01858	6.54948e-05	0.995393	0.00531988
D4A4K4	D4A4K4_RAT	Uncharacterized protein OS=Rattus norvegicus PE=2 SV=1	65	59	1.02807	1.01861	40	39	1.02806	1.00929	1.02806	4.66073e-06	1.01395	0.00538239
D4A133	D4A133_RAT	Protein Atp6v1a OS=Rattus norvegicus GN=Atp6v1a PE=3 SV=1	114	41	1.00929	1.24738	104	39	0.570089	1.20221	0.789687	0.25357	1.22479	0.0260753
G3V6P7	G3V6P7_RAT	Myosin, heavy polypeptide 9, non-muscle OS=Rattus norvegicus GN=Myh9 PE=4 SV=1	71	40	0.751597	1.1168	69	39	1.01853	1.04712	0.885066	0.154116	1.08196	0.0402285
Q64605	PTPRS_RAT	Receptor-type tyrosine-protein phosphatase S OS=Rattus norvegicus GN=Ptprs PE=1 SV=2	61	40	1.30617	1.00927	52	39	0.990785	1.04712	1.14848	0.182085	1.0282	0.0218508
P11507	AT2A2_RAT	Sarcoplasmic/endoplasmic reticulum calcium ATPase 2 OS=Rattus norvegicus GN=Atp2a2 PE=1 SV=1	79	44	1.15875	0.879027	64	37	1	1.03756	1.07937	0.0916535	0.958293	0.0915291
D3ZES7	D3ZES7_RAT	Uncharacterized protein OS=Rattus norvegicus GN=Plxna4a PE=4 SV=1	44	31	0.990786	1	44	37	0.99085	1.02807	0.990818	3.72493e-05	1.01403	0.016204
P59215	GNAO_RAT	Guanine nucleotide-binding protein G(o) subunit alpha OS=Rattus norvegicus GN=Gnao1 PE=1 SV=2	80	28	0.972763	0.981809	87	37	2.05133	2.31214	1.51205	0.622711	1.64697	0.768066
Q09073	ADT2_RAT	ADP/ATP translocase 2 OS=Rattus norvegicus GN=Slc25a5 PE=1 SV=3	75	23	0.69185	0.87097	81	36	0.972763	0.972763	0.832306	0.162185	0.921866	0.05877
P62815	VATB2_RAT	V-type proton ATPase subunit B, brain isoform OS=Rattus norvegicus GN=Atp6v1b2 PE=1 SV=1	119	40	0.831739	1.61432	93	35	0.955087	1.52765	0.893413	0.0712149	1.57099	0.0500401
F1LXU4	F1LXU4_RAT	Uncharacterized protein (Fragment) OS=Rattus norvegicus PE=4 SV=1	41	38	1.00929	0.963868	40	35	0.963828	0.895335	0.986557	0.0262446	0.929601	0.0395671
Q5BJT9	Q5BJT9_RAT	Creatine kinase U-type, mitochondrial OS=Rattus norvegicus GN=Ckmt1b PE=2 SV=1	100	32	1.01864	1.00927	80	35	0.839522	1.61447	0.929082	0.103414	1.31187	0.34941
P85834	EFTU_RAT	Elongation factor Tu, mitochondrial OS=Rattus norvegicus GN=Tufm PE=1 SV=1	58	28	1.00929	1	65	35	1.00921	0.990786	1.00925	4.10606e-05	0.995393	0.00531988
Q6IMZ3	Q6IMZ3_RAT	Annexin OS=Rattus norvegicus GN=Anxa6 PE=2 SV=1	61	19	0.524797	0.698242	66	35	0.972819	0.963855	0.748808	0.258666	0.831049	0.153352
G3V7A8	G3V7A8_RAT	Dynactin 1, isoform CRA_a OS=Rattus norvegicus GN=Dctn1 PE=4 SV=1	53	40	0.672993	0.809139	44	34	0.99082	1.33049	0.831906	0.183497	1.06982	0.301005
D3ZMB9	D3ZMB9_RAT	Protein Ap2a1 OS=Rattus norvegicus GN=Ap2a1 PE=2 SV=1	93	36	1.02807	1	99	34	1.02801	1.03756	1.02804	3.0078e-05	1.01878	0.0216851
O70511	O70511_RAT	270 kDa ankyrin G isoform (Fragment) OS=Rattus norvegicus GN=Ank3 PE=2 SV=2	101	33	1.04712	1.00921	74	34	1.05672	1.14811	1.05192	0.00554025	1.07866	0.0801887
F1M0Z1	F1M0Z1_RAT	Uncharacterized protein (Fragment) OS=Rattus norvegicus GN=Trio PE=2 SV=1	65	46	0.772678	0.895379	44	33	2.24922	1.73792	1.51095	0.852481	1.31665	0.486442
B5DFK6	B5DFK6_RAT	Adaptor-related protein complex 3, delta 1 subunit, isoform CRA_b OS=Rattus norvegicus GN=Ap3d1 PE=2 SV=1	38	34	0.98174	0.99087	37	33	0.679277	1.28238	0.830508	0.174627	1.13662	0.168304
D3ZNN0	D3ZNN0_RAT	Uncharacterized protein OS=Rattus norvegicus GN=Sbf1 PE=4 SV=1	46	32	1.20221	1.04713	45	33	1.0093	1	1.10576	0.111378	1.02356	0.0272086
Q52KS1	Q52KS1_RAT	6-phosphofructokinase OS=Rattus norvegicus GN=Pfkm PE=2 SV=1	103	30	1.03756	0.903714	91	33	0.9817	1	1.00963	0.0322506	0.951857	0.0555905
Q6T487	Q6T487_RAT	Alpha-actinin-1 OS=Rattus norvegicus GN=Actn1 PE=2 SV=1	78	24	2.37699	1.81982	72	33	1.07644	1.04712	1.72672	0.750873	1.43347	0.446121
F1LQ63	F1LQ63_RAT	Tenascin-R OS=Rattus norvegicus GN=Tnr PE=2 SV=1	56	22	1.12714	1.08634	43	33	0.990786	0.990786	1.05896	0.0787251	1.03856	0.0551678
Q5SGE0	LPPRC_RAT	Leucine-rich PPR motif-containing protein, mitochondrial OS=Rattus norvegicus GN=Lrpprc PE=1 SV=1	45	35	0.654622	0.76558	36	32	1.03752	1.05686	0.84607	0.221066	0.91122	0.16817
P09606	GLNA_RAT	Glutamine synthetase OS=Rattus norvegicus GN=Glul PE=1 SV=3	99	34	1.00929	1.00929	72	32	1	1.06655	1.00464	0.00536094	1.03792	0.0330634
P23565	AINX_RAT	Alpha-internexin OS=Rattus norvegicus GN=Ina PE=1 SV=2	64	16	1.20221	1.05674	72	32	6.08012	6.0241	3.64117	2.81626	3.54042	2.8679
Q2I6B5	Q2I6B5_RAT	V-H+ATPase subunit a1-I OS=Rattus norvegicus GN=Atp6v0a1 PE=2 SV=1	109	43	1	1.0093	91	31	1	1.03756	1	0	1.02343	0.0163157
P97846	CNTP1_RAT	Contactin-associated protein 1 OS=Rattus norvegicus GN=Cntnap1 PE=1 SV=1	52	34	1.52765	1.22472	41	31	1	1	1.26383	0.304639	1.11236	0.129741
F1LNF0	F1LNF0_RAT	Protein Myh14 OS=Rattus norvegicus GN=Myh14 PE=2 SV=1	45	33	1.03756	1.09649	45	31	0.99085	1.02807	1.0142	0.0269677	1.06228	0.0395063
D3ZQD3	D3ZQD3_RAT	Oxoglutarate dehydrogenase-like (Predicted), isoform CRA_a OS=Rattus norvegicus GN=Ogdhl PE=4 SV=1	60	29	1.78635	1.34262	52	31	1.03755	1.00929	1.41195	0.432324	1.17595	0.192452
D3Z8C3	D3Z8C3_RAT	Protein Cyfip2 OS=Rattus norvegicus GN=Cyfip2 PE=2 SV=1	64	27	1.01864	1	50	31	0.981766	1.01864	1.0002	0.0212897	1.00932	0.0107625
D3ZFD0	D3ZFD0_RAT	Protein Myo18a OS=Rattus norvegicus GN=Myo18a PE=2 SV=1	56	48	1	1	33	30	0.990816	1.00929	0.995408	0.00530267	1.00464	0.00536094
Q62768	UN13A_RAT	Protein unc-13 homolog A OS=Rattus norvegicus GN=Unc13a PE=1 SV=1	47	39	1.03756	1.00923	45	30	1.35528	2.05128	1.19642	0.183437	1.53026	0.601627
Q63622	DLG2_RAT	Disks large homolog 2 OS=Rattus norvegicus GN=Dlg2 PE=1 SV=1	76	36	1.3552	1.49966	49	30	1.35523	1.70619	1.35521	1.86495e-05	1.60293	0.119241
F1LZ81	F1LZ81_RAT	Uncharacterized protein (Fragment) OS=Rattus norvegicus PE=2 SV=1	48	36	1.01864	1	33	30	0.98174	0.98174	1.00019	0.0213051	0.99087	0.0105426
Q6P6R2	DLDH_RAT	Dihydrolipoyl dehydrogenase, mitochondrial OS=Rattus norvegicus GN=Dld PE=1 SV=1	64	33	0.911993	1.25891	49	30	0.91206	1.57035	0.912027	3.90274e-05	1.41463	0.179808
H1UBM5	H1UBM5_RAT	Copine 6 protein OS=Rattus norvegicus GN=Cpne6 PE=2 SV=1	54	32	0.990786	0.972654	51	30	1.04716	1.01864	1.01897	0.0325495	0.995648	0.0265505
P46462	TERA_RAT	Transitional endoplasmic reticulum ATPase OS=Rattus norvegicus GN=Vcp PE=1 SV=3	38	30	0.619425	0.903617	41	30	0.424587	0.772678	0.522006	0.11249	0.838148	0.0755979
P19527	NFL_RAT	Neurofilament light polypeptide OS=Rattus norvegicus GN=Nefl PE=1 SV=3	65	29	2.53485	3.10418	59	30	1.95888	2.37699	2.24687	0.33254	2.74059	0.419844
D4AE00	D4AE00_RAT	Uncharacterized protein OS=Rattus norvegicus GN=Ap3b2 PE=4 SV=1	35	29	0.98174	1.00923	35	30	0.483042	0.83949	0.732391	0.287923	0.924359	0.0979987
D3ZZA2	D3ZZA2_RAT	E3 ubiquitin-protein ligase UBR4 OS=Rattus norvegicus GN=Ubr4 PE=2 SV=1	26	24	1.03756	0.990869	32	30	1	0.972763	1.01878	0.0216851	0.981816	0.010454
A2VCW8	A2VCW8_RAT	Septin 7 OS=Rattus norvegicus GN=Sept7 PE=2 SV=1	82	33	1.31822	1.2705	67	29	0.981746	1.64447	1.14998	0.194262	1.45748	0.215911
P21707	SYT1_RAT	Synaptotagmin-1 OS=Rattus norvegicus GN=Syt1 PE=1 SV=3	78	33	1.01864	1	64	29	0.937611	1.27065	0.978126	0.0467827	1.13532	0.156259
G3V9C5	G3V9C5_RAT	Glutamate receptor ionotropic, NMDA 2A OS=Rattus norvegicus GN=Grin2a PE=4 SV=1	49	32	1.04712	1.01853	41	29	1.05674	1.06655	1.05193	0.00555422	1.04254	0.0277237
Q9ERS3	Q9ERS3_RAT	Voltage-dependent calcium channel subunit alpha-2/delta-1 OS=Rattus norvegicus GN=Cacna2d1 PE=2 SV=1	41	31	1.4455	1.73793	39	29	1.55605	2.22866	1.50078	0.063824	1.9833	0.283323
P13233	CN37_RAT	2',3'-cyclic-nucleotide 3'-phosphodiesterase OS=Rattus norvegicus GN=Cnp PE=1 SV=2	58	31	0.744713	0.501192	51	29	0.794313	0.990786	0.769513	0.0286368	0.745989	0.282667
P28480	TCPA_RAT	T-complex protein 1 subunit alpha OS=Rattus norvegicus GN=Tcp1 PE=1 SV=1	32	26	0.903669	0.75863	36	29	0.9817	1	0.942684	0.0450513	0.879315	0.139355
P60881	SNP25_RAT	Synaptosomal-associated protein 25 OS=Rattus norvegicus GN=Snap25 PE=1 SV=1	72	16	0.963855	0.981783	105	29	0.711218	1.55594	0.837537	0.14586	1.26886	0.331487
G3V6T1	G3V6T1_RAT	Protein Copa OS=Rattus norvegicus GN=Copa PE=4 SV=1	38	32	1.01864	1.01864	30	28	1.01855	0.98174	1.0186	4.97985e-05	1.00019	0.0213051
D4A5I9	D4A5I9_RAT	Protein Myo6 OS=Rattus norvegicus GN=Myo6 PE=2 SV=1	31	28	1.00929	0.972749	32	28	0.990856	0.972763	1.00007	0.0106402	0.972756	7.70902e-06
G3V6Y6	G3V6Y6_RAT	Phosphorylase OS=Rattus norvegicus GN=Pygb PE=3 SV=1	43	28	0.990786	0.972654	41	28	0.981732	1.00929	0.986259	0.00522719	0.99097	0.021149
Q9JMB3	Q9JMB3_RAT	Erythrocyte protein band 4.1-like 3, isoform CRA_d OS=Rattus norvegicus GN=Epb41l3 PE=2 SV=1	55	31	0.711238	0.855121	39	27	0.963868	1.00929	0.837553	0.145856	0.932203	0.0890069
G3V888	G3V888_RAT	ATP citrate lyase, isoform CRA_a OS=Rattus norvegicus GN=Acly PE=4 SV=1	39	29	0.724428	1.07643	31	27	0.9817	1	0.853064	0.148536	1.03821	0.0441252
F1M949	F1M949_RAT	Protein Ckap5 (Fragment) OS=Rattus norvegicus GN=Ckap5 PE=2 SV=1	31	29	0.955019	0.990832	27	27	0.955053	0.946253	0.955036	1.9842e-05	0.968542	0.0257377
D4A435	D4A435_RAT	Protein Icam5 OS=Rattus norvegicus GN=Icam5 PE=4 SV=1	37	27	0.685495	0.608171	32	27	0.625185	0.478629	0.65534	0.0348197	0.5434	0.074791
G3V936	G3V936_RAT	Citrate synthase OS=Rattus norvegicus GN=Cs PE=3 SV=1	45	26	1.00929	1	51	27	1	1.03756	1.00464	0.00536094	1.01878	0.0216851
P61265	STX1B_RAT	Syntaxin-1B OS=Rattus norvegicus GN=Stx1b PE=1 SV=1	69	24	1.15875	1.16952	71	27	1.13762	1.12714	1.14819	0.0121963	1.14833	0.02447
P47942	DPYL2_RAT	Dihydropyrimidinase-related protein 2 OS=Rattus norvegicus GN=Dpysl2 PE=1 SV=1	59	24	0.597051	0.724461	55	27	0.575481	0.69185	0.586266	0.0124533	0.708156	0.0188281
G3V9G3	G3V9G3_RAT	Calcium/calmodulin-dependent protein kinase II, beta, isoform CRA_a OS=Rattus norvegicus GN=Camk2b PE=4 SV=1	143	22	1.70619	1.52773	133	27	1.02807	1.02807	1.36713	0.391517	1.2779	0.288479
D3ZSE7	D3ZSE7_RAT	AP-2 complex subunit mu OS=Rattus norvegicus GN=Ap2m1 PE=2 SV=1	42	18	1.00929	1.00929	50	27	0.9727	1	0.990993	0.0211226	1.00464	0.00536094
Q8K3M6	ERC2_RAT	ERC protein 2 OS=Rattus norvegicus GN=Erc2 PE=1 SV=1	61	17	1.16945	1.41902	58	27	2.44355	1.67504	1.8065	0.7356	1.54703	0.147817
Q9QX74	SHAN2_RAT	SH3 and multiple ankyrin repeat domains protein 2 OS=Rattus norvegicus GN=Shank2 PE=1 SV=2	38	33	1.03756	1.02801	34	26	1	1.01864	1.01878	0.0216851	1.02333	0.00541149
P05197	EF2_RAT	Elongation factor 2 OS=Rattus norvegicus GN=Eef2 PE=1 SV=4	37	31	0.711238	1	35	26	0.98178	1.04712	0.846509	0.156198	1.02356	0.027205
F1LM47	F1LM47_RAT	Protein Sucla2 OS=Rattus norvegicus GN=Sucla2 PE=2 SV=1	60	30	0.619425	0.704658	46	26	0.636827	0.679209	0.628126	0.0100468	0.691934	0.0146928
Q63372	NRX1A_RAT	Neurexin-1 OS=Rattus norvegicus GN=Nrxn1 PE=1 SV=3	46	25	1.01864	0.963838	34	26	1.0471	1	1.03287	0.0164307	0.981919	0.020878
Q641Z6	EHD1_RAT	EH domain-containing protein 1 OS=Rattus norvegicus GN=Ehd1 PE=1 SV=1	33	21	1.20221	1.44542	40	26	1.5702	1.65948	1.3862	0.212456	1.55245	0.123585
P42346	MTOR_RAT	Serine/threonine-protein kinase mTOR OS=Rattus norvegicus GN=Mtor PE=1 SV=1	31	29	1.03756	1	26	25	1.33042	0.928936	1.18399	0.169085	0.964468	0.0410286
Q9WU82	CTNB1_RAT	Catenin beta-1 OS=Rattus norvegicus GN=Ctnnb1 PE=1 SV=1	54	28	1.03756	1.01857	42	25	1.62939	1.28238	1.33348	0.341695	1.15048	0.152309
P08050	CXA1_RAT	Gap junction alpha-1 protein OS=Rattus norvegicus GN=Gja1 PE=1 SV=2	85	28	1.30617	1	57	25	1	0.972763	1.15308	0.176765	0.986381	0.0157255
D3ZCV0	D3ZCV0_RAT	Protein Actn2 OS=Rattus norvegicus GN=Actn2 PE=4 SV=1	52	26	1.3678	1.38052	59	25	1.03749	1.04712	1.20264	0.190707	1.21382	0.19249
Q68FX0	IDH3B_RAT	Isocitrate dehydrogenase [NAD] subunit beta, mitochondrial OS=Rattus norvegicus GN=Idh3B PE=1 SV=1	73	25	1.00929	1.01867	56	25	0.937561	0.98174	0.973423	0.0414099	1.00021	0.0213228
F1LMS1	F1LMS1_RAT	Voltage-dependent R-type calcium channel subunit alpha-1E OS=Rattus norvegicus GN=Cacna1e PE=2 SV=1	29	25	1.00929	0.981732	29	25	1.05686	1.04712	1.03307	0.0274664	1.01443	0.0377521
Q924S5	LONM_RAT	Lon protease homolog, mitochondrial OS=Rattus norvegicus GN=Lonp1 PE=2 SV=1	36	24	0.990786	0.98167	29	25	0.990786	0.990786	0.990786	0	0.986228	0.00526268
D3ZC84	D3ZC84_RAT	Ubiquitin carboxyl-terminal hydrolase OS=Rattus norvegicus GN=Usp9x PE=3 SV=1	23	22	0.963855	0.963855	28	25	1.55589	1.06655	1.25987	0.34181	1.0152	0.0592924
D3ZW96	D3ZW96_RAT	Protein Atp6v1h OS=Rattus norvegicus GN=Atp6v1h PE=4 SV=1	36	21	0.758553	1.10658	46	25	1.00925	1.02807	0.883903	0.144742	1.06732	0.045328
D4A7D8	D4A7D8_RAT	Protein Wdfy3 OS=Rattus norvegicus GN=Wdfy3 PE=2 SV=1	23	21	0.972763	0.946206	25	25	1.01855	0.98174	0.995659	0.0264382	0.963973	0.0205152
F1MAI4	F1MAI4_RAT	Protein Cit OS=Rattus norvegicus GN=Cit PE=2 SV=1	22	18	0.920471	0.981775	31	25	1.03757	0.946253	0.979019	0.0676048	0.964014	0.0205085
Q9JIR4	RIMS1_RAT	Regulating synaptic membrane exocytosis protein 1 OS=Rattus norvegicus GN=Rims1 PE=1 SV=1	55	17	1.07643	1.04704	46	25	1.03752	1.05686	1.05697	0.0224634	1.05195	0.00566911
Q9R1K2	TEN2_RAT	Teneurin-2 OS=Rattus norvegicus GN=Tenm2 PE=1 SV=2	32	29	1.04712	1.02796	27	24	1.31822	1.90549	1.18267	0.156517	1.46672	0.506642
Q62936	DLG3_RAT	Disks large homolog 3 OS=Rattus norvegicus GN=Dlg3 PE=1 SV=1	47	28	1.04712	1.2823	47	24	1.00925	1.02807	1.02819	0.021863	1.15518	0.146784
F1M583	F1M583_RAT	Protein RGD1563065 (Fragment) OS=Rattus norvegicus GN=RGD1563065 PE=4 SV=1	28	27	1.01864	0.972802	26	24	1.09649	0.78703	1.05757	0.044946	0.879916	0.107256
F1M9F7	F1M9F7_RAT	Ras-specific guanine nucleotide-releasing factor 2 OS=Rattus norvegicus GN=Rasgrf2 PE=2 SV=1	36	27	0.98174	0.972708	31	24	1.00923	1.03756	0.995487	0.015874	1.00513	0.0374423
Q3KRF2	Q3KRF2_RAT	High density lipoprotein binding protein OS=Rattus norvegicus GN=Hdlbp PE=2 SV=1	32	24	1	1.0093	25	24	1.04704	1.07643	1.02352	0.0271585	1.04286	0.0387554
G3V8G4	G3V8G4_RAT	Brevican core protein OS=Rattus norvegicus GN=Bcan PE=4 SV=1	34	22	1.38045	0.972805	33	24	1.00924	0.972763	1.19485	0.214319	0.972784	2.44994e-05
P34058	HS90B_RAT	Heat shock protein HSP 90-beta OS=Rattus norvegicus GN=Hsp90ab1 PE=1 SV=4	40	20	0.724428	0.920458	32	24	0.946278	0.937559	0.835353	0.128085	0.929008	0.00987313
D3Z981	D3Z981_RAT	Uncharacterized protein OS=Rattus norvegicus GN=RGD1560871 PE=4 SV=1	27	19	1.05686	1.07652	30	24	1	1.03756	1.02843	0.0328276	1.05704	0.0224918
D3ZC55	D3ZC55_RAT	Heat shock 70kDa protein 12A (Predicted), isoform CRA_a OS=Rattus norvegicus GN=Hspa12a PE=4 SV=1	37	28	1	0.9817	33	23	0.911933	1.78635	0.955966	0.0508456	1.38403	0.464566
F1LNI1	F1LNI1_RAT	Protein Scn2a1 OS=Rattus norvegicus GN=Scn2a1 PE=2 SV=1	44	27	1	0.9727	41	23	0.963855	0.963855	0.981928	0.0208681	0.968278	0.00510642
P35571	GPDM_RAT	Glycerol-3-phosphate dehydrogenase, mitochondrial OS=Rattus norvegicus GN=Gpd2 PE=1 SV=1	34	25	1.01864	1	33	23	1.04719	1.02807	1.03291	0.0164817	1.01403	0.016204
D4ACB8	D4ACB8_RAT	Chaperonin subunit 8 (Theta) (Predicted), isoform CRA_a OS=Rattus norvegicus GN=Cct8 PE=3 SV=1	26	25	0.990786	0.972654	26	23	1.01853	0.990786	1.00466	0.0160169	0.98172	0.0104682
Q5U302	Q5U302_RAT	Catenin (Cadherin associated protein), alpha 1 OS=Rattus norvegicus GN=Ctnna1 PE=2 SV=1	34	23	1.00929	1.02806	39	23	1.23605	1.54178	1.12267	0.130921	1.28492	0.296599
O35274	NEB2_RAT	Neurabin-2 OS=Rattus norvegicus GN=Ppp1r9b PE=1 SV=1	30	22	1.58479	1.31823	30	23	1.33054	1.00929	1.45766	0.146788	1.16376	0.178366
G3V6P2	G3V6P2_RAT	Dihydrolipoamide S-succinyltransferase (E2 component of 2-oxo-glutarate complex), isoform CRA_a OS=Rattus norvegicus GN=Dlst PE=3 SV=1	43	20	1	1	48	23	0.809125	1.21344	0.904563	0.110202	1.10672	0.123233
Q5XIJ3	Q5XIJ3_RAT	Isocitrate dehydrogenase 3 (NAD), gamma OS=Rattus norvegicus GN=Idh3g PE=2 SV=1	84	20	0.597051	0.862977	55	23	1.0093	1	0.803175	0.238012	0.931488	0.0791103
F1M9E6	F1M9E6_RAT	Catenin delta-2 OS=Rattus norvegicus GN=Ctnnd2 PE=2 SV=1	24	19	1.3552	1.51362	27	23	0.544506	0.855066	0.949852	0.468053	1.18434	0.380216
P81155	VDAC2_RAT	Voltage-dependent anion-selective channel protein 2 OS=Rattus norvegicus GN=Vdac2 PE=1 SV=2	99	30	1.00929	0.744752	63	22	1	1	1.00464	0.00536094	0.872376	0.147368
G3V949	G3V949_RAT	CAP-Gly domain-containing linker protein 2 OS=Rattus norvegicus GN=Clip2 PE=4 SV=1	31	25	1.00929	0.981732	28	22	0.990911	1.05686	1.0001	0.0106085	1.0193	0.0433746
P32551	QCR2_RAT	Cytochrome b-c1 complex subunit 2, mitochondrial OS=Rattus norvegicus GN=Uqcrc2 PE=1 SV=2	69	24	1.24735	1.48584	64	22	1.02811	1.01864	1.13773	0.126575	1.25224	0.269739
F1LPB9	F1LPB9_RAT	Rabphilin-3A OS=Rattus norvegicus GN=Rph3a PE=2 SV=1	38	24	1.00929	1.02806	32	22	1.03744	1.06655	1.02336	0.0162527	1.04731	0.022225
D4A4T2	D4A4T2_RAT	Septin-11 OS=Rattus norvegicus GN=Sept11 PE=2 SV=1	43	23	1.01864	1.02811	46	22	3.40394	0.990786	2.21129	1.37715	1.00945	0.0215518
Q6IU14	Q6IU14_RAT	Acyl-CoA synthetase isoform 6 variant2 OS=Rattus norvegicus GN=Acsl6 PE=2 SV=1	31	23	1.02807	1	27	22	0.903645	0.698227	0.965855	0.0718348	0.849113	0.174229
P17764	THIL_RAT	Acetyl-CoA acetyltransferase, mitochondrial OS=Rattus norvegicus GN=Acat1 PE=1 SV=1	35	20	0.630955	1.31825	40	22	0.911919	0.990786	0.771437	0.162215	1.15452	0.189064
Q5XIM9	TCPB_RAT	T-complex protein 1 subunit beta OS=Rattus norvegicus GN=Cct2 PE=1 SV=3	24	20	0.98174	0.99087	25	22	1.01853	0.990786	1.00013	0.0212396	0.990828	4.85715e-05
Q60587	ECHB_RAT	Trifunctional enzyme subunit beta, mitochondrial OS=Rattus norvegicus GN=Hadhb PE=1 SV=1	28	17	1.01864	1	26	22	0.990832	1.01864	1.00474	0.0160555	1.00932	0.0107625
P0DJJ3	SGIP1_RAT	SH3-containing GRB2-like protein 3-interacting protein 1 OS=Rattus norvegicus GN=Sgip1 PE=1 SV=1	30	28	1	0.9817	25	21	0.83945	0.496598	0.919725	0.0926937	0.739149	0.280074
D3ZBB0	D3ZBB0_RAT	Latrophilin-1 OS=Rattus norvegicus GN=Lphn1 PE=2 SV=1	38	28	1.02807	0.937596	26	21	0.972733	1.05686	1.0004	0.0319466	0.997228	0.0688563
F1LQV1	F1LQV1_RAT	Syntaxin-binding protein 5 OS=Rattus norvegicus GN=Stxbp5 PE=2 SV=1	39	27	1.55594	1.12712	31	21	1.0093	1	1.28262	0.3156	1.06356	0.0733927
Q66X93	SND1_RAT	Staphylococcal nuclease domain-containing protein 1 OS=Rattus norvegicus GN=Snd1 PE=2 SV=1	34	27	1.05686	1	25	21	1	1.02807	1.02843	0.0328276	1.01403	0.016204
D3ZA84	D3ZA84_RAT	Protein Tln2 OS=Rattus norvegicus GN=Tln2 PE=2 SV=1	27	26	0.83949	0.83949	21	21	0.887154	0.76558	0.863322	0.0275188	0.802535	0.042672
Q03555	GEPH_RAT	Gephyrin OS=Rattus norvegicus GN=Gphn PE=1 SV=3	29	24	1.69033	1.2358	27	21	0.855086	0.602555	1.27271	0.482229	0.919178	0.365605
Q641Y2	NDUS2_RAT	NADH dehydrogenase [ubiquinone] iron-sulfur protein 2, mitochondrial OS=Rattus norvegicus GN=Ndufs2 PE=1 SV=1	45	24	1.01864	1.00927	31	21	1.01864	1.01864	1.01864	0	1.01396	0.00541064
Q9Z1E1	FLOT1_RAT	Flotillin-1 OS=Rattus norvegicus GN=Flot1 PE=2 SV=2	35	23	1.19119	1.83645	32	21	1	1.02807	1.09559	0.110381	1.43226	0.466721
Q64428	ECHA_RAT	Trifunctional enzyme subunit alpha, mitochondrial OS=Rattus norvegicus GN=Hadha PE=1 SV=2	40	23	1.00929	0.990816	37	21	0.963832	1.6292	0.986559	0.0262426	1.31001	0.368569
F1M5N4	F1M5N4_RAT	Malic enzyme (Fragment) OS=Rattus norvegicus GN=Me3 PE=2 SV=1	47	23	0.990786	0.990786	34	21	0.929031	1.03756	0.959908	0.0356541	1.01417	0.027005
Q68FQ0	TCPE_RAT	T-complex protein 1 subunit epsilon OS=Rattus norvegicus GN=Cct5 PE=1 SV=1	36	23	1	0.9817	23	21	0.510507	0.63678	0.755253	0.282609	0.80924	0.199139
Q5FVI6	VATC1_RAT	V-type proton ATPase subunit C 1 OS=Rattus norvegicus GN=Atp6v1c1 PE=2 SV=1	28	23	0.779849	0.937612	32	21	0.990869	1.03756	0.885359	0.121833	0.987586	0.0577047
B2GUZ3	B2GUZ3_RAT	Mthfd1l protein OS=Rattus norvegicus GN=Mthfd1l PE=2 SV=1	26	23	0.831739	0.71122	23	21	0.981766	1.01864	0.906753	0.0866182	0.864931	0.17749
Q6P502	TCPG_RAT	T-complex protein 1 subunit gamma OS=Rattus norvegicus GN=Cct3 PE=1 SV=1	33	23	0.731154	0.62521	33	21	0.737922	0.855066	0.734538	0.00390733	0.740138	0.132707
I7FKL4	I7FKL4_RAT	Myelin basic protein transcript variant 1 OS=Rattus norvegicus GN=Mbp PE=2 SV=1	46	22	1.06655	1.28232	41	21	0.990714	1.6292	1.02863	0.0437858	1.45576	0.20027
P03994	HPLN1_RAT	Hyaluronan and proteoglycan link protein 1 OS=Rattus norvegicus GN=Hapln1 PE=1 SV=2	38	22	1.00929	0.981732	28	21	0.990786	0.990786	1.00004	0.0106808	0.986259	0.00522719
P62260	1433E_RAT	14-3-3 protein epsilon OS=Rattus norvegicus GN=Ywhae PE=1 SV=1	42	22	0.586132	0.698201	44	21	0.390825	0.744713	0.488479	0.112761	0.721457	0.0268537
Q75Q39	TOM70_RAT	Mitochondrial import receptor subunit TOM70 OS=Rattus norvegicus GN=Tomm70a PE=1 SV=1	42	21	1.90549	1.80297	32	21	0.972802	1.01864	1.43915	0.538486	1.41081	0.452834
Q08877	DYN3_RAT	Dynamin-3 OS=Rattus norvegicus GN=Dnm3 PE=1 SV=2	50	19	1.01864	1.02811	53	21	1.04707	1.14811	1.03286	0.0164148	1.08811	0.0692769
P06685	AT1A1_RAT	Sodium/potassium-transporting ATPase subunit alpha-1 OS=Rattus norvegicus GN=Atp1a1 PE=1 SV=1	55	18	0.946253	0.990821	72	21	0.559791	1.15875	0.753022	0.223124	1.07478	0.0969528
P54921	SNAA_RAT	Alpha-soluble NSF attachment protein OS=Rattus norvegicus GN=Napa PE=1 SV=2	40	15	0.737898	0.801653	42	21	0.642661	0.704672	0.69028	0.0549855	0.753162	0.055992
F1LSI7	F1LSI7_RAT	Peripheral plasma membrane protein CASK OS=Rattus norvegicus GN=Cask PE=2 SV=1	33	13	1.11682	1.08633	24	21	0.990816	1.00929	1.05382	0.0727483	1.04781	0.0444818
Q68FY0	QCR1_RAT	Cytochrome b-c1 complex subunit 1, mitochondrial OS=Rattus norvegicus GN=Uqcrc1 PE=1 SV=1	78	24	1.3678	1.87074	44	20	1.36778	2.10881	1.36779	1.42219e-05	1.98978	0.137451
Q7TT49	MRCKB_RAT	Serine/threonine-protein kinase MRCK beta OS=Rattus norvegicus GN=Cdc42bpb PE=1 SV=1	30	23	1.01864	0.990832	24	20	1.09645	1.07643	1.05754	0.0449217	1.03363	0.0494177
P48768	NAC2_RAT	Sodium/calcium exchanger 2 OS=Rattus norvegicus GN=Slc8a2 PE=2 SV=1	31	23	1.01864	0.990832	27	20	0.981783	0.963855	1.00021	0.02128	0.977344	0.0155751
P06761	GRP78_RAT	78 kDa glucose-regulated protein OS=Rattus norvegicus GN=Hspa5 PE=1 SV=1	33	22	0.972763	1	36	20	0.69827	0.920471	0.835516	0.158479	0.960236	0.0459159
F1LMA1	F1LMA1_RAT	Flotillin-2 OS=Rattus norvegicus GN=Flot2 PE=2 SV=1	28	21	1.18036	1.43225	27	20	1.36771	1.6292	1.27403	0.108167	1.53072	0.113708
H1UBM8	H1UBM8_RAT	Copine 4 protein OS=Rattus norvegicus GN=Cpne4 PE=2 SV=1	33	19	1.00929	0.981732	35	20	0.9817	1	0.995493	0.0159265	0.990866	0.0105471
P23514	COPB_RAT	Coatomer subunit beta OS=Rattus norvegicus GN=Copb1 PE=1 SV=1	24	19	1.04712	0.96377	21	20	0.963774	0.98174	1.00545	0.0481202	0.972755	0.010375
D4A8P9	D4A8P9_RAT	Uncharacterized protein OS=Rattus norvegicus PE=3 SV=1	25	19	0.963855	0.937542	21	20	0.972749	1.00929	0.968302	0.00513488	0.973414	0.041421
G3V8A5	G3V8A5_RAT	Protein Vps35 OS=Rattus norvegicus GN=Vps35 PE=4 SV=1	22	18	1.03756	1.00923	30	20	0.990816	1.00929	1.01419	0.0269878	1.00926	2.95285e-05
D3ZZC4	D3ZZC4_RAT	Uncharacterized protein OS=Rattus norvegicus PE=2 SV=1	24	18	1.02807	0.99085	21	20	0.972763	0.972763	1.00041	0.0319295	0.981806	0.0104429
Q4V8I7	LRC8A_RAT	Leucine-rich repeat-containing protein 8A OS=Rattus norvegicus GN=Lrrc8a PE=2 SV=1	21	17	1.58479	1.1271	24	20	1.01864	1.01864	1.30171	0.326864	1.07287	0.0626187
P11505	AT2B1_RAT	Plasma membrane calcium-transporting ATPase 1 OS=Rattus norvegicus GN=Atp2b1 PE=2 SV=2	28	12	0.972763	0.981809	33	20	0.608105	1.28238	0.790434	0.210535	1.13209	0.173535
F1LZ38	F1LZ38_RAT	Protein Odz4 (Fragment) OS=Rattus norvegicus GN=Odz4 PE=2 SV=1	43	37	1.00929	0.990816	22	19	1.00927	1.01864	1.00928	9.11729e-06	1.00473	0.0160651
Q63028	ADDA_RAT	Alpha-adducin OS=Rattus norvegicus GN=Add1 PE=1 SV=2	41	26	0.98174	0.954938	29	19	1.01853	1.04712	1.00014	0.0212433	1.00103	0.0532215
F1LRZ7	F1LRZ7_RAT	Neurofilament heavy polypeptide OS=Rattus norvegicus GN=Nefh PE=2 SV=1	46	24	2.05128	2.65477	46	19	1.43225	1.85357	1.74177	0.357397	2.25417	0.462574
Q63560	MAP6_RAT	Microtubule-associated protein 6 OS=Rattus norvegicus GN=Map6 PE=1 SV=1	31	24	1.64447	1.77027	25	19	1.9232	1.10668	1.78383	0.160925	1.43848	0.38312
F1LN92	F1LN92_RAT	Protein Afg3l2 OS=Rattus norvegicus GN=Afg3l2 PE=2 SV=1	27	23	0.698227	1.09649	23	19	0.954919	0.990786	0.826573	0.148202	1.04364	0.0610312
P08461	ODP2_RAT	Dihydrolipoyllysine-residue acetyltransferase component of pyruvate dehydrogenase complex, mitochondrial OS=Rattus norvegicus GN=Dlat PE=1 SV=3	29	23	0.648635	0.597003	29	19	0.457105	0.69185	0.55287	0.11058	0.644427	0.0547598
F1M820	F1M820_RAT	Uncharacterized protein (Fragment) OS=Rattus norvegicus PE=2 SV=1	23	22	1.02807	1.00925	21	19	1.04712	1.04712	1.03759	0.011001	1.02819	0.021863
D4A1D3	D4A1D3_RAT	Protein Sacs OS=Rattus norvegicus GN=Sacs PE=2 SV=1	26	22	0.972763	1	22	19	0.912008	0.879044	0.942385	0.0350769	0.939522	0.0698342
Q5FVC2	ARHG2_RAT	Rho guanine nucleotide exchange factor 2 OS=Rattus norvegicus GN=Arhgef2 PE=2 SV=1	29	22	1	0.9817	23	19	1.0186	1	1.0093	0.0107387	0.99085	0.0105655
G3V6F4	G3V6F4_RAT	O-linked N-acetylglucosamine (GlcNAc) transferase (UDP-N-acetylglucosamine:polypeptide-N-acetylglucosaminyl transferase), isoform CRA_a OS=Rattus norvegicus GN=Ogt PE=4 SV=1	26	22	0.972763	0.954961	21	19	1.03756	1.03756	1.00516	0.0374106	0.99626	0.0476883
D3KR63	D3KR63_RAT	CAMPS OS=Rattus norvegicus GN=Rapgef4 PE=2 SV=1	23	21	1.05686	1.02801	21	19	1	1	1.02843	0.0328276	1.014	0.0161697
F1M5D8	F1M5D8_RAT	Neuronal-specific septin-3 (Fragment) OS=Rattus norvegicus GN=Sept3 PE=2 SV=1	29	21	1.00929	1.01867	31	19	0.937542	0.963855	0.973414	0.041421	0.991264	0.0316482
Q641Y8	DDX1_RAT	ATP-dependent RNA helicase DDX1 OS=Rattus norvegicus GN=Ddx1 PE=2 SV=1	25	21	1.00929	0.990816	21	19	1.01856	1.06655	1.01392	0.00535353	1.02868	0.043727
D4A6L0	GP158_RAT	Probable G-protein coupled receptor 158 OS=Rattus norvegicus GN=Gpr158 PE=3 SV=1	26	21	1.30617	0.954937	21	19	0.920479	0.98174	1.11332	0.222676	0.968338	0.0154743
F1LM43	F1LM43_RAT	Ras-specific guanine nucleotide-releasing factor 1 OS=Rattus norvegicus GN=Rasgrf1 PE=2 SV=1	26	20	1.00929	1.00929	21	19	0.90358	1.24735	0.956433	0.0610291	1.12832	0.137446
D3ZDH8	D3ZDH8_RAT	Platelet glycoprotein Ib beta chain OS=Rattus norvegicus GN=Gp1bb PE=3 SV=1	47	20	1	1	40	19	1.02806	1.00929	1.01403	0.0161994	1.00464	0.00536094
P49432	ODPB_RAT	Pyruvate dehydrogenase E1 component subunit beta, mitochondrial OS=Rattus norvegicus GN=Pdhb PE=1 SV=2	40	19	0.6668	0.496566	42	19	0.39809	0.57544	0.532445	0.15514	0.536003	0.0455381
F1LP30	F1LP30_RAT	Methylcrotonoyl-CoA carboxylase subunit alpha, mitochondrial OS=Rattus norvegicus GN=Mccc1 PE=2 SV=1	24	18	1	1.0093	21	19	1.08643	1.03756	1.04321	0.0498996	1.02343	0.0163157
P97526	NF1_RAT	Neurofibromin OS=Rattus norvegicus GN=Nf1 PE=1 SV=1	20	18	0.972763	0.990856	19	19	0.981809	0.972763	0.977286	0.00522311	0.981809	0.0104462
Q5FVQ8	NLRX1_RAT	NLR family member X1 OS=Rattus norvegicus GN=Nlrx1 PE=2 SV=1	16	16	0.492029	0.86297	22	19	0.920428	0.972763	0.706229	0.247336	0.917866	0.0633889
G3V6H5	G3V6H5_RAT	Mitochondrial 2-oxoglutarate/malate carrier protein OS=Rattus norvegicus GN=Slc25a11 PE=3 SV=1	27	15	1.20221	0.809089	30	19	1.0186	1	1.11041	0.106008	0.904544	0.110223
H3BVI8	H3BVI8_RAT	Rap guanine nucleotide exchange factor 2 (Fragment) OS=Rattus norvegicus GN=Rapgef2 PE=4 SV=1	30	27	0.972763	1	22	18	0.972733	1.05686	0.972748	1.70945e-05	1.02843	0.0328276
G3V849	G3V849_RAT	Discs, large (Drosophila) homolog-associated protein 1, isoform CRA_a OS=Rattus norvegicus GN=Dlgap1 PE=4 SV=1	29	26	1.04712	1.01853	23	18	1.0666	1.08648	1.05686	0.0112474	1.05251	0.039231
D3ZIE9	D3ZIE9_RAT	Protein Aldh18a1 OS=Rattus norvegicus GN=Aldh18a1 PE=4 SV=1	29	24	1.39315	1	19	18	1.00926	0.955019	1.2012	0.221634	0.977509	0.02597
D3ZRA3	D3ZRA3_RAT	Acetyl-CoA carboxylase 1 OS=Rattus norvegicus GN=Acaca PE=2 SV=1	29	24	1.06655	0.990828	19	18	0.666741	1.11682	0.866647	0.230831	1.05382	0.0727413
F1M4A0	F1M4A0_RAT	Protein Tjp1 (Fragment) OS=Rattus norvegicus GN=Tjp1 PE=4 SV=1	28	24	1.00929	0.981732	20	18	1.0186	1	1.01394	0.00537777	0.990866	0.0105471
Q07266	DREB_RAT	Drebrin OS=Rattus norvegicus GN=Dbn1 PE=2 SV=3	39	23	1.78635	1.24723	30	18	1.30618	0.955019	1.54627	0.277228	1.10112	0.168709
P19490	GRIA1_RAT	Glutamate receptor 1 OS=Rattus norvegicus GN=Gria1 PE=1 SV=2	52	22	1.00929	1.00929	47	18	1.00927	1.01864	1.00928	9.11729e-06	1.01396	0.00540152
D4A899	D4A899_RAT	Protein Vps13a OS=Rattus norvegicus GN=Vps13a PE=2 SV=1	22	21	0.990786	0.972654	20	18	1.03745	0.990786	1.01412	0.0269426	0.98172	0.0104682
Q5MPA9	DCLK2_RAT	Serine/threonine-protein kinase DCLK2 OS=Rattus norvegicus GN=Dclk2 PE=1 SV=2	25	21	0.990786	0.9462	25	18	1.07644	1.04712	1.03361	0.0494524	0.99666	0.0582662
F1M0K2	F1M0K2_RAT	Aconitate hydratase, mitochondrial (Fragment) OS=Rattus norvegicus GN=Aco2 PE=2 SV=1	27	20	1.43225	1.51361	24	18	1	0.990786	1.21613	0.249562	1.2522	0.301851
G3V7T8	G3V7T8_RAT	Discs, large (Drosophila) homolog-associated protein 3, isoform CRA_b OS=Rattus norvegicus GN=Dlgap3 PE=4 SV=1	29	20	1.00929	1.02806	21	18	1.25885	1.92308	1.13407	0.144084	1.47557	0.516739
Q6P3V9	Q6P3V9_RAT	60S ribosomal protein L4 OS=Rattus norvegicus GN=Rpl4 PE=2 SV=1	23	20	1	1.028	22	18	1.01849	1.12714	1.00924	0.0106724	1.07757	0.0572394
G3V6L4	G3V6L4_RAT	Kinesin family member 5C (Predicted) OS=Rattus norvegicus GN=Kif5c PE=3 SV=1	29	20	1.01864	0.972802	25	18	0.831759	1.29416	0.9252	0.107897	1.13348	0.185538
D3ZTF0	D3ZTF0_RAT	Protein RGD1560470 OS=Rattus norvegicus GN=RGD1560470 PE=4 SV=1	20	19	2.26963	2.55833	21	18	1.4724	1.08648	1.87102	0.46028	1.82241	0.84977
H1UBN0	H1UBN0_RAT	Copine 7 protein OS=Rattus norvegicus GN=Cpne7 PE=2 SV=1	32	19	0.69185	1.04718	33	18	0.469887	0.654622	0.580869	0.12815	0.850903	0.226646
Q6DUV1	Q6DUV1_RAT	Protein kinase C epsilon OS=Rattus norvegicus GN=Prkce PE=2 SV=1	23	19	0.744713	0.855079	19	18	0.534587	0.83949	0.63965	0.121316	0.847284	0.00900051
Q5M7T6	Q5M7T6_RAT	ATPase, H+ transporting, lysosomal 38kDa, V0 subunit d1 OS=Rattus norvegicus GN=Atp6v0d1 PE=2 SV=1	50	18	0.870928	1.35516	41	18	0.591542	1.00929	0.731235	0.161304	1.18223	0.199693
G3V864	G3V864_RAT	Lipid phosphate phosphatase-related protein type 4 OS=Rattus norvegicus GN=Lppr4 PE=4 SV=1	23	18	1.27065	1.03761	20	18	0.9205	0.83949	1.09557	0.202158	0.93855	0.114386
Q99NA5	IDH3A_RAT	Isocitrate dehydrogenase [NAD] subunit alpha, mitochondrial OS=Rattus norvegicus GN=Idh3a PE=1 SV=1	37	18	1.01864	1.02811	30	18	0.724525	1.3678	0.871583	0.169808	1.19796	0.196119
Q5XI34	Q5XI34_RAT	Protein Ppp2r1a OS=Rattus norvegicus GN=Ppp2r1a PE=2 SV=1	24	18	0.731154	0.787088	23	18	0.954938	0.98174	0.843046	0.129202	0.884414	0.112382
Q5BK63	NDUA9_RAT	NADH dehydrogenase [ubiquinone] 1 alpha subcomplex subunit 9, mitochondrial OS=Rattus norvegicus GN=Ndufa9 PE=1 SV=2	25	17	1.03756	1.04721	30	18	1.0186	1	1.02808	0.0109464	1.0236	0.0272561
D4A9M1	D4A9M1_RAT	Dipeptidyl aminopeptidase-like protein 6 OS=Rattus norvegicus GN=Dpp6 PE=2 SV=1	20	17	1.01864	1.04716	19	18	1.16951	2.03252	1.09408	0.0871054	1.53984	0.568896
G3V6U3	G3V6U3_RAT	Asparagine-linked glycosylation 2 homolog (Yeast, alpha-1,3-mannosyltransferase), isoform CRA_a OS=Rattus norvegicus GN=Alg2 PE=4 SV=1	26	17	1.00929	0.990816	25	18	1	0.972763	1.00464	0.00536094	0.981789	0.0104228
Q6AXV4	SAM50_RAT	Sorting and assembly machinery component 50 homolog OS=Rattus norvegicus GN=Samm50 PE=1 SV=1	30	17	0.990786	0.990786	29	18	1.48588	0.990786	1.23833	0.285844	0.990786	0
D3ZZK3	D3ZZK3_RAT	Protein Epha4 OS=Rattus norvegicus GN=Epha4 PE=2 SV=1	24	17	0.98174	0.954938	21	18	1.01857	1.03756	1.00016	0.0212654	0.996249	0.0477016
Q5M964	Q5M964_RAT	Fumarate hydratase 1 OS=Rattus norvegicus GN=Fh PE=2 SV=1	35	16	0.990786	0.98167	26	18	1.03749	1.04712	1.01414	0.026963	1.0144	0.0377875
Q6GMM8	Q6GMM8_RAT	Long-chain fatty acid transport protein 1 OS=Rattus norvegicus GN=Slc27a1 PE=2 SV=1	21	14	0.554631	0.903661	22	18	1.11688	0.737898	0.835757	0.324616	0.82078	0.0957028
Q62888	NLGN2_RAT	Neuroligin-2 OS=Rattus norvegicus GN=Nlgn2 PE=1 SV=1	17	12	1.03756	1	23	18	1.10669	1.08648	1.07213	0.039914	1.04324	0.0499316
P63039	CH60_RAT	60 kDa heat shock protein, mitochondrial OS=Rattus norvegicus GN=Hspd1 PE=1 SV=1	40	25	0.809127	0.711223	23	17	0.9462	0.990786	0.877664	0.0791394	0.851004	0.161406
Q5U2X8	Q5U2X8_RAT	Acyl-CoA thioesterase 9 OS=Rattus norvegicus GN=Acot9 PE=2 SV=1	36	23	1.03756	1	23	17	0.963853	0.946253	1.00071	0.0425545	0.973126	0.0310309
F8WFM2	F8WFM2_RAT	Beta-soluble NSF attachment protein OS=Rattus norvegicus GN=Napb PE=4 SV=1	62	23	0.990786	1	59	17	0.972708	0.98174	0.981747	0.0104374	0.99087	0.0105426
P13264	GLSK_RAT	Glutaminase kidney isoform, mitochondrial OS=Rattus norvegicus GN=Gls PE=1 SV=2	42	21	0.586132	0.779849	30	17	0.92053	1.02807	0.753331	0.193065	0.903957	0.143308
G3V7L8	G3V7L8_RAT	ATPase, H+ transporting, V1 subunit E isoform 1, isoform CRA_a OS=Rattus norvegicus GN=Atp6v1e1 PE=3 SV=1	47	20	0.98174	1.44542	45	17	0.990707	1.65948	0.986223	0.00517727	1.55245	0.123588
D3ZU08	D3ZU08_RAT	Protein Napg OS=Rattus norvegicus GN=Napg PE=4 SV=1	29	19	0.737898	1	27	17	0.946312	1.05686	0.842105	0.120327	1.02843	0.0328276
Q4FZZ4	Q4FZZ4_RAT	Protein LOC100365902 OS=Rattus norvegicus GN=LOC100365902 PE=2 SV=1	31	19	0.63678	0.554636	28	17	0.515217	0.717772	0.575999	0.0701848	0.636204	0.0941868
O88881	BEGIN_RAT	Brain-enriched guanylate kinase-associated protein OS=Rattus norvegicus GN=Begain PE=1 SV=1	20	18	1.77022	1.92317	19	17	0.981739	1.03756	1.37598	0.455233	1.48037	0.511309
F1LR90	F1LR90_RAT	Adenosylhomocysteinase OS=Rattus norvegicus GN=Ahcyl1 PE=2 SV=1	36	18	0.955019	0.895425	28	17	1.0093	1.05686	0.982159	0.0313396	0.976142	0.0932037
P04636	MDHM_RAT	Malate dehydrogenase, mitochondrial OS=Rattus norvegicus GN=Mdh2 PE=1 SV=2	33	17	1.55594	2.1086	32	17	1.2133	2.18771	1.38462	0.19782	2.14815	0.0456689
P67779	PHB_RAT	Prohibitin OS=Rattus norvegicus GN=Phb PE=1 SV=1	27	17	1.40607	1.24747	36	17	1	1.00929	1.20304	0.234447	1.12838	0.137515
Q62976	KCMA1_RAT	Calcium-activated potassium channel subunit alpha-1 OS=Rattus norvegicus GN=Kcnma1 PE=1 SV=3	23	17	1.41904	1.03746	18	17	1.0471	1	1.23307	0.214742	1.01873	0.0216291
D3ZRX4	D3ZRX4_RAT	Microtubule-associated protein OS=Rattus norvegicus GN=Mapt PE=2 SV=1	33	16	1.04712	1	30	17	1.12721	1.45879	1.08716	0.0462377	1.22939	0.264882
D3ZDX5	D3ZDX5_RAT	Uncharacterized protein OS=Rattus norvegicus GN=Plxnb1 PE=4 SV=1	20	16	0.972763	0.990856	19	17	1.01853	1.04712	0.995648	0.0264261	1.01899	0.0324843
G3V8H2	G3V8H2_RAT	Engulfment and cell motility 2, ced-12 homolog (C. elegans), isoform CRA_c OS=Rattus norvegicus GN=Elmo2 PE=4 SV=1	25	16	1	0.9908	24	17	1.06662	1.01864	1.03331	0.0384626	1.00472	0.0160741
P11240	COX5A_RAT	Cytochrome c oxidase subunit 5A, mitochondrial OS=Rattus norvegicus GN=Cox5a PE=1 SV=1	23	15	1.01864	2.01385	22	17	0.895423	1.33049	0.957032	0.07114	1.67217	0.394537
P07335	KCRB_RAT	Creatine kinase B-type OS=Rattus norvegicus GN=Ckb PE=1 SV=2	32	15	0.277971	0.862988	32	17	0.420689	0.704672	0.34933	0.0823985	0.78383	0.0914039
P63086	MK01_RAT	Mitogen-activated protein kinase 1 OS=Rattus norvegicus GN=Mapk1 PE=1 SV=3	40	13	1.22459	1.64438	31	17	1.03755	1.00929	1.13107	0.10799	1.32683	0.366672
F1LPG3	F1LPG3_RAT	Phosphofurin acidic cluster sorting protein 1 OS=Rattus norvegicus GN=Pacs1 PE=2 SV=1	17	13	1.03756	0.847271	17	17	1.03749	1.04712	1.03752	4.20015e-05	0.947196	0.115383
D3ZSA9	D3ZSA9_RAT	Protein Nomo1 OS=Rattus norvegicus GN=Nomo1 PE=4 SV=1	10	9	1.01864	1.10665	18	17	0.751651	1.73792	0.885146	0.154147	1.42229	0.364464
D4A2X4	D4A2X4_RAT	Myosin phosphatase Rho-interacting protein OS=Rattus norvegicus GN=Mprip PE=2 SV=1	34	28	1.01864	1	19	16	1.02807	1.02807	1.02335	0.00544157	1.01403	0.016204
Q4QRB4	TBB3_RAT	Tubulin beta-3 chain OS=Rattus norvegicus GN=Tubb3 PE=1 SV=1	320	27	1.01864	0.990832	281	16	1.18022	0.990786	1.09943	0.0932899	0.990809	2.6868e-05
D3ZSM1	D3ZSM1_RAT	Protein Epb4.1l2 OS=Rattus norvegicus GN=Epb4.1l2 PE=4 SV=1	33	23	0.602555	1.03754	25	16	0.972838	1.08648	0.787696	0.213783	1.06201	0.0282584
D3ZQP5	D3ZQP5_RAT	Signal-induced proliferation-associated 1-like protein 1 OS=Rattus norvegicus GN=Sipa1l1 PE=2 SV=1	27	22	1.03756	1	17	16	1.01869	1.08648	1.02812	0.0108958	1.04324	0.0499316
D3ZTP5	D3ZTP5_RAT	RIM binding protein 2, isoform CRA_b OS=Rattus norvegicus GN=Rimbp2 PE=4 SV=1	28	21	1.03756	1.00923	20	16	0.9204	1	0.97898	0.0676422	1.00462	0.00533141
D3ZAA9	D3ZAA9_RAT	Protein Mpp2 OS=Rattus norvegicus GN=Mpp2 PE=2 SV=1	32	21	1.01864	0.955078	26	16	1	1	1.00932	0.0107625	0.977539	0.0259358
Q5XIH3	Q5XIH3_RAT	NADH dehydrogenase (Ubiquinone) flavoprotein 1 OS=Rattus norvegicus GN=Ndufv1 PE=2 SV=1	35	21	1.30617	0.920455	23	16	0.981803	1.02807	1.14398	0.18727	0.97426	0.0621296
Q66HD0	ENPL_RAT	Endoplasmin OS=Rattus norvegicus GN=Hsp90b1 PE=1 SV=2	25	21	0.505817	0.642691	22	16	0.586149	0.990786	0.545983	0.0463797	0.816738	0.200973
B2CZC8	B2CZC8_RAT	Glutamate receptor, metabotropic 5, isoform CRA_a OS=Rattus norvegicus GN=Grm5 PE=2 SV=1	22	20	1.05686	1.04714	16	16	1.09642	1.24735	1.07664	0.0228406	1.14724	0.115593
Q62824	EXOC4_RAT	Exocyst complex component 4 OS=Rattus norvegicus GN=Exoc4 PE=1 SV=1	23	20	0.862962	0.903607	18	16	0.9908	1	0.926881	0.0738075	0.951804	0.0556524
D3ZEG5	D3ZEG5_RAT	Protein Gprin1 OS=Rattus norvegicus GN=Gprin1 PE=4 SV=1	24	19	1.87056	1.31818	16	16	0.648671	1.01864	1.25961	0.705457	1.16841	0.17294
Q9Z0W5	PACN1_RAT	Protein kinase C and casein kinase substrate in neurons protein 1 OS=Rattus norvegicus GN=Pacsin1 PE=1 SV=1	38	19	0.831739	1.09648	23	16	1.00923	0.98174	0.920484	0.102473	1.03911	0.0662464
Q6P7A7	Q6P7A7_RAT	Ribophorin I OS=Rattus norvegicus GN=Rpn1 PE=2 SV=1	25	19	1	1.0186	18	16	0.501176	0.758553	0.750588	0.287996	0.888576	0.150138
D4A3Q7	D4A3Q7_RAT	Gamma-adducin OS=Rattus norvegicus GN=Add3 PE=2 SV=1	25	19	1.07643	1	19	16	1	1.00929	1.03821	0.0441247	1.00464	0.00536094
Q99PD4	ARC1A_RAT	Actin-related protein 2/3 complex subunit 1A OS=Rattus norvegicus GN=Arpc1a PE=2 SV=1	36	18	1.01864	1.02811	30	16	1.06664	0.711238	1.04264	0.0277139	0.869676	0.182949
D3ZIN5	D3ZIN5_RAT	Protein RGD1308772 OS=Rattus norvegicus GN=Vwa8 PE=4 SV=1	19	18	0.672993	0.895417	16	16	0.955078	1.01864	0.814035	0.162862	0.957029	0.0711435
D4A4A5	D4A4A5_RAT	Arf-GAP with GTPase, ANK repeat and PH domain-containing protein 2 OS=Rattus norvegicus GN=Agap2 PE=2 SV=1	21	17	1.38045	1.6444	18	16	1.0093	1	1.19488	0.214285	1.3222	0.372042
Q9Z214	HOME1_RAT	Homer protein homolog 1 OS=Rattus norvegicus GN=Homer1 PE=1 SV=2	27	17	1.01864	1	29	16	1.19115	1.20221	1.1049	0.099599	1.10111	0.116747
F1LTW9	F1LTW9_RAT	Protein Efr3b (Fragment) OS=Rattus norvegicus GN=Efr3b PE=2 SV=1	23	17	1	0.9727	20	16	1.06669	1.05686	1.03334	0.0385022	1.01478	0.0485892
P07936	NEUM_RAT	Neuromodulin OS=Rattus norvegicus GN=Gap43 PE=1 SV=1	23	16	2.10881	2.53543	26	16	1.08648	1.08648	1.59765	0.590243	1.81096	0.836548
F1LRK8	F1LRK8_RAT	Actin-related protein 3 OS=Rattus norvegicus GN=Actr3 PE=2 SV=1	34	16	1.09649	1.14814	27	16	0.972756	1.02807	1.03462	0.0714384	1.0881	0.0693223
Q8K4Y5	LGI1_RAT	Leucine-rich glioma-inactivated protein 1 OS=Rattus norvegicus GN=Lgi1 PE=1 SV=1	27	16	1.00929	1.00929	25	16	0.981803	1.02807	0.995544	0.0158669	1.01868	0.0108431
P97685	NFASC_RAT	Neurofascin OS=Rattus norvegicus GN=Nfasc PE=1 SV=2	44	16	1.06655	1	33	16	1.0864	1.09649	1.07648	0.0114608	1.04825	0.0557092
G3V741	G3V741_RAT	Phosphate carrier protein, mitochondrial OS=Rattus norvegicus GN=Slc25a3 PE=3 SV=1	28	16	1.25897	0.654664	24	16	1.00927	0.946253	1.13412	0.144163	0.800459	0.168349
F1M8A4	F1M8A4_RAT	Protein Ppfia2 (Fragment) OS=Rattus norvegicus GN=Ppfia2 PE=4 SV=1	28	15	1.04712	1.08639	27	16	1.02801	1.03756	1.03757	0.011031	1.06197	0.0281907
D3ZAI6	D3ZAI6_RAT	Protein Nt5dc3 OS=Rattus norvegicus GN=Nt5dc3 PE=3 SV=1	22	15	1.01864	0.990832	22	16	1.00921	0.990786	1.01393	0.00544258	0.990809	2.6868e-05
Q5M7U6	ARP2_RAT	Actin-related protein 2 OS=Rattus norvegicus GN=Actr2 PE=1 SV=1	30	14	1.28238	1.4455	39	16	0.981809	0.972763	1.13209	0.173535	1.20913	0.272934
P01830	THY1_RAT	Thy-1 membrane glycoprotein OS=Rattus norvegicus GN=Thy1 PE=1 SV=1	30	11	1.09649	1.77018	40	16	1.00927	1.01864	1.05288	0.0503574	1.39441	0.433899
D4ADX3	D4ADX3_RAT	Ras-related C3 botulinum toxin substrate 1 OS=Rattus norvegicus GN=Rac1 PE=3 SV=1	17	11	1.83655	1.69036	22	16	1.22454	1.16945	1.53054	0.353345	1.42991	0.300744
O08700	VPS45_RAT	Vacuolar protein sorting-associated protein 45 OS=Rattus norvegicus GN=Vps45 PE=2 SV=1	11	9	0.963855	1.02805	18	16	1	0.98174	0.981928	0.0208681	1.00489	0.0267363
O35889	AFAD_RAT	Afadin OS=Rattus norvegicus GN=Mllt4 PE=1 SV=1	24	23	1.04712	1.03749	24	15	0.972733	1.05686	1.00993	0.0429476	1.04717	0.0111845
Q9JLT5	Q9JLT5_RAT	WFS1 OS=Rattus norvegicus GN=Wfs1 PE=2 SV=1	25	23	1.02807	1.01861	21	15	0.963774	0.98174	0.99592	0.0371192	1.00017	0.021286
F1M4N6	F1M4N6_RAT	Uncharacterized protein (Fragment) OS=Rattus norvegicus GN=Dock3 PE=2 SV=1	25	23	1	1.0186	18	15	1.01864	1.01864	1.00932	0.0107625	1.01862	2.3748e-05
G3V8G5	G3V8G5_RAT	Golgi apparatus protein 1 OS=Rattus norvegicus GN=Glg1 PE=4 SV=1	26	23	1.15875	0.71124	16	15	0.972819	0.963855	1.06578	0.107346	0.837548	0.145848
Q9Z272	GIT1_RAT	ARF GTPase-activating protein GIT1 OS=Rattus norvegicus GN=Git1 PE=1 SV=1	28	22	1.03756	1.00923	19	15	1.75405	1.52765	1.3958	0.413665	1.26844	0.299308
G3V8V3	G3V8V3_RAT	Phosphorylase OS=Rattus norvegicus GN=Pygm PE=3 SV=1	32	21	0.98174	1.01855	30	15	0.636754	1.04712	0.809247	0.199178	1.03284	0.0164923
P00507	AATM_RAT	Aspartate aminotransferase, mitochondrial OS=Rattus norvegicus GN=Got2 PE=1 SV=2	29	21	1.00929	0.981732	24	15	1.00921	0.990786	1.00925	4.10606e-05	0.986259	0.00522719
F1M5B8	F1M5B8_RAT	Protein Astn1 (Fragment) OS=Rattus norvegicus GN=Astn1 PE=4 SV=1	24	20	1.97707	1.18031	18	15	1.03746	1.07643	1.50726	0.542482	1.12837	0.0599764
G3V792	G3V792_RAT	Cytoplasmic dynein 1 intermediate chain 1 OS=Rattus norvegicus GN=Dync1i1 PE=4 SV=1	25	19	1.04712	1	17	15	1.00928	0.937559	1.0282	0.0218461	0.968779	0.0360506
P14669	ANXA3_RAT	Annexin A3 OS=Rattus norvegicus GN=Anxa3 PE=1 SV=4	24	18	0.619425	1.06659	20	15	0.44875	0.698227	0.534088	0.0985393	0.882407	0.212674
F1M3P6	F1M3P6_RAT	Protein LOC100364814 (Fragment) OS=Rattus norvegicus GN=Scai PE=4 SV=1	23	18	1.04712	1.00921	16	15	1.00927	1.01864	1.0282	0.0218532	1.01393	0.00544238
F1LR18	F1LR18_RAT	Protein Porf-2 OS=Rattus norvegicus GN=Arhgap39 PE=2 SV=1	23	18	1.05686	1	17	15	0.990743	1.07643	1.0238	0.0381723	1.03821	0.0441247
D3ZSR9	D3ZSR9_RAT	Exocyst complex component 7 OS=Rattus norvegicus GN=Exoc7 PE=2 SV=1	23	18	1.02807	0.972756	16	15	1.00925	1.02807	1.01866	0.010862	1.00041	0.0319332
D3ZG43	D3ZG43_RAT	NADH dehydrogenase (Ubiquinone) Fe-S protein 3 (Predicted), isoform CRA_c OS=Rattus norvegicus GN=Ndufs3 PE=3 SV=1	25	17	1.01864	1.01864	22	15	1.08634	1.12714	1.05249	0.0390854	1.07289	0.0626428
D3ZKG1	D3ZKG1_RAT	Protein LOC100361295 OS=Rattus norvegicus GN=LOC100361295 PE=4 SV=1	19	17	1.00929	0.990816	15	15	1.02794	1.06655	1.01861	0.0107724	1.02868	0.043727
D4AC23	D4AC23_RAT	Protein Cct7 OS=Rattus norvegicus GN=Cct7 PE=3 SV=1	18	17	1.02807	0.691889	22	15	1	0.955019	1.01403	0.016204	0.823454	0.151918
D3ZT20	D3ZT20_RAT	Uncharacterized protein OS=Rattus norvegicus PE=4 SV=1	18	16	1.01864	1.00927	18	15	0.731159	0.903669	0.8749	0.165978	0.956469	0.0609686
F1LTE0	F1LTE0_RAT	Protein Tanc2 (Fragment) OS=Rattus norvegicus GN=Tanc2 PE=2 SV=1	21	16	1.04712	1.00921	16	15	1.0864	1	1.06676	0.0226781	1.00461	0.00532009
D4A121	D4A121_RAT	Intersectin 1 OS=Rattus norvegicus GN=Itsn1 PE=4 SV=1	33	16	1.03756	1	21	15	1.33043	1.19119	1.184	0.169092	1.09559	0.110381
Q7TPB1	TCPD_RAT	T-complex protein 1 subunit delta OS=Rattus norvegicus GN=Cct4 PE=1 SV=3	22	16	0.946253	0.704674	19	15	1.01855	0.98174	0.982404	0.0417436	0.843207	0.159964
F1M945	F1M945_RAT	Type I inositol 3,4-bisphosphate 4-phosphatase OS=Rattus norvegicus GN=Inpp4a PE=2 SV=1	16	15	2.4888	1.65953	16	15	0.972782	0.955019	1.73079	0.875274	1.30728	0.406751
D3ZHY7	D3ZHY7_RAT	Microtubule-associated protein OS=Rattus norvegicus GN=Map4 PE=2 SV=1	25	15	1.06655	1.09642	24	15	1.04721	1.18036	1.05688	0.0111651	1.13839	0.0484642
Q8R491	EHD3_RAT	EH domain-containing protein 3 OS=Rattus norvegicus GN=Ehd3 PE=1 SV=2	34	15	1.03756	1.03756	34	15	1.01864	1.01864	1.0281	0.0109226	1.0281	0.0109226
Q5EBC3	Q5EBC3_RAT	Methylenetetrahydrofolate dehydrogenase (NADP+ dependent) 1, methenyltetrahydrofolate cyclohydrolase, formyltetrahydrofolate synthetase OS=Rattus norvegicus GN=Mthfd1 PE=2 SV=1	18	15	1.01864	1.02811	15	15	0.87905	0.98174	0.948845	0.0805932	1.00493	0.0267745
B5DFC3	B5DFC3_RAT	Protein Sec23a OS=Rattus norvegicus GN=Sec23a PE=2 SV=1	20	15	1.01864	1.00927	21	15	1.01853	0.990786	1.01858	6.54948e-05	1.00003	0.0106717
Q5XIH7	PHB2_RAT	Prohibitin-2 OS=Rattus norvegicus GN=Phb2 PE=1 SV=1	30	15	1.01864	1.00927	34	15	0.9908	1	1.00472	0.0160741	1.00463	0.00535183
P35400	GRM7_RAT	Metabotropic glutamate receptor 7 OS=Rattus norvegicus GN=Grm7 PE=1 SV=1	17	15	1.02807	0.972756	15	15	0.9908	1	1.00943	0.0215157	0.986378	0.0157292
P32851	STX1A_RAT	Syntaxin-1A OS=Rattus norvegicus GN=Stx1a PE=1 SV=1	37	14	0.990786	1.01853	36	15	1.00927	1.01864	1.00003	0.0106717	1.01858	6.54948e-05
F1LWL1	F1LWL1_RAT	Exocyst complex component 5 (Fragment) OS=Rattus norvegicus GN=Exoc5 PE=2 SV=1	20	14	1.01864	0.972802	17	15	1.15873	0.937559	1.08868	0.0808796	0.95518	0.020348
P97852	DHB4_RAT	Peroxisomal multifunctional enzyme type 2 OS=Rattus norvegicus GN=Hsd17b4 PE=1 SV=3	13	13	1.04712	1.01853	16	15	1.10667	0.544514	1.0769	0.0343811	0.781524	0.273676
D3ZSA6	D3ZSA6_RAT	Protein Igsf8 OS=Rattus norvegicus GN=Igsf8 PE=2 SV=1	18	12	0.963855	1.0666	31	15	0.698223	0.870928	0.831039	0.153363	0.968765	0.112972
D3ZP53	D3ZP53_RAT	Uncharacterized protein OS=Rattus norvegicus PE=4 SV=1	24	12	1.03756	1.04721	31	15	1.27049	1.11682	1.15403	0.134484	1.08201	0.0401895
A2VD09	A2VD09_RAT	Abi1 protein OS=Rattus norvegicus GN=Abi1 PE=2 SV=1	23	12	1.05686	1.02801	19	15	0.981766	1.01864	1.01931	0.0433548	1.02332	0.00540725
P54313	GBB2_RAT	Guanine nucleotide-binding protein G(I)/G(S)/G(T) subunit beta-2 OS=Rattus norvegicus GN=Gnb2 PE=1 SV=4	26	12	1.02807	1.01861	29	15	0.981739	1.03756	1.0049	0.0267471	1.02808	0.0109417
D3ZRF5	D3ZRF5_RAT	Protein Slc25a22 OS=Rattus norvegicus GN=Slc25a22 PE=3 SV=1	24	12	0.990786	0.972654	29	15	0.71123	0.474248	0.851008	0.161401	0.723451	0.287755
P31596	EAA2_RAT	Excitatory amino acid transporter 2 OS=Rattus norvegicus GN=Slc1a2 PE=1 SV=2	51	12	0.809127	0.79432	35	15	0.625189	0.946253	0.717158	0.106196	0.870286	0.0877185
F1LX94	F1LX94_RAT	Protein Cacnb4 (Fragment) OS=Rattus norvegicus GN=Cacnb4 PE=2 SV=1	22	11	1.59949	1.29415	18	15	1.00929	1.00929	1.30439	0.340754	1.15172	0.164464
P49621	DGKB_RAT	Diacylglycerol kinase beta OS=Rattus norvegicus GN=Dgkb PE=2 SV=1	23	10	1.55594	1.35522	21	15	0.92897	0.45708	1.24245	0.361979	0.90615	0.518541
P70566	TMOD2_RAT	Tropomodulin-2 OS=Rattus norvegicus GN=Tmod2 PE=1 SV=1	22	9	0.990786	0.972654	20	15	0.824067	0.895335	0.907426	0.0962553	0.933995	0.0446402
F1LQN3	F1LQN3_RAT	Reticulon-4 OS=Rattus norvegicus GN=Rtn4 PE=2 SV=1	29	28	0.98174	0.839486	14	14	1.02801	1.03756	1.00488	0.0267166	0.938523	0.114358
Q5BJU7	WASF1_RAT	Wiskott-Aldrich syndrome protein family member 1 OS=Rattus norvegicus GN=Wasf1 PE=2 SV=1	33	20	1.00929	1	20	14	0.972763	0.972763	0.991024	0.0210864	0.986381	0.0157255
P70600	FAK2_RAT	Protein-tyrosine kinase 2-beta OS=Rattus norvegicus GN=Ptk2b PE=1 SV=1	23	20	0.685495	0.69187	20	14	0.946192	0.911993	0.815844	0.150514	0.801931	0.127088
D3ZZU0	D3ZZU0_RAT	Actin related protein 2/3 complex, subunit 2 (Predicted), isoform CRA_a OS=Rattus norvegicus GN=Arpc2 PE=4 SV=1	29	19	1.04712	1	21	14	1.03755	1.00929	1.04233	0.00552813	1.00464	0.00536094
F1LPV9	F1LPV9_RAT	Huntingtin OS=Rattus norvegicus GN=Htt PE=2 SV=1	20	18	1.00929	1.03755	14	14	1.03755	1.00929	1.02342	0.0163159	1.02342	0.0163159
P14882	PCCA_RAT	Propionyl-CoA carboxylase alpha chain, mitochondrial OS=Rattus norvegicus GN=Pcca PE=1 SV=3	21	18	1.00929	0.981732	14	14	0.98174	0.98174	0.995513	0.0159036	0.981736	4.45071e-06
D3ZMF0	D3ZMF0_RAT	Protein Ank1 OS=Rattus norvegicus GN=Ank1 PE=2 SV=1	30	18	0.990786	0.98167	25	14	1	1.02807	0.995393	0.00531988	1.00487	0.0267866
Q5M7X1	Q5M7X1_RAT	Coatomer protein complex, subunit beta 2 (Beta prime) OS=Rattus norvegicus GN=Copb2 PE=2 SV=1	22	18	1	0.955	14	14	1.00929	1.00929	1.00464	0.00536094	0.982143	0.0313417
Q62825	EXOC3_RAT	Exocyst complex component 3 OS=Rattus norvegicus GN=Exoc3 PE=1 SV=1	20	17	1.4997	1.10663	17	14	1.01867	1.00929	1.25919	0.277722	1.05796	0.0562012
G3V758	G3V758_RAT	Contactin 2 OS=Rattus norvegicus GN=Cntn2 PE=4 SV=1	21	17	0.972763	0.972763	14	14	5.24808	3.66435	3.11042	2.46835	2.31855	1.55399
P09117	ALDOC_RAT	Fructose-bisphosphate aldolase C OS=Rattus norvegicus GN=Aldoc PE=1 SV=3	59	16	1.43225	1.08651	50	14	1.02801	1.03756	1.23013	0.233388	1.06203	0.0282604
Q9JI66	S4A4_RAT	Electrogenic sodium bicarbonate cotransporter 1 OS=Rattus norvegicus GN=Slc4a4 PE=1 SV=1	37	16	1.05686	1.0186	24	14	1.03744	1.06655	1.04715	0.0112139	1.04258	0.0276852
F8WG21	F8WG21_RAT	Succinate dehydrogenase [ubiquinone] flavoprotein subunit, mitochondrial OS=Rattus norvegicus GN=Sdha PE=4 SV=1	18	15	1.29416	2.12812	15	14	0.946306	1.00929	1.12023	0.200836	1.5687	0.645961
D3Z9D0	D3Z9D0_RAT	Protein RGD1306271 OS=Rattus norvegicus GN=RGD1306271 PE=2 SV=1	15	15	1.11682	1.36766	16	14	0.963915	1.02807	1.04037	0.0882794	1.19786	0.196063
Q8VHU4	ELP1_RAT	Elongator complex protein 1 OS=Rattus norvegicus GN=Ikbkap PE=2 SV=1	15	15	1.05686	1.07652	15	14	0.9462	0.990786	1.00153	0.0638888	1.03365	0.0494968
P19139	CSK21_RAT	Casein kinase II subunit alpha OS=Rattus norvegicus GN=Csnk2a1 PE=1 SV=2	23	15	1.01864	1.01864	20	14	1.04714	1.05686	1.03289	0.0164515	1.03775	0.0220651
Q5XI32	CAPZB_RAT	F-actin-capping protein subunit beta OS=Rattus norvegicus GN=Capzb PE=1 SV=1	22	15	1.00929	1.00929	24	14	1.00921	1.04712	1.00925	4.08569e-05	1.0282	0.021844
Q68FQ9	Q68FQ9_RAT	LanC lantibiotic synthetase component C-like 2 (Bacterial) OS=Rattus norvegicus GN=Lancl2 PE=2 SV=1	19	15	1.01864	0.955078	18	14	1.04712	1.04712	1.03288	0.0164425	1.0011	0.0531408
O08838	AMPH_RAT	Amphiphysin OS=Rattus norvegicus GN=Amph PE=1 SV=1	22	15	0.648635	0.91198	20	14	0.963838	1.01864	0.806236	0.181983	0.965311	0.0615807
O35095	NCDN_RAT	Neurochondrin OS=Rattus norvegicus GN=Ncdn PE=1 SV=2	17	15	0.724428	0.887134	16	14	0.724436	0.69185	0.724432	4.87291e-06	0.789492	0.112747
P10888	COX41_RAT	Cytochrome c oxidase subunit 4 isoform 1, mitochondrial OS=Rattus norvegicus GN=Cox4i1 PE=1 SV=1	31	14	1.02807	2.1282	26	14	1.00921	1.04712	1.01864	0.0108839	1.58766	0.624162
P13086	SUCA_RAT	Succinyl-CoA ligase [ADP/GDP-forming] subunit alpha, mitochondrial OS=Rattus norvegicus GN=Suclg1 PE=2 SV=2	35	14	0.972763	1.23599	27	14	0.981732	1.00929	0.977247	0.00517842	1.12264	0.130889
D3ZFQ8	D3ZFQ8_RAT	Cytochrome c-1 (Predicted), isoform CRA_c OS=Rattus norvegicus GN=Cyc1 PE=4 SV=1	49	14	1.02807	1	44	14	1.34272	1.85357	1.1854	0.181668	1.42678	0.492808
P19627	GNAZ_RAT	Guanine nucleotide-binding protein G(z) subunit alpha OS=Rattus norvegicus GN=Gnaz PE=2 SV=3	30	14	1.00929	1	28	14	1	1.05686	1.00464	0.00536094	1.02843	0.0328276
Q6AYH5	DCTN2_RAT	Dynactin subunit 2 OS=Rattus norvegicus GN=Dctn2 PE=1 SV=1	22	14	0.972763	0.963813	24	14	0.972708	0.98174	0.972735	3.17589e-05	0.972776	0.0103498
F1M1G5	F1M1G5_RAT	Protein Kctd16 (Fragment) OS=Rattus norvegicus GN=Kctd16 PE=4 SV=1	14	13	1.20221	1.43208	19	14	1	0.972763	1.10111	0.116747	1.20242	0.265184
D3ZPZ9	D3ZPZ9_RAT	Mitochondrial fission factor OS=Rattus norvegicus GN=Mff PE=4 SV=1	17	13	1.55594	1.40594	18	14	1	0.990786	1.27797	0.32097	1.19836	0.239692
Q8CF97	VCIP1_RAT	Deubiquitinating protein VCIP135 OS=Rattus norvegicus GN=Vcpip1 PE=1 SV=2	15	13	1.12714	1.14811	16	14	1.00927	0.946253	1.06821	0.0680513	1.04718	0.11654
G3V7I5	G3V7I5_RAT	Aldehyde dehydrogenase X, mitochondrial OS=Rattus norvegicus GN=Aldh1b1 PE=3 SV=1	19	13	1	1.0186	19	14	0.972782	0.955019	0.986391	0.0157143	0.986809	0.0367087
P63245	GBLP_RAT	Guanine nucleotide-binding protein subunit beta-2-like 1 OS=Rattus norvegicus GN=Gnb2l1 PE=1 SV=3	22	13	0.98174	1	17	14	1.04721	1.03756	1.01447	0.0377987	1.01878	0.0216851
Q06647	ATPO_RAT	ATP synthase subunit O, mitochondrial OS=Rattus norvegicus GN=Atp5o PE=1 SV=1	26	13	0.809127	0.963832	31	14	0.981809	0.972763	0.895468	0.0996982	0.968297	0.0051561
P56574	IDHP_RAT	Isocitrate dehydrogenase [NADP], mitochondrial OS=Rattus norvegicus GN=Idh2 PE=1 SV=2	21	13	1	0.9638	20	14	0.972654	0.990786	0.986327	0.015788	0.977293	0.0155802
B0BMW2	B0BMW2_RAT	Hydroxyacyl-Coenzyme A dehydrogenase type II OS=Rattus norvegicus GN=Hsd17b10 PE=2 SV=1	15	13	0.69185	0.912066	21	14	1	1.05686	0.845925	0.17791	0.984462	0.0835964
B1WC61	B1WC61_RAT	Acad9 protein OS=Rattus norvegicus GN=Acad9 PE=2 SV=1	16	13	0.737898	0.64271	17	14	1.01867	1.00929	0.878285	0.162105	0.825997	0.211643
E9PU33	E9PU33_RAT	Protein Vps11 OS=Rattus norvegicus GN=Vps11 PE=2 SV=1	13	12	1.05686	1.04714	15	14	0.954986	1.00929	1.00592	0.0588165	1.02821	0.021853
P31399	ATP5H_RAT	ATP synthase subunit d, mitochondrial OS=Rattus norvegicus GN=Atp5h PE=1 SV=3	22	12	0.685495	0.972786	21	14	0.972816	1.03756	0.829155	0.165885	1.00517	0.0373972
D3ZD10	D3ZD10_RAT	Carnitine O-acetyltransferase OS=Rattus norvegicus GN=Crat PE=2 SV=1	14	12	0.98174	0.954938	18	14	1.08646	1.02807	1.0341	0.0604605	0.991502	0.0422205
P11980	KPYM_RAT	Pyruvate kinase isozymes M1/M2 OS=Rattus norvegicus GN=Pkm PE=1 SV=3	27	12	0.911993	0.731145	17	14	1.22454	1.29416	1.06827	0.180448	1.01265	0.325059
P63102	1433Z_RAT	14-3-3 protein zeta/delta OS=Rattus norvegicus GN=Ywhaz PE=1 SV=1	37	12	0.43651	0.666812	41	14	0.575431	0.630955	0.50597	0.0802061	0.648883	0.0207024
Q5BJZ3	Q5BJZ3_RAT	Nicotinamide nucleotide transhydrogenase OS=Rattus norvegicus GN=Nnt PE=2 SV=1	11	11	1	1.0093	15	14	0.963915	1.02807	0.981957	0.0208338	1.01868	0.0108347
O88954	MPP3_RAT	MAGUK p55 subfamily member 3 OS=Rattus norvegicus GN=Mpp3 PE=1 SV=3	13	11	0.955019	0.981759	17	14	1.04713	1.00929	1.00108	0.0531826	0.995522	0.0158923
B2RYJ7	B2RYJ7_RAT	ARP1 actin-related protein 1 homolog B (Yeast) OS=Rattus norvegicus GN=Actr1b PE=2 SV=1	20	6	1.01864	1.01864	20	14	1.14813	0.816593	1.08339	0.0747604	0.917617	0.116652
D3ZU84	D3ZU84_RAT	Protein Stxbp5l OS=Rattus norvegicus GN=Stxbp5l PE=4 SV=1	28	6	1.00929	0.954986	27	14	1.11686	0.928936	1.06307	0.0621083	0.941961	0.0150397
D3ZQG6	TRIM2_RAT	Tripartite motif-containing protein 2 OS=Rattus norvegicus GN=Trim2 PE=1 SV=2	22	19	0.990786	0.98167	16	13	1.00921	1.04712	1	0.01064	1.0144	0.0377875
D4AB03	D4AB03_RAT	Protein Fam120a OS=Rattus norvegicus GN=Fam120a PE=4 SV=1	23	19	0.990786	0.954919	15	13	2.83147	4.13052	1.91113	1.06272	2.54272	1.83344
F8WFS9	F8WFS9_RAT	Beta-adducin OS=Rattus norvegicus GN=Add2 PE=4 SV=1	26	19	1.18036	0.731114	21	13	1.0186	1	1.09948	0.0933915	0.865557	0.155241
D4A1G8	D4A1G8_RAT	Protein LOC500726 OS=Rattus norvegicus GN=LOC500726 PE=2 SV=1	20	18	1	0.9908	13	13	1.07652	1.05686	1.03826	0.0441769	1.02383	0.0381392
F1M0J7	F1M0J7_RAT	Protein Prickle2 (Fragment) OS=Rattus norvegicus GN=Prickle2 PE=4 SV=1	18	17	1.04712	1	15	13	0.963868	1.00929	1.00549	0.048066	1.00464	0.00536094
Q5XIF6	TBA4A_RAT	Tubulin alpha-4A chain OS=Rattus norvegicus GN=Tuba4a PE=2 SV=1	407	17	1	0.9817	348	13	1	1.01864	1	0	1.00017	0.021328
F1LNN9	F1LNN9_RAT	Brain acid soluble protein 1 OS=Rattus norvegicus GN=Basp1 PE=2 SV=1	20	16	0.772678	1.54172	17	13	0.608132	0.758553	0.690405	0.0950009	1.15014	0.452165
Q91Y81	SEPT2_RAT	Septin-2 OS=Rattus norvegicus GN=Sept2 PE=1 SV=1	36	16	1.02807	1.02807	28	13	1.02811	1.01864	1.02809	2.7879e-05	1.02335	0.00544157
P82995	HS90A_RAT	Heat shock protein HSP 90-alpha OS=Rattus norvegicus GN=Hsp90aa1 PE=1 SV=3	31	16	1.00929	1.00929	29	13	0.972813	0.809127	0.991049	0.0210572	0.909206	0.115562
Q3KRE0	ATAD3_RAT	ATPase family AAA domain-containing protein 3 OS=Rattus norvegicus GN=Atad3 PE=1 SV=1	24	16	0.98174	0.99087	20	13	0.972763	0.972763	0.977251	0.00518287	0.981816	0.0104542
D3ZB53	D3ZB53_RAT	Actin-binding LIM protein 2 OS=Rattus norvegicus GN=Ablim2 PE=2 SV=1	20	16	1	0.9727	14	13	0.981759	0.955019	0.99088	0.0105314	0.963859	0.0102083
G3V6Z5	G3V6Z5_RAT	Glutamate receptor 3 OS=Rattus norvegicus GN=Gria3 PE=4 SV=1	30	15	1.05686	1.48594	19	13	1.59966	1.05686	1.32826	0.313387	1.2714	0.247732
D3ZCJ6	D3ZCJ6_RAT	Disks large-associated protein 4 OS=Rattus norvegicus GN=Dlgap4 PE=2 SV=1	23	15	1.03756	1.02801	16	13	0.990789	0.911993	1.01417	0.0270031	0.970003	0.066985
F1LWZ5	F1LWZ5_RAT	Uncharacterized protein (Fragment) OS=Rattus norvegicus PE=2 SV=1	16	15	1	1.0093	15	13	0.972708	0.98174	0.986354	0.0157573	0.99552	0.015912
Q3T1K5	CAZA2_RAT	F-actin-capping protein subunit alpha-2 OS=Rattus norvegicus GN=Capza2 PE=1 SV=1	38	15	0.98174	1	26	13	0.954986	1.00929	0.968363	0.0154463	1.00464	0.00536094
D3ZUX5	D3ZUX5_RAT	Coiled-coil-helix-coiled-coil-helix domain containing 3 (Predicted), isoform CRA_a OS=Rattus norvegicus GN=Chchd3 PE=4 SV=1	25	15	0.972763	0.972763	19	13	1.03746	1.07643	1.00511	0.0373528	1.02459	0.0598502
P19643	AOFB_RAT	Amine oxidase [flavin-containing] B OS=Rattus norvegicus GN=Maob PE=1 SV=3	21	15	1.39315	0.779883	15	13	1.11694	1.01864	1.25504	0.159467	0.899262	0.137847
F1LNB0	F1LNB0_RAT	Rho guanine nucleotide exchange factor 7 OS=Rattus norvegicus GN=Arhgef7 PE=2 SV=1	17	14	1.01864	0.963838	16	13	1.028	1	1.02332	0.00540334	0.981919	0.020878
Q924N5	ACBG1_RAT	Long-chain-fatty-acid--CoA ligase ACSBG1 OS=Rattus norvegicus GN=Acsbg1 PE=1 SV=1	16	14	1.72176	0.787018	14	13	0.92042	0.946253	1.32109	0.462656	0.866635	0.0919343
D3ZKK5	D3ZKK5_RAT	Protein Mtmr1 OS=Rattus norvegicus GN=Mtmr1 PE=2 SV=1	16	14	1.18036	0.765581	14	13	1.12713	1.06655	1.15375	0.0307299	0.916067	0.173766
Q8CH85	Q8CH85_RAT	Soluble guanylyl cyclase beta 1 subunit OS=Rattus norvegicus GN=Gucy1b3 PE=2 SV=1	16	14	1.00929	0.564998	13	13	0.990832	0.955019	1.00006	0.0106542	0.760008	0.225179
D3Z912	D3Z912_RAT	Uncharacterized protein OS=Rattus norvegicus PE=4 SV=1	34	13	1.6292	1.20218	31	13	1.39318	1.25897	1.51119	0.136266	1.23058	0.032786
Q642B0	Q642B0_RAT	Glypican 4 OS=Rattus norvegicus GN=Gpc4 PE=2 SV=1	19	13	1.05686	1.02801	18	13	0.816652	0.809127	0.936755	0.138684	0.918567	0.12637
D3ZG95	D3ZG95_RAT	Protein Efha2 OS=Rattus norvegicus GN=Efha2 PE=2 SV=1	18	13	1.02807	1	15	13	0.954961	0.972763	0.991514	0.0422073	0.986381	0.0157255
B1WC64	B1WC64_RAT	Cyp46a1 protein OS=Rattus norvegicus GN=Cyp46a1 PE=2 SV=1	15	13	1.00929	1	16	13	0.920428	0.972763	0.964857	0.0513018	0.986381	0.0157255
D4A831	D4A831_RAT	Brain-specific angiogenesis inhibitor 3 (Predicted) OS=Rattus norvegicus GN=Bai3 PE=4 SV=1	17	13	1.02807	0.955074	14	13	0.990816	1.00929	1.00944	0.0215067	0.982179	0.0312993
D3Z9L0	D3Z9L0_RAT	Protein Agk OS=Rattus norvegicus GN=Agk PE=4 SV=1	18	12	2.22866	1.8538	14	13	1.0375	1	1.63308	0.687717	1.4269	0.492942
G3V7G0	G3V7G0_RAT	Cytoplasmic dynein 1 light intermediate chain 1 OS=Rattus norvegicus GN=Dync1li1 PE=4 SV=1	15	12	1.51355	1.6596	14	13	1.0093	1	1.26142	0.291127	1.3298	0.380822
P63036	DNJA1_RAT	DnaJ homolog subfamily A member 1 OS=Rattus norvegicus GN=Dnaja1 PE=2 SV=1	20	12	1.03756	1.06661	15	13	0.452862	0.619425	0.745211	0.337575	0.843018	0.258183
P62483	KCAB2_RAT	Voltage-gated potassium channel subunit beta-2 OS=Rattus norvegicus GN=Kcnab2 PE=1 SV=1	29	12	0.990786	1.00921	27	13	1.05673	1.07643	1.02376	0.0380716	1.04282	0.0388048
D4A5X7	D4A5X7_RAT	Ganglioside-induced differentiation-associated-protein 1 (Predicted) OS=Rattus norvegicus GN=Gdap1 PE=4 SV=1	24	12	0.955019	0.981759	17	13	0.751662	1.4455	0.85334	0.117408	1.21363	0.267743
P17105	IP3KA_RAT	Inositol-trisphosphate 3-kinase A OS=Rattus norvegicus GN=Itpka PE=1 SV=3	12	12	1.03756	0.981739	15	13	0.912	1	0.97478	0.0724919	0.990869	0.010543
D3ZUM2	D3ZUM2_RAT	Protein Sarm1 OS=Rattus norvegicus GN=Sarm1 PE=4 SV=1	13	12	0.660677	0.492006	14	13	1.04703	1.06655	0.853856	0.223064	0.779279	0.331715
Q63610	TPM3_RAT	Tropomyosin alpha-3 chain OS=Rattus norvegicus GN=Tpm3 PE=1 SV=2	22	11	0.990786	1.03745	26	13	0.878988	0.972763	0.934887	0.0645462	1.00511	0.0373482
P19234	NDUV2_RAT	NADH dehydrogenase [ubiquinone] flavoprotein 2, mitochondrial OS=Rattus norvegicus GN=Ndufv2 PE=1 SV=2	19	11	1.12714	0.801623	23	13	1.07637	1.48588	1.10176	0.0293104	1.14375	0.395058
Q9Z1T4	CNKR2_RAT	Connector enhancer of kinase suppressor of ras 2 OS=Rattus norvegicus GN=Cnksr2 PE=1 SV=1	26	10	1.33049	1.33049	21	13	0.928933	1.23594	1.12971	0.231842	1.28322	0.0545906
Q6IRH7	Q6IRH7_RAT	ClpB caseinolytic peptidase B homolog (E. coli) OS=Rattus norvegicus GN=Clpb PE=2 SV=1	10	10	0.78703	0.539509	13	13	1.13759	1.06655	0.962308	0.202393	0.803031	0.304289
P18266	GSK3B_RAT	Glycogen synthase kinase-3 beta OS=Rattus norvegicus GN=Gsk3b PE=1 SV=1	15	9	1.77022	1.4861	18	13	0.946326	1.10668	1.35828	0.475678	1.29639	0.219058
D4A758	D4A758_RAT	Protein Lrrc8b OS=Rattus norvegicus GN=Lrrc8b PE=4 SV=1	10	9	1.02807	1.07649	14	13	1.2023	1.08648	1.11518	0.100596	1.08149	0.0057712
F1LP59	F1LP59_RAT	Uncharacterized protein (Fragment) OS=Rattus norvegicus GN=RGD1306487 PE=2 SV=1	11	9	0.963855	0.937542	13	13	0.98167	0.990786	0.972763	0.0102855	0.964164	0.0307402
Q498N3	Q498N3_RAT	Dctn4 protein OS=Rattus norvegicus GN=Dctn4 PE=2 SV=1	10	8	1.01864	1.0765	16	13	0.963855	1.05686	0.991248	0.0316305	1.06668	0.0113397
F1LNI9	F1LNI9_RAT	Vesicle-associated membrane protein 2 (Fragment) OS=Rattus norvegicus GN=Vamp2 PE=2 SV=1	20	8	1.06655	1.04703	33	13	1.03756	1.03756	1.05206	0.0167393	1.0423	0.00547058
D4ADS4	D4ADS4_RAT	Protein Mgst3 OS=Rattus norvegicus GN=Mgst3 PE=4 SV=1	78	8	1.24735	0.69178	47	13	1.03753	0.955019	1.14244	0.121138	0.823399	0.151981
P62142	PP1B_RAT	Serine/threonine-protein phosphatase PP1-beta catalytic subunit OS=Rattus norvegicus GN=Ppp1cb PE=1 SV=3	29	5	1.12714	1.10651	21	13	0.398098	0.452899	0.76262	0.420914	0.779707	0.377366
D3ZZZ9	D3ZZZ9_RAT	Catenin (Cadherin associated protein), delta 1 (Predicted), isoform CRA_a OS=Rattus norvegicus GN=Ctnnd1 PE=4 SV=1	23	19	1.59949	1.45873	17	12	1.02796	1.04712	1.31372	0.329973	1.25293	0.237645
P35565	CALX_RAT	Calnexin OS=Rattus norvegicus GN=Canx PE=1 SV=1	20	19	1	1.0093	13	12	0.990816	1.00929	0.995408	0.00530267	1.00929	8.41435e-06
Q561S0	NDUAA_RAT	NADH dehydrogenase [ubiquinone] 1 alpha subcomplex subunit 10, mitochondrial OS=Rattus norvegicus GN=Ndufa10 PE=1 SV=1	25	17	1.33049	2.67922	18	12	3.40461	8.87311	2.36755	1.19749	5.77617	3.57605
Q9QXQ0	ACTN4_RAT	Alpha-actinin-4 OS=Rattus norvegicus GN=Actn4 PE=1 SV=2	50	17	1.4997	1.16947	40	12	1.09649	1.05686	1.2981	0.232793	1.11316	0.0650137
G3V9Z3	G3V9Z3_RAT	Amine oxidase [flavin-containing] A OS=Rattus norvegicus GN=Maoa PE=4 SV=1	22	17	1.03756	1.02801	15	12	0.990832	1.01864	1.0142	0.0269781	1.02333	0.00541149
Q8CH90	Q8CH90_RAT	Soluble guanylyl cyclase alpha 2 subunit E219G mutant OS=Rattus norvegicus GN=Gucy1a2 PE=2 SV=1	20	17	0.98174	1.00923	12	12	1	1	0.99087	0.0105426	1.00461	0.00532799
P50475	SYAC_RAT	Alanine--tRNA ligase, cytoplasmic OS=Rattus norvegicus GN=Aars PE=1 SV=3	18	17	0.704672	0.575435	13	12	0.580819	0.963855	0.642746	0.0715064	0.769645	0.224255
Q45QN0	Q45QN0_RAT	Guanine nucleotide binding protein alpha inhibiting 2 OS=Rattus norvegicus GN=Gnai2 PE=2 SV=1	46	16	2.16779	0.963798	29	12	1.02802	0.972763	1.5979	0.658047	0.96828	0.00517576
Q9JKS6	PCLO_RAT	Protein piccolo OS=Rattus norvegicus GN=Pclo PE=1 SV=1	148	15	1.3552	1.69047	105	12	0.972696	1.06655	1.16395	0.220837	1.37851	0.36022
F8WFJ6	F8WFJ6_RAT	Serine/threonine-protein kinase DCLK1 (Fragment) OS=Rattus norvegicus GN=Dclk1 PE=4 SV=1	23	15	0.809127	1.28239	16	12	1.02803	0.937559	0.91858	0.126385	1.10997	0.199086
Q3ZBA0	TCPR1_RAT	Tectonin beta-propeller repeat-containing protein 1 OS=Rattus norvegicus GN=Tecpr1 PE=2 SV=1	15	15	1.03756	1.05686	15	12	1.06661	1.00929	1.05209	0.0167739	1.03307	0.0274662
Q5PQW5	Q5PQW5_RAT	ATPase, Ca++ transporting, type 2C, member 1 OS=Rattus norvegicus GN=Atp2c1 PE=2 SV=1	17	15	1.00929	0.972749	14	12	0.972763	0.972763	0.991024	0.0210864	0.972756	7.70902e-06
F1LMB9	F1LMB9_RAT	Exocyst complex component 2 OS=Rattus norvegicus GN=Exoc2 PE=2 SV=1	20	15	0.98174	0.920479	12	12	1.90561	1.4455	1.44367	0.533396	1.18299	0.303124
Q62609	NOE1_RAT	Noelin OS=Rattus norvegicus GN=Olfm1 PE=1 SV=1	18	14	1.03756	1.01857	14	12	2.20821	2.05128	1.62288	0.675872	1.53493	0.596235
P28037	AL1L1_RAT	Cytosolic 10-formyltetrahydrofolate dehydrogenase OS=Rattus norvegicus GN=Aldh1l1 PE=1 SV=3	14	14	1	1	12	12	0.92904	0.809127	0.96452	0.040969	0.904563	0.110201
D4A6U1	D4A6U1_RAT	Protein Adam11 OS=Rattus norvegicus GN=Adam11 PE=2 SV=1	21	14	1	0.9908	15	12	1.0864	1	1.0432	0.0498831	0.9954	0.00531162
Q9QX10	Q9QX10_RAT	Na-K-Cl cotransporter OS=Rattus norvegicus GN=Slc12a2 PE=2 SV=1	15	14	0.963855	0.963855	13	12	1.00917	1.19119	0.986514	0.0261636	1.07752	0.131249
F1M3D3	F1M3D3_RAT	Protein Hnrpm OS=Rattus norvegicus GN=Hnrnpm PE=4 SV=1	14	13	1.40607	1.08647	13	12	0.920394	1.15875	1.16323	0.280408	1.12261	0.041728
P50554	GABT_RAT	4-aminobutyrate aminotransferase, mitochondrial OS=Rattus norvegicus GN=Abat PE=1 SV=3	13	13	1.05686	1.02801	12	12	0.928922	0.98174	0.992891	0.0738644	1.00487	0.0267123
F1LYQ8	F1LYQ8_RAT	Protein Farp1 (Fragment) OS=Rattus norvegicus GN=Farp1 PE=4 SV=1	17	13	1.03756	1	13	12	1.0093	1.05686	1.02343	0.0163155	1.02843	0.0328276
Q5XI77	Q5XI77_RAT	Annexin OS=Rattus norvegicus GN=Anxa11 PE=2 SV=1	18	13	0.990786	1	21	12	0.831726	0.660677	0.911256	0.0918333	0.830338	0.195908
G3V7I0	G3V7I0_RAT	Peroxiredoxin 3 OS=Rattus norvegicus GN=Prdx3 PE=4 SV=1	28	13	0.990786	1	19	12	1.0093	1	1.00004	0.0106892	1	0
Q3MHS9	Q3MHS9_RAT	Chaperonin containing Tcp1, subunit 6A (Zeta 1) OS=Rattus norvegicus GN=Cct6a PE=2 SV=1	23	13	0.654622	0.839421	20	12	0.981784	0.847242	0.818203	0.188887	0.843332	0.00451541
D4A7T8	D4A7T8_RAT	Protein Fam81a OS=Rattus norvegicus GN=Fam81a PE=4 SV=1	12	12	0.972763	1.06663	13	12	1.07652	1.05686	1.02464	0.0599024	1.06175	0.00564373
O88664	TAOK1_RAT	Serine/threonine-protein kinase TAO1 OS=Rattus norvegicus GN=Taok1 PE=1 SV=1	12	12	1.06655	1.05674	12	12	0.981803	1.02807	1.02418	0.0489302	1.0424	0.0165552
G3V910	G3V910_RAT	Opioid-binding protein/cell adhesion molecule OS=Rattus norvegicus GN=Opcml PE=4 SV=1	22	12	1.02807	1.03763	20	12	0.981692	1.15875	1.00488	0.0267743	1.09819	0.0699294
P62909	RS3_RAT	40S ribosomal protein S3 OS=Rattus norvegicus GN=Rps3 PE=1 SV=1	17	12	1.01864	1.02811	17	12	1.02811	1.01864	1.02338	0.00546945	1.02338	0.00546945
D3ZGS3	OCRL_RAT	Inositol polyphosphate 5-phosphatase OCRL-1 OS=Rattus norvegicus GN=Ocrl PE=1 SV=1	15	12	1.01864	1.02811	14	12	0.955069	1.10668	0.986855	0.0367036	1.0674	0.0453623
P38983	RSSA_RAT	40S ribosomal protein SA OS=Rattus norvegicus GN=Rpsa PE=1 SV=3	18	12	0.98174	1	21	12	0.580761	0.855066	0.78125	0.231505	0.927533	0.0836775
D3Z9L5	D3Z9L5_RAT	Protein Brwd2 OS=Rattus norvegicus GN=Wdr11 PE=4 SV=1	12	12	1.4997	0.937612	13	12	1.06659	1.14811	1.28315	0.250056	1.04286	0.121528
E9PT04	E9PT04_RAT	Protein Vps39 OS=Rattus norvegicus GN=Vps39 PE=2 SV=1	11	11	1.05686	1.07652	12	12	1.02801	1.05686	1.04243	0.0166579	1.06669	0.0113493
F1LMV9	F1LMV9_RAT	Coronin (Fragment) OS=Rattus norvegicus GN=Coro2b PE=2 SV=1	15	11	1.01864	1.00927	17	12	1.08646	1.13766	1.05255	0.0391563	1.07346	0.0741241
D3ZTW9	D3ZTW9_RAT	Endonuclease G-like 1 (Predicted), isoform CRA_d OS=Rattus norvegicus GN=Exog PE=4 SV=1	15	11	1.00929	0.972749	15	12	1	1.01864	1.00464	0.00536094	0.995695	0.0264957
Q6AYT3	RTCB_RAT	tRNA-splicing ligase RtcB homolog OS=Rattus norvegicus PE=2 SV=1	13	11	1.00929	0.972749	13	12	0.9817	0.928936	0.995493	0.0159265	0.950843	0.0252954
Q5YLM1	DGLA_RAT	Sn1-specific diacylglycerol lipase alpha OS=Rattus norvegicus GN=Dagla PE=2 SV=1	10	10	1.75377	1.9053	14	12	1.12711	1.15875	1.44044	0.3618	1.53202	0.43102
Q9Z0J8	NEGR1_RAT	Neuronal growth regulator 1 OS=Rattus norvegicus GN=Negr1 PE=1 SV=1	20	10	1.03756	1.01857	17	12	1.15881	1.10668	1.09818	0.0700035	1.06263	0.0508715
Q4V8I9	Q4V8I9_RAT	UDP-glucose pyrophosphorylase 2 OS=Rattus norvegicus GN=Ugp2 PE=2 SV=1	12	10	1	1.0093	15	12	0.9375	1.06655	0.96875	0.0360844	1.03793	0.033055
G3V917	G3V917_RAT	Protein TANC1 OS=Rattus norvegicus GN=Tanc1 PE=4 SV=1	11	10	1.01864	1	12	12	0.963815	1.11682	0.991228	0.0316539	1.05841	0.0674457
O08773	RGS14_RAT	Regulator of G-protein signaling 14 OS=Rattus norvegicus GN=Rgs14 PE=1 SV=1	11	10	0.98174	0.99087	14	12	0.955078	1.01864	0.968409	0.0153931	1.00476	0.0160338
P11730	KCC2G_RAT	Calcium/calmodulin-dependent protein kinase type II subunit gamma OS=Rattus norvegicus GN=Camk2g PE=2 SV=1	92	10	1.40607	0.8241	94	12	1.51351	1.57035	1.45979	0.0620252	1.19723	0.430849
Q9QYJ2	RASA3_RAT	Ras GTPase-activating protein 3 OS=Rattus norvegicus GN=Rasa3 PE=2 SV=2	12	10	1.31822	0.731084	13	12	1.02803	1.08648	1.17312	0.167539	0.908784	0.205191
Q9QYU4	CRYM_RAT	Thiomorpholine-carboxylate dehydrogenase OS=Rattus norvegicus GN=Crym PE=1 SV=1	12	10	0.758553	0.591519	16	12	0.963774	0.98174	0.861163	0.118484	0.78663	0.225294
G3V624	G3V624_RAT	Coronin OS=Rattus norvegicus GN=Coro1c PE=3 SV=1	14	8	1.00929	0.972749	16	12	0.920447	0.955019	0.964866	0.0512909	0.963884	0.0102368
G3V9N8	G3V9N8_RAT	AP-1 complex subunit beta-1 OS=Rattus norvegicus GN=Ap1b1 PE=4 SV=1	73	25	1.03756	0.946254	60	11	0.981759	0.955019	1.00966	0.0322164	0.950637	0.00506002
P56571	ES1_RAT	ES1 protein homolog, mitochondrial OS=Rattus norvegicus PE=1 SV=2	45	19	1.00929	1.03755	21	11	1.0471	1	1.02819	0.0218323	1.01877	0.0216769
Q5XIT9	MCCB_RAT	Methylcrotonoyl-CoA carboxylase beta chain, mitochondrial OS=Rattus norvegicus GN=Mccc2 PE=2 SV=1	20	18	1.04712	1.00921	17	11	0.99087	0.98174	1.019	0.0324763	0.995477	0.0158627
F1LXQ7	F1LXQ7_RAT	Protein Arhgap21 (Fragment) OS=Rattus norvegicus GN=Arhgap21 PE=2 SV=1	21	18	0.98174	0.99087	14	10	0.86304	1.00929	0.92239	0.0685313	1.00008	0.0106323
F1LSQ3	F1LSQ3_RAT	Neurabin-1 OS=Rattus norvegicus GN=Ppp1r9a PE=2 SV=1	21	17	1.04712	1.04712	16	11	1	0.990786	1.02356	0.027205	1.01895	0.0325249
B5DFA2	B5DFA2_RAT	Pik3r4 protein OS=Rattus norvegicus GN=Pik3r4 PE=2 SV=1	17	17	1	1	13	11	0.946232	0.955019	0.973116	0.0310427	0.977509	0.02597
D4A208	SRGP2_RAT	SLIT-ROBO Rho GTPase-activating protein 2 OS=Rattus norvegicus GN=Srgap2 PE=1 SV=1	17	16	1.02807	1.05685	12	11	1.10669	1.09649	1.06738	0.0453927	1.07667	0.0228857
D4A1V5	D4A1V5_RAT	Uncharacterized protein OS=Rattus norvegicus PE=2 SV=1	22	16	1.01864	0.963838	14	11	0.972733	1.05686	0.995687	0.0265051	1.01035	0.0537056
O08839	BIN1_RAT	Myc box-dependent-interacting protein 1 OS=Rattus norvegicus GN=Bin1 PE=1 SV=1	22	16	0.972763	0.963813	15	11	0.539526	0.928936	0.756144	0.250129	0.946375	0.0201362
F1MAQ4	F1MAQ4_RAT	Protein Trappc10 OS=Rattus norvegicus GN=Trappc10 PE=4 SV=1	18	16	0.816593	0.64862	12	11	1.03755	1.00929	0.927069	0.127567	0.828953	0.20823
P49803	RGS7_RAT	Regulator of G-protein signaling 7 OS=Rattus norvegicus GN=Rgs7 PE=2 SV=2	19	15	1.03756	1.02801	16	11	0.99087	0.98174	1.01421	0.0269564	1.00488	0.0267166
P86182	CCD22_RAT	Coiled-coil domain-containing protein 22 OS=Rattus norvegicus GN=Ccdc22 PE=1 SV=2	18	15	1.02807	1	15	11	1.18023	1.12714	1.10415	0.0878518	1.06357	0.0734052
D4A2D3	D4A2D3_RAT	Protein Mycbp2 OS=Rattus norvegicus GN=Mycbp2 PE=2 SV=1	15	14	1.70619	1.11687	11	11	1.11681	0.990786	1.4115	0.340279	1.05383	0.0727973
A1L1L6	A1L1L6_RAT	Mitochondrial Rho GTPase OS=Rattus norvegicus GN=Rnf135 PE=2 SV=1	18	14	1.77022	1.09648	13	11	1.06662	0.801667	1.41842	0.406227	0.949072	0.170209
P60123	RUVB1_RAT	RuvB-like 1 OS=Rattus norvegicus GN=Ruvbl1 PE=1 SV=1	14	14	1.02807	1	12	11	0.9639	0.955019	0.995983	0.0370462	0.977509	0.02597
D4A0T0	D4A0T0_RAT	Protein Ndufb10 OS=Rattus norvegicus GN=Ndufb10 PE=4 SV=1	21	14	1.00929	0.990816	25	11	0.912007	1.52765	0.960646	0.0561635	1.25923	0.309942
Q8R490	Q8R490_RAT	Cadherin 13 OS=Rattus norvegicus GN=Cdh13 PE=2 SV=1	20	13	1.4997	1.7539	19	11	1.13761	1.25897	1.31865	0.209055	1.50643	0.285747
D4A2Y2	D4A2Y2_RAT	C-terminal-binding protein 1 OS=Rattus norvegicus GN=Ctbp1 PE=2 SV=1	16	13	1.3678	1.06661	13	11	1.03744	1.06655	1.20262	0.190737	1.06658	3.40946e-05
D3Z803	D3Z803_RAT	Protein Aifm3 OS=Rattus norvegicus GN=Aifm3 PE=2 SV=1	16	13	1.02807	1.01861	13	11	1.01853	1.04712	1.0233	0.0055034	1.03286	0.0164617
B2GV15	B2GV15_RAT	Dihydrolipoamide branched chain transacylase E2 OS=Rattus norvegicus GN=Dbt PE=2 SV=1	13	13	0.990786	1.00921	12	11	1.03754	1.13766	1.01416	0.0269951	1.07344	0.0741561
D3ZW08	D3ZW08_RAT	Adenylosuccinate lyase (Predicted) OS=Rattus norvegicus GN=Adsl PE=4 SV=1	13	13	0.972763	0.954961	13	11	0.912015	1.03756	0.942389	0.0350727	0.99626	0.0476883
P29147	BDH_RAT	D-beta-hydroxybutyrate dehydrogenase, mitochondrial OS=Rattus norvegicus GN=Bdh1 PE=1 SV=2	15	13	0.937559	0.928933	15	11	1.00927	1.01864	0.973414	0.0414024	0.973787	0.051793
P39052	DYN2_RAT	Dynamin-2 OS=Rattus norvegicus GN=Dnm2 PE=1 SV=1	40	13	1.16945	0.666823	47	11	1.02804	0.879044	1.09875	0.0816445	0.772933	0.122526
Q5RKI0	WDR1_RAT	WD repeat-containing protein 1 OS=Rattus norvegicus GN=Wdr1 PE=1 SV=3	15	13	0.444622	0.660664	12	11	0.920397	0.870928	0.68251	0.274689	0.765796	0.121396
Q5QJC9	BAG5_RAT	BAG family molecular chaperone regulator 5 OS=Rattus norvegicus GN=Bag5 PE=1 SV=1	16	12	1.45879	1.95886	15	11	0.911935	1.15875	1.18536	0.315726	1.55881	0.461946
B0BN30	B0BN30_RAT	Mtch1 protein OS=Rattus norvegicus GN=Mtch1 PE=2 SV=1	18	12	1.31822	1.2705	20	11	0.963813	0.972763	1.14102	0.204616	1.12163	0.171898
B1WBY5	B1WBY5_RAT	DnaJ (Hsp40) homolog, subfamily C, member 11 OS=Rattus norvegicus GN=Dnajc11 PE=2 SV=1	13	12	1.04712	1.00921	13	11	0.955	1	1.00106	0.0531857	1.00461	0.00532009
F1M705	F1M705_RAT	Dystrophin (Fragment) OS=Rattus norvegicus GN=Dmd PE=2 SV=1	13	12	1.10668	0.98185	16	11	0.981766	1.01864	1.04423	0.0721215	1.00025	0.0212412
B0K031	B0K031_RAT	60S ribosomal protein L7 OS=Rattus norvegicus GN=Rpl7 PE=2 SV=1	14	12	0.69185	0.912066	14	11	1.02807	1.02807	0.859958	0.194115	0.970066	0.0669728
D3ZQL7	D3ZQL7_RAT	Protein Tppp OS=Rattus norvegicus GN=Tppp PE=4 SV=1	18	12	0.510517	0.887176	13	11	1	1.04712	0.755258	0.282603	0.967148	0.0923441
D4ADS9	D4ADS9_RAT	Protein Efr3a OS=Rattus norvegicus GN=Efr3a PE=4 SV=1	16	12	0.69185	0.794382	13	11	1.02807	1.02807	0.859958	0.194115	0.911224	0.134918
F1LRI5	F1LRI5_RAT	Protein Gcn1l1 (Fragment) OS=Rattus norvegicus GN=Gcn1l1 PE=2 SV=1	14	12	1.11682	0.758544	13	11	0.855095	0.98174	0.985957	0.151106	0.870142	0.128862
G3V846	G3V846_RAT	Excitatory amino acid transporter 1 OS=Rattus norvegicus GN=Slc1a3 PE=4 SV=1	27	12	1.18036	0.717776	28	11	0.946232	0.955019	1.0633	0.135173	0.836397	0.136972
P12075	COX5B_RAT	Cytochrome c oxidase subunit 5B, mitochondrial OS=Rattus norvegicus GN=Cox5b PE=1 SV=2	15	11	0.862962	1.67492	23	11	1.03753	1.11682	0.950243	0.100784	1.39587	0.322221
Q3MID5	Q3MID5_RAT	Phosphatidylinositol-4-phosphate 5-kinase, type I, gamma OS=Rattus norvegicus GN=Pip5k1c PE=2 SV=1	20	11	0.870928	1.16948	18	11	1.04714	1.05686	0.959032	0.101733	1.11317	0.0650233
Q6P7S6	Q6P7S6_RAT	Clusterin OS=Rattus norvegicus GN=Clu PE=2 SV=1	11	11	1.01864	1.05684	11	11	1	1.04712	1.00932	0.0107625	1.05198	0.0056117
Q9JJ10	Q9JJ10_RAT	Neuronal C-SRC tyrosine-specific protein kinase OS=Rattus norvegicus GN=Src PE=2 SV=1	16	11	1.02807	1.03763	13	11	0.963838	1.01864	0.995952	0.037082	1.02813	0.0109616
Q5BJT7	CCD93_RAT	Coiled-coil domain-containing protein 93 OS=Rattus norvegicus GN=Ccdc93 PE=1 SV=1	12	11	1.05686	1.03752	11	11	1.10651	1.12714	1.08169	0.0286688	1.08233	0.0517439
F1LV27	F1LV27_RAT	Oxidation resistance protein 1 (Fragment) OS=Rattus norvegicus GN=Oxr1 PE=2 SV=1	11	11	1.02807	1.01861	11	11	0.990816	1.22459	1.00944	0.0215067	1.1216	0.118924
D3Z8X1	D3Z8X1_RAT	Uncharacterized protein OS=Rattus norvegicus PE=4 SV=1	16	11	1.00929	1.00929	13	11	1.08645	1.05686	1.04787	0.0445516	1.03307	0.0274666
Q66H62	CYLD_RAT	Ubiquitin carboxyl-terminal hydrolase CYLD OS=Rattus norvegicus GN=Cyld PE=2 SV=1	11	11	1.08648	0.963929	12	11	1	0.98174	1.04324	0.0499316	0.972834	0.0102831
D3ZZ54	D3ZZ54_RAT	Uncharacterized protein OS=Rattus norvegicus PE=4 SV=1	20	11	0.920471	0.895342	13	11	1.10664	0.946253	1.01356	0.107486	0.920798	0.0293931
D3ZKC4	D3ZKC4_RAT	Protein LOC361635 OS=Rattus norvegicus GN=LOC361635 PE=2 SV=1	13	11	1.31822	0.724361	12	11	0.972782	0.955019	1.1455	0.199437	0.83969	0.13317
B5DFI9	B5DFI9_RAT	Pdk3 protein OS=Rattus norvegicus GN=Pdk3 PE=2 SV=1	13	11	0.698227	0.478634	14	11	1.02801	1.14811	0.86312	0.190403	0.81337	0.386519
P07340	AT1B1_RAT	Sodium/potassium-transporting ATPase subunit beta-1 OS=Rattus norvegicus GN=Atp1b1 PE=1 SV=1	17	10	0.648635	1.15879	17	11	0.474266	0.801667	0.561451	0.100671	0.980227	0.206182
Q4V7D2	ROGDI_RAT	Protein rogdi homolog OS=Rattus norvegicus GN=Rogdi PE=2 SV=1	12	10	1.18036	1.09655	13	11	1.02796	1.04712	1.10416	0.0879886	1.07184	0.0285401
F1LR38	F1LR38_RAT	ATP-binding cassette sub-family D member 3 (Fragment) OS=Rattus norvegicus GN=Abcd3 PE=2 SV=1	13	10	1.02807	1.01861	16	11	1.03755	1.00929	1.03281	0.00547282	1.01395	0.00538239
G3V881	G3V881_RAT	Leucine rich repeat neuronal 6A, isoform CRA_a OS=Rattus norvegicus GN=Lingo1 PE=4 SV=1	15	10	1.00929	1.00929	14	11	0.990856	0.972763	1.00007	0.0106402	0.991024	0.0210864
F1LW74	F1LW74_RAT	Protein LOC100360623 (Fragment) OS=Rattus norvegicus GN=LOC100360623 PE=4 SV=1	13	10	0.911993	0.98176	11	11	1.02804	1.15875	0.970017	0.0670009	1.07025	0.102184
K7GK59	K7GK59_RAT	26S proteasome non-ATPase regulatory subunit 11 OS=Rattus norvegicus GN=Psmd11 PE=4 SV=1	10	10	1.01864	0.972802	11	11	0.928979	0.83949	0.97381	0.0517664	0.906146	0.0769681
Q6AYD3	Q6AYD3_RAT	Proliferation-associated 2G4 OS=Rattus norvegicus GN=Pa2g4 PE=2 SV=1	12	10	0.972763	0.972763	14	11	0.549558	1.38045	0.76116	0.244337	1.17661	0.23538
Q6P6U2	Q6P6U2_RAT	26S protease regulatory subunit 6A OS=Rattus norvegicus GN=Psmc3 PE=2 SV=1	13	10	0.98174	0.954938	12	11	0.937559	0.937559	0.959649	0.0255079	0.946248	0.0100341
Q6P9Y4	Q6P9Y4_RAT	ADP/ATP translocase 1 OS=Rattus norvegicus GN=Slc25a4 PE=2 SV=1	76	10	0.731154	0.534547	80	11	0.758604	0.496598	0.744879	0.0158477	0.515573	0.0219097
Q8R2H0	Q8R2H0_RAT	ATPase, H+ transporting, V1 subunit G isoform 2 OS=Rattus norvegicus GN=Atp6v1g2 PE=4 SV=1	18	9	0.98174	1.08639	30	11	0.871012	1.70619	0.926376	0.0639288	1.39629	0.357842
F8WGA1	F8WGA1_RAT	Cullin-associated NEDD8-dissociated protein 1 OS=Rattus norvegicus GN=Cand1 PE=4 SV=1	12	9	1.00929	1.05682	13	11	1.03753	0.955019	1.02341	0.0163083	1.00592	0.0587767
P47875	CSRP1_RAT	Cysteine and glycine-rich protein 1 OS=Rattus norvegicus GN=Csrp1 PE=2 SV=2	14	9	1.01864	1	13	11	1	1.01864	1.00932	0.0107625	1.00932	0.0107625
F1M5M9	F1M5M9_RAT	Protein Srgap3 (Fragment) OS=Rattus norvegicus GN=Srgap3 PE=2 SV=1	18	9	0.937559	0.981718	17	11	0.855041	1.15875	0.8963	0.0476418	1.07023	0.102209
Q02356	AMPD2_RAT	AMP deaminase 2 OS=Rattus norvegicus GN=Ampd2 PE=2 SV=2	9	9	0.946253	0.946253	12	11	0.955	1	0.950626	0.00505018	0.973126	0.0310309
F1M7N3	F1M7N3_RAT	Protein Agap3 (Fragment) OS=Rattus norvegicus GN=Agap3 PE=4 SV=1	17	9	0.963855	0.928964	15	11	0.990843	0.963855	0.977349	0.0155815	0.94641	0.0201447
F1LRG1	F1LRG1_RAT	Eukaryotic translation initiation factor 3 subunit A OS=Rattus norvegicus GN=Eif3a PE=2 SV=1	9	8	1.05686	1.04714	12	11	0.954988	0.963855	1.00592	0.0588153	1.0055	0.048082
G3V7V3	G3V7V3_RAT	Protein Slc27a4 OS=Rattus norvegicus GN=Slc27a4 PE=4 SV=1	9	8	1.03756	1.03756	13	11	1.01857	1.03756	1.02807	0.0109623	1.03756	0
F1LU71	F1LU71_RAT	Protein Auh (Fragment) OS=Rattus norvegicus GN=Auh PE=3 SV=1	17	8	1.04712	1.01853	24	11	1.03752	1.05686	1.04232	0.00554367	1.0377	0.0221269
D3ZYQ6	D3ZYQ6_RAT	Uncharacterized protein OS=Rattus norvegicus PE=2 SV=1	6	6	1.00929	1.01867	12	11	1.09649	1.05686	1.05289	0.0503483	1.03777	0.0220474
Q68FZ8	Q68FZ8_RAT	Propionyl coenzyme A carboxylase, beta polypeptide OS=Rattus norvegicus GN=Pccb PE=2 SV=1	13	5	0.717772	0.758541	15	11	0.878999	0.955019	0.798386	0.0930845	0.85678	0.113436
Q5XIN6	LETM1_RAT	LETM1 and EF-hand domain-containing protein 1, mitochondrial OS=Rattus norvegicus GN=Letm1 PE=1 SV=1	20	19	1.01864	0.981766	12	10	1.08644	1.07643	1.05254	0.039142	1.0291	0.0546519
D3ZFJ7	D3ZFJ7_RAT	Protein RGD1310427 OS=Rattus norvegicus GN=RGD1310427 PE=2 SV=1	20	18	1.01864	1.72191	14	10	1.01858	0.972763	1.01861	3.54298e-05	1.34734	0.432521
F1M3L7	F1M3L7_RAT	Protein Eps8 (Fragment) OS=Rattus norvegicus GN=Eps8 PE=2 SV=1	17	16	1.02807	0.981803	10	10	0.65461	0.440548	0.841338	0.215615	0.711176	0.312494
Q62634	VGLU1_RAT	Vesicular glutamate transporter 1 OS=Rattus norvegicus GN=Slc17a7 PE=1 SV=1	20	14	1.02807	1.44546	14	10	0.981732	1.00929	1.0049	0.0267511	1.22737	0.251826
F1LQ76	F1LQ76_RAT	Neural cell adhesion molecule L1 OS=Rattus norvegicus GN=L1cam PE=2 SV=1	18	14	1.04712	1.05686	10	10	1.06655	1.06655	1.05684	0.0112193	1.06171	0.00559698
F1LMD9	F1LMD9_RAT	Cyclin-G-associated kinase OS=Rattus norvegicus GN=Gak PE=2 SV=1	15	14	0.963855	0.981783	12	10	1.0375	1.09649	1.00068	0.0425187	1.03914	0.0662267
O08618	KPRB_RAT	Phosphoribosyl pyrophosphate synthase-associated protein 2 OS=Rattus norvegicus GN=Prpsap2 PE=2 SV=1	22	14	1.01864	0.981766	16	10	1.01858	0.972763	1.01861	3.54298e-05	0.977264	0.00519828
Q5U2P5	Q5U2P5_RAT	Protein C2cd2l OS=Rattus norvegicus GN=C2cd2l PE=2 SV=1	21	14	1.00929	0.946306	12	10	1.08639	0.98174	1.04784	0.0445181	0.964023	0.0204576
F1LX07	F1LX07_RAT	Protein LOC100360985 (Fragment) OS=Rattus norvegicus GN=LOC100360985 PE=3 SV=1	25	13	1.00929	1.00929	16	10	1.09657	1.01864	1.05293	0.0503921	1.01396	0.00540152
D3ZLD5	D3ZLD5_RAT	Protein Golga3 OS=Rattus norvegicus GN=Golga3 PE=4 SV=1	17	13	1.04712	1	11	10	1.13768	0.83949	1.0924	0.0522825	0.919745	0.0926707
Q5M960	Q5M960_RAT	Lsamp protein OS=Rattus norvegicus GN=Lsamp PE=2 SV=1	22	12	1.54178	1.88807	14	10	1.028	1	1.28489	0.296632	1.44403	0.512725
Q63616	VP33B_RAT	Vacuolar protein sorting-associated protein 33B OS=Rattus norvegicus GN=Vps33b PE=2 SV=1	13	12	1	1.3804	12	10	0.98174	0.98174	0.99087	0.0105426	1.18107	0.230167
P62630	EF1A1_RAT	Elongation factor 1-alpha 1 OS=Rattus norvegicus GN=Eef1a1 PE=1 SV=1	52	12	1.4455	1.07647	39	10	1	1.05686	1.22275	0.257212	1.06666	0.0113208
P19511	AT5F1_RAT	ATP synthase subunit b, mitochondrial OS=Rattus norvegicus GN=Atp5f1 PE=1 SV=1	22	12	0.731154	1.06661	20	10	1.03756	1.03756	0.884357	0.176903	1.05208	0.0167712
D4A7N1	CHCH6_RAT	Coiled-coil-helix-coiled-coil-helix domain-containing protein 6, mitochondrial OS=Rattus norvegicus GN=Chchd6 PE=2 SV=1	18	12	1.01864	1.01864	15	10	1.00921	1.04712	1.01393	0.00544238	1.03288	0.0164425
P08592	A4_RAT	Amyloid beta A4 protein OS=Rattus norvegicus GN=App PE=1 SV=2	14	12	0.98174	1.00923	11	10	1.02803	1.08648	1.00489	0.0267265	1.04786	0.0446036
P24368	PPIB_RAT	Peptidyl-prolyl cis-trans isomerase B OS=Rattus norvegicus GN=Ppib PE=2 SV=3	14	12	0.990786	1.00921	12	10	1.19136	1.77022	1.09107	0.115802	1.38972	0.43937
Q925Q9	SH3K1_RAT	SH3 domain-containing kinase-binding protein 1 OS=Rattus norvegicus GN=Sh3kbp1 PE=1 SV=2	13	12	0.990786	0.98167	11	10	0.544518	1.3552	0.767652	0.257653	1.16843	0.215656
Q02563	SV2A_RAT	Synaptic vesicle glycoprotein 2A OS=Rattus norvegicus GN=Sv2a PE=1 SV=2	15	12	0.990786	0.972654	12	10	0.937542	0.955019	0.964164	0.0307404	0.963836	0.010182
D3ZG78	D3ZG78_RAT	Protein Zzef1 OS=Rattus norvegicus GN=Zzef1 PE=4 SV=1	14	12	1.01864	0.963838	12	10	1.06659	1.19119	1.04261	0.0276817	1.07751	0.131259
F1LT49	F1LT49_RAT	Protein Lrrc47 (Fragment) OS=Rattus norvegicus GN=Lrrc47 PE=4 SV=1	14	12	0.972763	0.963813	11	10	0.363091	0.625156	0.667927	0.351994	0.794485	0.195524
Q8K4V4	SNX27_RAT	Sorting nexin-27 OS=Rattus norvegicus GN=Snx27 PE=1 SV=2	17	12	1.07643	0.608073	14	10	0.981746	0.903669	1.02909	0.0546637	0.755871	0.170662
F1LSQ4	F1LSQ4_RAT	Protein Gdap1l1 OS=Rattus norvegicus GN=Gdap1l1 PE=2 SV=1	20	11	2.01369	1.62928	14	10	1.04713	1.00929	1.53041	0.558043	1.31928	0.357954
Q794F9	4F2_RAT	4F2 cell-surface antigen heavy chain OS=Rattus norvegicus GN=Slc3a2 PE=1 SV=1	11	11	1.10668	1.18039	11	10	0.990816	1.00929	1.04875	0.0668969	1.09484	0.098787
P54311	GBB1_RAT	Guanine nucleotide-binding protein G(I)/G(S)/G(T) subunit beta-1 OS=Rattus norvegicus GN=Gnb1 PE=1 SV=4	43	11	1.88786	1.18029	36	10	1.07644	1.04712	1.48215	0.468474	1.11371	0.0768859
Q5HZA6	PPCEL_RAT	Prolyl endopeptidase-like OS=Rattus norvegicus GN=Prepl PE=2 SV=2	11	11	1.16945	1.14805	10	10	1	1.00929	1.08473	0.0978342	1.07867	0.0801174
F1M8K1	F1M8K1_RAT	Protein Pcdh1 (Fragment) OS=Rattus norvegicus GN=Pcdh1 PE=4 SV=1	16	11	1.02807	1.08646	11	10	1.01853	0.990786	1.0233	0.00550706	1.03862	0.0552378
D4A6H8	D4A6H8_RAT	Protein Ctnna2 OS=Rattus norvegicus GN=Ctnna2 PE=4 SV=1	28	11	1.01864	1.03759	36	10	1.30629	1.94099	1.16246	0.166073	1.48929	0.521582
F1LY09	F1LY09_RAT	Protein Actr3b (Fragment) OS=Rattus norvegicus GN=Actr3b PE=2 SV=1	31	11	1.02807	1.02807	21	10	0.96381	0.937559	0.995938	0.0370982	0.982812	0.0522546
D3ZLK9	D3ZLK9_RAT	ATP-dependent (S)-NAD(P)H-hydrate dehydratase OS=Rattus norvegicus GN=Carkd PE=3 SV=1	14	11	1.05686	1.0186	12	10	1.0093	1	1.03308	0.0274582	1.0093	0.0107391
Q5U362	Q5U362_RAT	Annexin OS=Rattus norvegicus GN=Anxa4 PE=2 SV=1	12	11	1.00929	1.00929	14	10	0.474208	0.654622	0.741747	0.308927	0.831954	0.204765
F1M542	F1M542_RAT	Protein Adam22 (Fragment) OS=Rattus norvegicus GN=Adam22 PE=4 SV=1	20	11	1.02807	1	15	10	1.43219	0.731154	1.23013	0.233318	0.865577	0.155218
P21531	RL3_RAT	60S ribosomal protein L3 OS=Rattus norvegicus GN=Rpl3 PE=1 SV=3	25	11	0.98174	1	20	10	0.990832	1.01864	0.986286	0.00524961	1.00932	0.0107625
Q63357	MYO1D_RAT	Unconventional myosin-Id OS=Rattus norvegicus GN=Myo1d PE=1 SV=3	13	11	1.04712	0.990785	12	10	0.954997	0.937559	1.00106	0.0531874	0.964172	0.0307305
G3V6I1	G3V6I1_RAT	Lethal(2) giant larvae protein homolog 1 OS=Rattus norvegicus GN=Llgl1 PE=4 SV=1	11	11	0.963855	0.972819	12	10	1.04713	1.11682	1.00549	0.0480785	1.04482	0.0831385
Q642A9	Q642A9_RAT	Protein Vps16 OS=Rattus norvegicus GN=Vps16 PE=2 SV=1	11	11	1.08648	0.711213	11	10	1.28235	1.09649	1.18442	0.113081	0.903852	0.222441
A1L1J4	A1L1J4_RAT	Protein phosphatase 2C, magnesium dependent, catalytic subunit OS=Rattus norvegicus GN=Pdp1 PE=2 SV=1	15	11	0.887154	0.666785	14	10	1.27054	2.51193	1.07884	0.221345	1.58936	1.0653
D4A5L9	D4A5L9_RAT	Protein LOC679794 OS=Rattus norvegicus GN=LOC679794 PE=4 SV=1	30	10	1.06655	1.88791	20	10	1.45887	2.05128	1.26271	0.226505	1.96959	0.0943256
Q6P503	Q6P503_RAT	ATPase, H+ transporting, V1 subunit D, isoform CRA_c OS=Rattus norvegicus GN=Atp6v1d PE=2 SV=1	24	10	1.01864	1.03759	18	10	1.0093	1.05686	1.01397	0.0053929	1.04722	0.0111262
Q5XI64	ABHD6_RAT	Monoacylglycerol lipase ABHD6 OS=Rattus norvegicus GN=Abhd6 PE=1 SV=1	11	10	0.972763	1.02802	12	10	0.920428	0.972763	0.946595	0.0302154	1.00039	0.0319003
D3ZZB0	D3ZZB0_RAT	Protein Dip2c OS=Rattus norvegicus GN=Dip2c PE=4 SV=1	19	10	0.990786	0.98167	17	10	0.847306	1.01864	0.919046	0.0828382	1.00016	0.021345
P62703	RS4X_RAT	40S ribosomal protein S4, X isoform OS=Rattus norvegicus GN=Rps4x PE=2 SV=2	13	10	0.963855	0.963855	11	10	1.02792	1.11682	0.995888	0.036988	1.04034	0.0883137
D4A3H5	D4A3H5_RAT	Protein Clcn6 OS=Rattus norvegicus GN=Clcn6 PE=4 SV=1	13	10	1.48588	0.937593	10	10	1.27057	1.38045	1.37823	0.124312	1.15902	0.255685
B5DFE0	B5DFE0_RAT	Mpp6 protein OS=Rattus norvegicus GN=Mpp6 PE=2 SV=1	16	10	1	0.929	13	10	1.16953	1.02807	1.08476	0.0978771	0.978533	0.0571959
P25113	PGAM1_RAT	Phosphoglycerate mutase 1 OS=Rattus norvegicus GN=Pgam1 PE=1 SV=4	26	10	0.63678	0.887163	17	10	1.0092	0.928936	0.822988	0.215014	0.908049	0.0241182
Q32Q06	AP1M1_RAT	AP-1 complex subunit mu-1 OS=Rattus norvegicus GN=Ap1m1 PE=1 SV=3	12	10	1.04712	0.691832	14	10	1.10654	1.11682	1.07683	0.0343085	0.904326	0.245366
F1LRS2	F1LRS2_RAT	Protein Dock7 (Fragment) OS=Rattus norvegicus GN=Dock7 PE=2 SV=1	10	9	2.88434	2.22873	13	10	0.831796	0.887154	1.85807	1.18504	1.55794	0.774558
F2Z3Q8	F2Z3Q8_RAT	Importin subunit beta-1 OS=Rattus norvegicus GN=Kpnb1 PE=4 SV=1	10	9	1.04712	1.03749	10	10	0.937542	0.963855	0.992331	0.063265	1.00067	0.0425112
G3V8Y6	G3V8Y6_RAT	Protein Sipa1l3 OS=Rattus norvegicus GN=Sipa1l3 PE=4 SV=1	12	9	1.06655	1.00917	10	10	1.02801	0.946253	1.04728	0.0222533	0.977713	0.0363266
B2RYK4	B2RYK4_RAT	Similar to RIKEN cDNA 1200007B05 OS=Rattus norvegicus GN=Slc25a46 PE=2 SV=1	12	9	1.02807	1	11	10	1.393	1.87056	1.21054	0.210697	1.43528	0.502617
G3V9Y7	G3V9Y7_RAT	FAS-associated factor 2 OS=Rattus norvegicus GN=Faf2 PE=4 SV=1	10	9	0.972763	0.990856	10	10	0.963813	0.972763	0.968288	0.00516695	0.981809	0.0104462
D3ZW09	D3ZW09_RAT	Protein Sorcs2 OS=Rattus norvegicus GN=Sorcs2 PE=2 SV=1	9	9	1	0.9638	12	10	0.879014	0.847242	0.939507	0.0698514	0.905521	0.0672947
P68511	1433F_RAT	14-3-3 protein eta OS=Rattus norvegicus GN=Ywhah PE=1 SV=2	25	9	0.711238	0.591607	25	10	1.02806	1.00929	0.869648	0.182916	0.800446	0.241147
F1M9W9	F1M9W9_RAT	Protein RGD1309102 OS=Rattus norvegicus GN=Trappc8 PE=2 SV=1	12	9	0.654622	0.570175	10	10	0.963813	0.972763	0.809217	0.178512	0.771469	0.232434
D3ZC85	D3ZC85_RAT	Protein Fam126b OS=Rattus norvegicus GN=Fam126b PE=2 SV=1	13	8	1.51355	2.12805	12	10	1.05673	1.07643	1.28514	0.263744	1.60224	0.607153
Q9Z270	VAPA_RAT	Vesicle-associated membrane protein-associated protein A OS=Rattus norvegicus GN=Vapa PE=1 SV=3	16	8	1.22459	1.54164	15	10	0.779863	1.18036	1.00223	0.256763	1.361	0.208584
Q793F9	VPS4A_RAT	Vacuolar protein sorting-associated protein 4A OS=Rattus norvegicus GN=Vps4a PE=2 SV=1	8	8	0.990786	1.05677	10	10	1.03755	1.00929	1.01417	0.0269967	1.03303	0.0274164
Q6AY56	TBA8_RAT	Tubulin alpha-8 chain OS=Rattus norvegicus GN=Tuba8 PE=2 SV=1	251	8	1.00929	1.01867	201	10	1.70613	1.40607	1.35771	0.402324	1.21237	0.223667
Q4V8H5	Q4V8H5_RAT	Aspartyl aminopeptidase OS=Rattus norvegicus GN=Dnpep PE=2 SV=1	10	8	1.01864	0.990832	11	10	1.01861	0.679209	1.01863	1.77796e-05	0.835021	0.179916
Q6P0K8	PLAK_RAT	Junction plakoglobin OS=Rattus norvegicus GN=Jup PE=1 SV=1	16	8	1.4997	0.519946	19	9	0.80912	0.911993	1.15441	0.398707	0.715969	0.226348
P20788	UCRI_RAT	Cytochrome b-c1 complex subunit Rieske, mitochondrial OS=Rattus norvegicus GN=Uqcrfs1 PE=1 SV=2	11	7	1.87056	3.01983	14	10	0.937688	1.77022	1.40412	0.538592	2.39503	0.721459
B2RYS2	B2RYS2_RAT	Cytochrome b-c1 complex subunit 7 OS=Rattus norvegicus GN=Uqcrb PE=3 SV=1	12	7	1.06655	1.78637	13	10	1.07641	1.30617	1.07148	0.00569138	1.54627	0.277246
B1H216	B1H216_RAT	Hemoglobin alpha, adult chain 2 OS=Rattus norvegicus GN=Hba-a2 PE=2 SV=1	18	7	0.529661	1.64439	18	10	2.55865	2.51193	1.54416	1.17144	2.07816	0.500878
Q5PPJ6	Q5PPJ6_RAT	Leucyl-tRNA synthetase OS=Rattus norvegicus GN=Lars PE=2 SV=1	7	7	0.928936	1.11686	10	10	0.779864	0.972763	0.8544	0.0860671	1.04481	0.0831948
D3ZPF2	D3ZPF2_RAT	Protein Mcat OS=Rattus norvegicus GN=Mcat PE=4 SV=1	7	7	1.14811	1.06659	12	10	0.963804	0.887154	1.05595	0.106407	0.976872	0.103597
Q6P7Q2	Q6P7Q2_RAT	Gpc1 protein OS=Rattus norvegicus GN=Gpc1 PE=2 SV=1	12	7	1.10668	1.01859	19	10	1.99542	1.52765	1.55105	0.51311	1.27312	0.293905
Q6MG76	Q6MG76_RAT	Superkiller viralicidic activity 2-like (S. cerevisiae) OS=Rattus norvegicus GN=Skiv2l PE=2 SV=1	8	6	1.05686	1.16952	10	10	0.630982	0.416875	0.843921	0.24588	0.793198	0.43454
A0JN17	A0JN17_RAT	V-Ki-ras2 Kirsten rat sarcoma viral oncogene homolog OS=Rattus norvegicus GN=Kras PE=2 SV=1	14	6	1.05686	0.954978	12	10	0.963915	1.02807	1.01039	0.0536613	0.991522	0.0421976
D4A634	D4A634_RAT	Protein Ranbp6 OS=Rattus norvegicus GN=Ranbp6 PE=4 SV=1	5	5	10.0908	5.24723	10	10	1.09641	1.15875	5.59361	5.19292	3.20299	2.36048
P63079	GBRB3_RAT	Gamma-aminobutyric acid receptor subunit beta-3 OS=Rattus norvegicus GN=Gabrb3 PE=1 SV=1	23	5	0.870928	1.30613	18	10	0.972802	1.01864	0.921865	0.0588169	1.16239	0.165983
P06686	AT1A2_RAT	Sodium/potassium-transporting ATPase subunit alpha-2 OS=Rattus norvegicus GN=Atp1a2 PE=1 SV=1	58	18	1.05686	1.0186	65	9	0.903729	1.4455	0.980294	0.0884094	1.23205	0.246473
Q9JLA3	UGGG1_RAT	UDP-glucose:glycoprotein glucosyltransferase 1 OS=Rattus norvegicus GN=Uggt1 PE=1 SV=2	18	17	0.98174	1	12	9	0.937556	0.903669	0.959648	0.0255092	0.951834	0.0556168
F1M844	F1M844_RAT	Protein LOC100362008 (Fragment) OS=Rattus norvegicus GN=LOC100362008 PE=3 SV=1	15	14	0.98174	1.02798	12	9	0.937542	0.963855	0.959641	0.0255174	0.995918	0.0370221
Q07009	CAN2_RAT	Calpain-2 catalytic subunit OS=Rattus norvegicus GN=Capn2 PE=1 SV=3	17	14	0.955019	0.955019	9	9	0.87905	0.920471	0.917034	0.0438605	0.937745	0.0199459
P15650	ACADL_RAT	Long-chain specific acyl-CoA dehydrogenase, mitochondrial OS=Rattus norvegicus GN=Acadl PE=1 SV=1	18	14	0.591576	0.831756	11	9	1.1066	1.13766	0.849087	0.297348	0.984706	0.176612
Q01728	NAC1_RAT	Sodium/calcium exchanger 1 OS=Rattus norvegicus GN=Slc8a1 PE=2 SV=3	16	13	1.01864	1	9	9	0.920479	0.98174	0.96956	0.0566739	0.99087	0.0105426
D3ZDU2	D3ZDU2_RAT	Protein Rptor OS=Rattus norvegicus GN=Rptor PE=4 SV=1	15	13	0.972763	0.990856	9	9	0.47865	0.549541	0.725706	0.285276	0.770199	0.254793
Q66HA8	HS105_RAT	Heat shock protein 105 kDa OS=Rattus norvegicus GN=Hsph1 PE=1 SV=1	14	13	0.963855	0.981783	10	9	1	0.895335	0.981928	0.0208681	0.938559	0.0499107
D4A2X9	D4A2X9_RAT	Liprin-alpha-4 OS=Rattus norvegicus GN=Ppfia4 PE=2 SV=1	23	12	0.751597	1.36768	20	9	0.920444	0.847242	0.836021	0.0974838	1.10746	0.300476
D4A0A1	D4A0A1_RAT	Protein LOC100363805 OS=Rattus norvegicus GN=Soga3 PE=4 SV=1	13	12	0.990786	1.01853	11	9	1.03759	1.01864	1.01419	0.0270212	1.01858	6.54948e-05
Q6AYI1	Q6AYI1_RAT	DEAD (Asp-Glu-Ala-Asp) box polypeptide 5 OS=Rattus norvegicus GN=Ddx5 PE=1 SV=1	14	12	1.02807	1	12	9	0.990843	0.963855	1.00945	0.0214906	0.981928	0.0208681
Q4FZT0	STML2_RAT	Stomatin-like protein 2 OS=Rattus norvegicus GN=Stoml2 PE=1 SV=1	17	12	1.00929	0.990816	12	9	1.01864	1.01864	1.01396	0.00540152	1.00473	0.0160651
Q7TSU1	BIG2_RAT	Brefeldin A-inhibited guanine nucleotide-exchange protein 2 OS=Rattus norvegicus GN=Arfgef2 PE=1 SV=1	15	12	0.887154	0.981725	11	9	1.00934	1.08648	0.948249	0.0705463	1.0341	0.0604829
P15791	KCC2D_RAT	Calcium/calmodulin-dependent protein kinase type II subunit delta OS=Rattus norvegicus GN=Camk2d PE=1 SV=1	102	12	1.01864	0.972802	93	9	0.390817	0.794344	0.704729	0.362474	0.883573	0.103033
G3V826	G3V826_RAT	Transketolase OS=Rattus norvegicus GN=Tkt PE=4 SV=1	13	12	0.98174	0.920479	9	9	0.483051	0.510517	0.732395	0.287918	0.715498	0.236692
Q80Z30	PPM1E_RAT	Protein phosphatase 1E OS=Rattus norvegicus GN=Ppm1e PE=2 SV=1	16	12	0.758553	0.879011	11	9	1.01853	1.04712	0.888543	0.1501	0.963066	0.0970581
E9PU39	E9PU39_RAT	Protein Ap1g1 OS=Rattus norvegicus GN=Ap1g1 PE=2 SV=1	13	12	0.654622	0.487497	11	9	0.972754	0.920471	0.813688	0.183674	0.703984	0.249978
D4A4M0	D4A4M0_RAT	Protein Shisa6 OS=Rattus norvegicus GN=Shisa6 PE=4 SV=1	16	11	2.33372	1.35543	9	9	1.07649	1.02807	1.70511	0.725864	1.19175	0.189001
F2Z3S2	F2Z3S2_RAT	Protein LOC684838 (Fragment) OS=Rattus norvegicus GN=Rpl7a PE=4 SV=1	13	11	1.02807	1.07649	12	9	0.963737	0.990786	0.995902	0.0371403	1.03364	0.0494803
D3ZD68	D3ZD68_RAT	ATP-binding cassette sub-family A member 2 OS=Rattus norvegicus GN=Abca2 PE=2 SV=1	13	11	1.01864	0.981766	12	9	0.839448	0.847242	0.929044	0.103457	0.914504	0.0776675
E9PTX7	E9PTX7_RAT	Protein Trappc9 OS=Rattus norvegicus GN=Trappc9 PE=2 SV=1	13	11	1.00929	0.981732	9	9	1.05674	1.06655	1.03301	0.0273983	1.02414	0.0489714
Q05683	DCE2_RAT	Glutamate decarboxylase 2 OS=Rattus norvegicus GN=Gad2 PE=1 SV=1	13	11	0.529661	0.83178	10	9	0.879036	0.963855	0.704349	0.201712	0.897818	0.076254
F1M2C7	F1M2C7_RAT	Protein Ildr2 (Fragment) OS=Rattus norvegicus GN=Ildr2 PE=2 SV=1	16	10	2.37699	1.43237	9	9	1.01853	1.04712	1.69776	0.784305	1.23975	0.222427
P21571	ATP5J_RAT	ATP synthase-coupling factor 6, mitochondrial OS=Rattus norvegicus GN=Atp5j PE=1 SV=1	18	10	1.03756	1.00923	19	9	0.847152	1.16945	0.942356	0.109932	1.08934	0.0925028
D3ZD73	D3ZD73_RAT	Protein RGD1564560 OS=Rattus norvegicus GN=Ddx6 PE=3 SV=1	13	10	1.11682	1	9	9	0.879036	0.963855	0.997928	0.137284	0.981928	0.0208681
Q5U308	LRC8D_RAT	Leucine-rich repeat-containing protein 8D OS=Rattus norvegicus GN=Lrrc8d PE=2 SV=1	11	10	1.01864	1	11	9	0.954988	0.963855	0.986815	0.0367502	0.981928	0.0208681
F1LST2	F1LST2_RAT	Protein RGD1305664 (Fragment) OS=Rattus norvegicus GN=RGD1305664 PE=2 SV=1	12	10	0.98174	0.972708	10	9	0.855133	0.963855	0.918436	0.0730967	0.968282	0.00511083
Q63081	PDIA6_RAT	Protein disulfide-isomerase A6 OS=Rattus norvegicus GN=Pdia6 PE=1 SV=2	10	10	1	0.9462	10	9	0.963813	0.972763	0.981907	0.0208924	0.959481	0.015336
Q64548	RTN1_RAT	Reticulon-1 OS=Rattus norvegicus GN=Rtn1 PE=2 SV=1	11	10	1	0.9462	10	9	0.99087	0.98174	0.995435	0.00527131	0.96397	0.0205188
P61983	1433G_RAT	14-3-3 protein gamma OS=Rattus norvegicus GN=Ywhag PE=1 SV=2	28	10	0.608125	0.82413	30	9	0.636786	0.928936	0.622455	0.0165476	0.876533	0.0605098
Q68FR6	EF1G_RAT	Elongation factor 1-gamma OS=Rattus norvegicus GN=Eef1g PE=1 SV=3	11	10	0.56494	0.809107	10	9	0.929	1	0.74697	0.21019	0.904553	0.110212
D3ZH41	D3ZH41_RAT	Protein Ckap4 OS=Rattus norvegicus GN=Ckap4 PE=4 SV=1	11	10	0.505817	0.724431	11	9	0.809097	0.586132	0.657457	0.175099	0.655282	0.0798469
G3V945	G3V945_RAT	Aldehyde dehydrogenase family 5, subfamily A1 OS=Rattus norvegicus GN=Aldh5a1 PE=3 SV=1	10	10	0.887154	0.363112	10	9	1.07644	0.855066	0.981798	0.109286	0.609089	0.28403
Q498T9	LRC8C_RAT	Leucine-rich repeat-containing protein 8C OS=Rattus norvegicus GN=Lrrc8c PE=2 SV=1	13	9	1	1.0471	13	9	0.972654	0.990786	0.986327	0.015788	1.01894	0.0325131
G3V928	G3V928_RAT	Protein Lrp1 OS=Rattus norvegicus GN=Lrp1 PE=4 SV=1	10	9	1.02807	1.03763	10	9	1.18038	1.92308	1.10423	0.0879411	1.48035	0.511215
D3ZXL9	D3ZXL9_RAT	Protein Kctd4 OS=Rattus norvegicus GN=Kctd4 PE=4 SV=1	9	9	1.05686	1.0186	12	9	0.981737	0.946253	1.0193	0.0433715	0.982427	0.0417701
P09895	RL5_RAT	60S ribosomal protein L5 OS=Rattus norvegicus GN=Rpl5 PE=1 SV=3	16	9	0.972763	1.00924	11	9	1	1	0.986381	0.0157255	1.00462	0.00533544
P53678	AP3M2_RAT	AP-3 complex subunit mu-2 OS=Rattus norvegicus GN=Ap3m2 PE=2 SV=1	13	9	1.02807	1	12	9	1	1	1.01403	0.016204	1	0
D3ZNF1	D3ZNF1_RAT	Protein Bai1 OS=Rattus norvegicus GN=Bai1 PE=4 SV=1	9	9	1.02807	1	9	9	1.06662	1.10668	1.04734	0.0222604	1.05334	0.0615943
D3ZE15	D3ZE15_RAT	RCG38845, isoform CRA_b OS=Rattus norvegicus GN=LOC100911483 PE=4 SV=1	10	9	1.02807	0.99085	14	9	1.00924	0.972763	1.01865	0.0108686	0.981806	0.0104429
D3ZAF0	D3ZAF0_RAT	Protein Ccdc88a OS=Rattus norvegicus GN=Ccdc88a PE=4 SV=1	10	9	0.98174	0.98174	10	9	1.06661	1.03756	1.02418	0.0490007	1.00965	0.0322277
Q6P6S0	SNP47_RAT	Synaptosomal-associated protein 47 OS=Rattus norvegicus GN=Snap47 PE=2 SV=1	10	9	0.990786	0.972654	10	9	0.929031	1.03756	0.959908	0.0356541	1.00511	0.0374731
O70441	SYN3_RAT	Synapsin-3 OS=Rattus norvegicus GN=Syn3 PE=1 SV=1	9	9	1.01864	0.946318	12	9	1	1.04712	1.00932	0.0107625	0.996719	0.0581985
P19945	RLA0_RAT	60S acidic ribosomal protein P0 OS=Rattus norvegicus GN=Rplp0 PE=1 SV=2	11	8	0.879044	1.3183	13	9	1.04712	1.04712	0.963082	0.0970392	1.18271	0.156567
Q3MUI2	Q3MUI2_RAT	Numb-like OS=Rattus norvegicus GN=Numbl PE=2 SV=1	9	8	0.990786	1.12712	10	9	1.80316	2.16779	1.39698	0.469027	1.64745	0.60083
P11348	DHPR_RAT	Dihydropteridine reductase OS=Rattus norvegicus GN=Qdpr PE=1 SV=1	17	8	1.04712	1.05686	21	9	1.36779	2.33372	1.20746	0.185141	1.69529	0.737198
F1LPG5	F1LPG5_RAT	Protein LOC688963 OS=Rattus norvegicus GN=LOC688963 PE=2 SV=1	16	8	1.02807	1.04719	14	9	0.981739	1.03756	1.0049	0.0267471	1.04237	0.00555906
Q9EPH8	PABP1_RAT	Polyadenylate-binding protein 1 OS=Rattus norvegicus GN=Pabpc1 PE=2 SV=1	15	8	0.928936	1.0471	12	9	1.01861	1.02807	0.973772	0.0517719	1.03758	0.0109875
F1M8G9	F1M8G9_RAT	Protein Ncam2 (Fragment) OS=Rattus norvegicus GN=Ncam2 PE=2 SV=1	9	8	1.00929	1	9	9	1.08639	0.98174	1.04784	0.0445181	0.99087	0.0105426
Q4KLN2	Q4KLN2_RAT	Mtx1 protein (Fragment) OS=Rattus norvegicus GN=Mtx1 PE=2 SV=1	9	8	0.963855	0.990843	9	9	0.963893	1.03756	0.963874	2.16519e-05	1.0142	0.0269717
D3ZPE5	D3ZPE5_RAT	Protein Vps53 OS=Rattus norvegicus GN=Vps53 PE=4 SV=1	11	8	1.04712	0.98178	12	9	1.00923	0.862962	1.02818	0.0218739	0.922371	0.0685998
D3ZF86	D3ZF86_RAT	Protein RGD1309903 OS=Rattus norvegicus GN=RGD1309903 PE=4 SV=1	9	8	1	0.9817	9	9	0.809119	0.794344	0.90456	0.110205	0.888022	0.10817
O54924	EXOC8_RAT	Exocyst complex component 8 OS=Rattus norvegicus GN=Exoc8 PE=1 SV=1	9	8	0.990786	0.963737	15	9	1.0186	1.05686	1.00469	0.016059	1.0103	0.0537639
F1LTJ9	F1LTJ9_RAT	Protein LOC100364190 (Fragment) OS=Rattus norvegicus GN=LOC100364190 PE=2 SV=1	11	8	0.972763	0.954961	12	9	0.928936	0.946253	0.95085	0.0253031	0.950607	0.00502771
G3V7U1	G3V7U1_RAT	Glutamate receptor, metabotropic 1, isoform CRA_b OS=Rattus norvegicus GN=Grm1 PE=3 SV=1	9	8	0.911993	0.895303	9	9	0.972749	1.00929	0.942371	0.0350778	0.952294	0.0658076
G3V9U2	G3V9U2_RAT	3-ketoacyl-CoA thiolase, mitochondrial OS=Rattus norvegicus GN=Acaa2 PE=3 SV=1	10	8	0.630955	0.758597	9	9	0.8954	1	0.763177	0.152678	0.879298	0.139374
B2RYR8	B2RYR8_RAT	40S ribosomal protein S8 OS=Rattus norvegicus GN=Rps8 PE=2 SV=1	14	7	1.01864	1.1696	14	9	0.955019	0.955019	0.98683	0.0367325	1.06231	0.123891
F1M1B3	F1M1B3_RAT	Protein RGD1564420 (Fragment) OS=Rattus norvegicus GN=RGD1564420 PE=2 SV=1	7	7	1.00929	1.05682	9	9	1.07643	1.09649	1.04286	0.0387633	1.07666	0.0229026
G3V7G9	G3V7G9_RAT	Eukaryotic translation initiation factor 3, subunit 6 interacting protein OS=Rattus norvegicus GN=Eif3s6ip PE=4 SV=1	8	7	0.963855	1.00925	10	9	1.1587	1.06655	1.06128	0.112495	1.0379	0.0330821
B3SVE9	B3SVE9_RAT	Neuroprotective protein 13 OS=Rattus norvegicus GN=Tecr PE=2 SV=1	10	7	0.955019	0.990832	11	9	1.03752	1.05686	0.996269	0.0476313	1.02385	0.0381208
F1LQV9	F1LQV9_RAT	Protein lin-7 homolog A OS=Rattus norvegicus GN=Lin7a PE=2 SV=1	12	7	0.955019	0.972782	13	9	1.01861	1.02807	0.986813	0.0367133	1.00042	0.0319184
P18163	ACSL1_RAT	Long-chain-fatty-acid--CoA ligase 1 OS=Rattus norvegicus GN=Acsl1 PE=1 SV=1	9	7	0.920471	0.920471	11	9	1.09637	1.12714	1.00842	0.101556	1.02381	0.119321
F1MA17	F1MA17_RAT	Protein Snta1 OS=Rattus norvegicus GN=Snta1 PE=2 SV=1	9	7	0.955019	0.920447	9	9	1.0186	1.05686	0.98681	0.0367091	0.988653	0.0787575
P63142	KCNA2_RAT	Potassium voltage-gated channel subfamily A member 2 OS=Rattus norvegicus GN=Kcna2 PE=1 SV=1	10	6	1.01864	1.05684	13	9	1.14818	0.946253	1.08341	0.0747911	1.00155	0.0638476
D4ABB2	D4ABB2_RAT	Megalencephalic leukoencephalopathy with subcortical cysts 1 homolog (Human) (Predicted) OS=Rattus norvegicus GN=Mlc1 PE=4 SV=1	6	6	1.06655	1.02794	10	9	4.13067	1.4455	2.59861	1.76907	1.23672	0.241079
Q6PDU7	ATP5L_RAT	ATP synthase subunit g, mitochondrial OS=Rattus norvegicus GN=Atp5l PE=1 SV=2	10	6	0.963855	1	14	9	0.954994	1.14811	0.959425	0.00511599	1.07405	0.0855088
B5DFC8	EIF3C_RAT	Eukaryotic translation initiation factor 3 subunit C OS=Rattus norvegicus GN=Eif3c PE=2 SV=1	7	6	0.98174	0.98174	9	9	1.05677	0.990786	1.01926	0.04332	0.986263	0.00522274
Q6MG55	ABHGA_RAT	Abhydrolase domain-containing protein 16A OS=Rattus norvegicus GN=Abhd16a PE=2 SV=1	6	6	0.990786	0.972654	10	9	1.73783	1.09649	1.36431	0.431306	1.03457	0.0714973
Q5U2S7	Q5U2S7_RAT	Proteasome (Prosome, macropain) 26S subunit, non-ATPase, 3 OS=Rattus norvegicus GN=Psmd3 PE=2 SV=1	7	6	0.879044	0.928973	10	9	0.981822	1.05686	0.930433	0.0593392	0.992916	0.0738349
D3Z941	D3Z941_RAT	Protein Mars OS=Rattus norvegicus GN=Mars PE=3 SV=1	8	6	0.549541	0.862999	10	9	1.02811	1.01864	0.788828	0.276304	0.94082	0.0898598
Q5EBA1	SUV3_RAT	ATP-dependent RNA helicase SUPV3L1, mitochondrial OS=Rattus norvegicus GN=Supv3l1 PE=2 SV=1	6	5	0.946253	1.00927	10	9	0.98174	0.98174	0.963996	0.0204883	0.995506	0.0158966
D3ZNI6	D3ZNI6_RAT	Uncharacterized protein OS=Rattus norvegicus PE=2 SV=1	10	5	0.990786	0.990786	11	9	0.972756	1.02807	0.981771	0.0104093	1.00943	0.0215239
Q64536	PDK2_RAT	[Pyruvate dehydrogenase [lipoamide]] kinase isozyme 2, mitochondrial OS=Rattus norvegicus GN=Pdk2 PE=1 SV=1	10	5	1.02807	0.981803	12	9	1.10655	1.06655	1.06731	0.0453119	1.02418	0.0489302
F1LPS8	F1LPS8_RAT	Transcriptional activator protein Pur-alpha OS=Rattus norvegicus GN=Pura PE=2 SV=1	14	5	0.911993	0.920474	14	9	1.67502	1.43225	1.29351	0.440535	1.17636	0.295476
Q5XIT1	MARE3_RAT	Microtubule-associated protein RP/EB family member 3 OS=Rattus norvegicus GN=Mapre3 PE=1 SV=1	11	4	1.04712	1.04712	15	9	1.04715	1.09649	1.04713	1.65722e-05	1.07181	0.0285042
Q99P38	Q99P38_RAT	Protein Syt7 OS=Rattus norvegicus GN=Syt7 PE=2 SV=1	21	18	1	1.0093	13	8	1.23602	1.21344	1.11801	0.136263	1.11137	0.117863
F1M8R8	F1M8R8_RAT	Protein Dip2b (Fragment) OS=Rattus norvegicus GN=Dip2b PE=4 SV=1	16	15	1.05686	1.06669	10	8	1.07647	1.03756	1.06666	0.0113213	1.05212	0.0168171
O88871	GABR2_RAT	Gamma-aminobutyric acid type B receptor subunit 2 OS=Rattus norvegicus GN=Gabbr2 PE=1 SV=2	18	14	1.22459	1.15871	10	8	2.12809	1.07643	1.67634	0.521639	1.11757	0.0475047
Q63475	PTPR2_RAT	Receptor-type tyrosine-protein phosphatase N2 OS=Rattus norvegicus GN=Ptprn2 PE=2 SV=1	14	14	0.946253	1.04712	10	8	0.831809	0.972763	0.889031	0.066074	1.00994	0.0429322
F1LXF1	F1LXF1_RAT	Protein Bcr (Fragment) OS=Rattus norvegicus GN=Bcr PE=4 SV=1	14	13	1.6292	2.16764	10	8	1.21353	2.16779	1.42136	0.239986	2.16772	8.22759e-05
Q5U2N3	PITM1_RAT	Membrane-associated phosphatidylinositol transfer protein 1 OS=Rattus norvegicus GN=Pitpnm1 PE=2 SV=1	13	13	1.06655	1.01856	10	8	0.704714	0.824131	0.885633	0.208908	0.921344	0.112253
D4A5J1	D4A5J1_RAT	Protein Kbtbd11 OS=Rattus norvegicus GN=Kbtbd11 PE=4 SV=1	13	13	1.03756	0.95497	8	8	1.04712	0.870928	1.04234	0.00551806	0.912949	0.0485214
G3V8B6	G3V8B6_RAT	26S proteasome non-ATPase regulatory subunit 1 OS=Rattus norvegicus GN=Psmd1 PE=4 SV=1	13	13	0.356455	0.765595	9	8	0.912069	1.05686	0.634262	0.320784	0.911227	0.168161
Q6IMY8	Q6IMY8_RAT	Heterogeneous nuclear ribonucleoprotein U OS=Rattus norvegicus GN=Hnrnpu PE=2 SV=1	13	12	0.972763	1.04718	11	8	0.981822	1.18036	0.977293	0.00523069	1.11377	0.0768914
Q5D023	Q5D023_RAT	Cytoplasmic dynein 1 light intermediate chain 2 OS=Rattus norvegicus GN=Dync1li2 PE=2 SV=1	16	12	1.05686	1.0186	9	8	0.895371	1.05686	0.976115	0.0932352	1.03773	0.0220884
F1LSG8	F1LSG8_RAT	Protein Ccdc132 OS=Rattus norvegicus GN=Ccdc132 PE=2 SV=1	12	12	0.955019	0.955019	8	8	0.911998	0.946253	0.933509	0.0248377	0.950636	0.00506093
Q5M9H7	Q5M9H7_RAT	DnaJ (Hsp40) homolog, subfamily A, member 2 OS=Rattus norvegicus GN=Dnaja2 PE=2 SV=1	17	12	1.21344	0.912025	12	8	0.9908	1	1.10212	0.128544	0.956013	0.0507923
Q4KLP0	DHTK1_RAT	Probable 2-oxoglutarate dehydrogenase E1 component DHKTD1, mitochondrial OS=Rattus norvegicus GN=Dhtkd1 PE=2 SV=1	12	11	1.02807	1.06662	9	8	0.772688	0.870928	0.900377	0.147443	0.968774	0.112982
P62919	RL8_RAT	60S ribosomal protein L8 OS=Rattus norvegicus GN=Rpl8 PE=2 SV=2	20	11	1.05686	1.05686	10	8	0.929	1	0.99293	0.0738194	1.02843	0.0328276
Q6PED0	Q6PED0_RAT	RCG23287, isoform CRA_a OS=Rattus norvegicus GN=Rps27a PE=2 SV=1	15	11	1.00929	1.01867	10	8	1.02794	0.990786	1.01861	0.0107703	1.00473	0.0161
B0BNB9	B0BNB9_RAT	HtrA serine peptidase 2 OS=Rattus norvegicus GN=Htra2 PE=2 SV=1	14	11	0.990786	1.00921	9	8	1.08646	1.13766	1.03862	0.0552387	1.07344	0.0741561
G3V6Q9	G3V6Q9_RAT	Deleted in bladder cancer chromosome region candidate 1 (Human) OS=Rattus norvegicus GN=Dbc1 PE=4 SV=1	12	11	1	0.9908	8	8	0.972708	0.98174	0.986354	0.0157573	0.98627	0.005231
D3Z9H2	D3Z9H2_RAT	Hyaluronan and proteoglycan link protein 4 (Predicted) OS=Rattus norvegicus GN=Hapln4 PE=4 SV=1	19	11	1.3552	0.794281	10	8	1.00921	0.990786	1.18221	0.199753	0.892533	0.113452
Q62844	FYN_RAT	Tyrosine-protein kinase Fyn OS=Rattus norvegicus GN=Fyn PE=1 SV=1	15	10	1.92308	1.5275	15	8	0.9376	1	1.43034	0.568965	1.26375	0.304552
Q3S4A4	Q3S4A4_RAT	ADP-ribosylation factor GTPase activating protein 1 heart isoform OS=Rattus norvegicus GN=Arfgap1 PE=2 SV=1	13	10	1.54178	1.33056	9	8	1.02796	1.04712	1.28487	0.296657	1.18884	0.163643
D3ZD23	D3ZD23_RAT	ATP-binding cassette, sub-family E (OABP), member 1 OS=Rattus norvegicus GN=Abce1 PE=3 SV=1	10	10	1.05686	1.06669	8	8	0.990856	0.972763	1.02386	0.0381068	1.01973	0.0542277
D4A440	D4A440_RAT	Protein Ttc7b OS=Rattus norvegicus GN=Ttc7b PE=2 SV=1	12	10	1.05686	1.03752	13	8	1.03752	1.05686	1.04719	0.0111663	1.04719	0.0111663
D3ZJJ9	D3ZJJ9_RAT	Protein Gldc OS=Rattus norvegicus GN=Gldc PE=2 SV=1	11	10	1.05686	1.0093	8	8	0.928988	0.972763	0.992924	0.0738262	0.991032	0.0210951
Q66HG5	TM9S2_RAT	Transmembrane 9 superfamily member 2 OS=Rattus norvegicus GN=Tm9sf2 PE=2 SV=1	14	10	1.01864	1.00927	8	8	0.831766	0.83949	0.925204	0.107892	0.92438	0.0980226
D3Z8Y0	D3Z8Y0_RAT	Sorting nexin-1 OS=Rattus norvegicus GN=Snx1 PE=2 SV=1	12	10	0.937559	1	10	8	0.990874	1.08648	0.964216	0.0307814	1.04324	0.0499316
B2RYW3	B2RYW3_RAT	NADH dehydrogenase (Ubiquinone) 1 beta subcomplex, 9 OS=Rattus norvegicus GN=Ndufb9 PE=2 SV=1	19	10	0.963855	0.990843	13	8	1.08643	1.03756	1.02514	0.0707677	1.0142	0.0269717
B5DEN4	B5DEN4_RAT	L-lactate dehydrogenase OS=Rattus norvegicus GN=Ldha PE=2 SV=1	14	10	1.00929	0.981732	12	8	0.981737	0.946253	0.995511	0.0159049	0.963992	0.0204839
D3ZPI5	D3ZPI5_RAT	Diacylglycerol kinase zeta OS=Rattus norvegicus GN=Dgkz PE=4 SV=1	13	10	0.990786	0.98167	9	8	0.672962	0.704672	0.831874	0.183496	0.843171	0.159925
Q66HR5	CACO1_RAT	Calcium-binding and coiled-coil domain-containing protein 1 OS=Rattus norvegicus GN=Calcoco1 PE=2 SV=1	11	10	0.816593	0.895394	8	8	1.02807	1.02807	0.92233	0.122094	0.96173	0.0765981
Q641Y0	OST48_RAT	Dolichyl-diphosphooligosaccharide--protein glycosyltransferase 48 kDa subunit OS=Rattus norvegicus GN=Ddost PE=2 SV=1	10	10	0.608125	0.596996	8	8	0.963893	1.03756	0.786009	0.205403	0.817278	0.25436
P58405	STRN3_RAT	Striatin-3 OS=Rattus norvegicus GN=Strn3 PE=2 SV=2	11	9	1.29416	2.01372	10	8	1.00927	1.01864	1.15172	0.164483	1.51618	0.574508
F1LPA3	F1LPA3_RAT	IQ motif and SEC7 domain-containing protein 3 OS=Rattus norvegicus GN=Iqsec3 PE=2 SV=1	13	9	1.4455	1.19124	10	8	0.903618	1.09649	1.17456	0.312858	1.14387	0.0547034
F1LQJ7	F1LQJ7_RAT	Protein Pck2 (Fragment) OS=Rattus norvegicus GN=Pck2 PE=2 SV=1	9	9	1.02807	1.06662	8	8	0.937588	0.879044	0.982827	0.0522377	0.972831	0.108297
Q2PQA9	KINH_RAT	Kinesin-1 heavy chain OS=Rattus norvegicus GN=Kif5b PE=1 SV=1	14	9	0.98174	1.06656	13	8	0.937551	1.16945	0.959645	0.0255122	1.11801	0.0594047
P68035	ACTC_RAT	Actin, alpha cardiac muscle 1 OS=Rattus norvegicus GN=Actc1 PE=2 SV=1	101	9	1.04712	1.04712	91	8	1.12712	0.990786	1.08712	0.0461865	1.01895	0.0325249
D3ZHI8	D3ZHI8_RAT	Protein RGD1309765 OS=Rattus norvegicus GN=Trappc11 PE=4 SV=1	10	9	1.08648	1.01869	10	8	0.990816	1.00929	1.03865	0.0552343	1.01399	0.00542831
F1LPP6	F1LPP6_RAT	A-kinase anchor protein 5 OS=Rattus norvegicus GN=Akap5 PE=2 SV=1	10	9	0.816593	1.01862	9	8	1.08642	0.794344	0.951509	0.155787	0.906481	0.129485
D4A9D8	D4A9D8_RAT	Oxysterol-binding protein OS=Rattus norvegicus GN=Osbp PE=2 SV=1	12	9	1.02807	1.00925	8	8	0.972756	1.02807	1.00041	0.0319332	1.01866	0.010862
G3V7B5	G3V7B5_RAT	Phosphoribosyl pyrophosphate synthase-associated protein 1 OS=Rattus norvegicus GN=Prpsap1 PE=4 SV=1	14	9	1.01864	0.981766	12	8	1.04703	1.06655	1.03284	0.0163932	1.02416	0.0489516
B1WBS4	B1WBS4_RAT	Similar to Vacuolar protein sorting 26 homolog (VPS26 protein homolog), isoform CRA_a OS=Rattus norvegicus GN=Vps26b PE=2 SV=1	16	9	1	0.9727	10	8	1.58492	0.98174	1.29246	0.337704	0.97722	0.00521904
Q9QX69	LANC1_RAT	LanC-like protein 1 OS=Rattus norvegicus GN=Lancl1 PE=2 SV=2	14	9	2.06996	0.972676	13	8	1.00929	1.00929	1.53963	0.612384	0.990981	0.0211362
P49242	RS3A_RAT	40S ribosomal protein S3a OS=Rattus norvegicus GN=Rps3a PE=1 SV=2	13	9	0.737898	0.963843	14	8	0.972748	0.946253	0.855323	0.13559	0.955048	0.0101557
Q568Z9	PHYIP_RAT	Phytanoyl-CoA hydroxylase-interacting protein OS=Rattus norvegicus GN=Phyhip PE=2 SV=1	11	9	1.01864	0.963838	12	8	1.11682	0.937559	1.06773	0.0566835	0.950698	0.0151726
P42123	LDHB_RAT	L-lactate dehydrogenase B chain OS=Rattus norvegicus GN=Ldhb PE=1 SV=2	12	9	1.02807	0.955074	11	8	1.03755	1.00929	1.03281	0.00547282	0.982179	0.0312993
G3V7U6	G3V7U6_RAT	Calpain 5, isoform CRA_a OS=Rattus norvegicus GN=Capn5 PE=4 SV=1	10	9	1.00929	0.946306	8	8	0.963771	0.928936	0.986528	0.0262775	0.937621	0.0100284
Q68FS4	AMPL_RAT	Cytosol aminopeptidase OS=Rattus norvegicus GN=Lap3 PE=1 SV=1	11	9	0.937559	0.911963	10	8	0.929	1	0.933279	0.00494131	0.955982	0.050828
O88801	HOME2_RAT	Homer protein homolog 2 OS=Rattus norvegicus GN=Homer2 PE=1 SV=1	9	9	0.405515	0.648662	9	8	0.981766	1.01864	0.693641	0.332699	0.833651	0.213608
H7C5Y5	H7C5Y5_RAT	60S ribosomal protein L6 OS=Rattus norvegicus PE=3 SV=1	10	8	1.06655	1.08639	9	8	1.38025	1.6292	1.2234	0.181116	1.35779	0.313388
D3ZUX7	D3ZUX7_RAT	Protein Acsf3 OS=Rattus norvegicus GN=Acsf3 PE=4 SV=1	10	8	1.04712	1.01853	8	8	0.972775	1.04712	1.00995	0.0429234	1.03283	0.0165044
F1M0B9	F1M0B9_RAT	Oxysterol-binding protein (Fragment) OS=Rattus norvegicus GN=Osbpl8 PE=2 SV=1	9	8	1.01864	1.00927	8	8	1.03753	0.955019	1.02809	0.0109068	0.982144	0.0313218
P37285	KLC1_RAT	Kinesin light chain 1 OS=Rattus norvegicus GN=Klc1 PE=1 SV=2	11	8	1.01864	1	8	8	1.00917	1.06655	1.01391	0.0054668	1.03328	0.0384243
B1WBW4	ARM10_RAT	Armadillo repeat-containing protein 10 OS=Rattus norvegicus GN=Armc10 PE=2 SV=1	8	8	0.911993	1	10	8	1.03759	1.01864	0.97479	0.0725124	1.00932	0.0107625
Q5RKI5	Q5RKI5_RAT	Flightless I homolog (Drosophila) OS=Rattus norvegicus GN=Flii PE=2 SV=1	10	8	1.13766	0.990899	8	8	1.01857	1.03756	1.07811	0.0687532	1.01423	0.0269397
B5DEJ5	B5DEJ5_RAT	Eefsec protein OS=Rattus norvegicus GN=Eefsec PE=2 SV=1	9	8	1.03756	0.990869	9	8	0.912073	0.903669	0.974816	0.0724497	0.947269	0.0503453
F1LXA0	F1LXA0_RAT	Protein Ndufa12 (Fragment) OS=Rattus norvegicus GN=Ndufa12 PE=4 SV=1	11	8	1.00929	0.990816	11	8	1.39305	1.88786	1.20117	0.221568	1.43934	0.517909
Q66HL0	Q66HL0_RAT	5' nucleotidase, ecto OS=Rattus norvegicus GN=Nt5e PE=2 SV=2	8	8	1.70619	0.981744	8	8	1.22462	1.06655	1.4654	0.278039	1.02415	0.0489646
D3ZSM7	D3ZSM7_RAT	Protein RGD1306861 OS=Rattus norvegicus GN=RGD1306861 PE=2 SV=1	8	8	0.870928	0.937554	9	8	0.839419	0.855066	0.855173	0.0181922	0.89631	0.0476246
A0JPJ7	OLA1_RAT	Obg-like ATPase 1 OS=Rattus norvegicus GN=Ola1 PE=2 SV=1	8	8	0.955019	0.937542	8	8	0.954947	0.928936	0.954983	4.15904e-05	0.933239	0.00496834
D3ZEU9	D3ZEU9_RAT	Transient receptor potential cation channel subfamily V member 2 OS=Rattus norvegicus GN=Trpv2 PE=2 SV=1	9	8	0.990786	0.937481	8	8	1.02794	0.990786	1.00936	0.0214511	0.964134	0.0307752
G3V6X4	G3V6X4_RAT	E3 ubiquitin-protein ligase OS=Rattus norvegicus GN=Nedd4 PE=4 SV=1	12	8	0.903669	0.928972	10	8	0.972722	0.529661	0.938196	0.0398681	0.729316	0.230542
O35796	C1QBP_RAT	Complement component 1 Q subcomponent-binding protein, mitochondrial OS=Rattus norvegicus GN=C1qbp PE=1 SV=2	12	8	0.779849	0.787101	11	8	0.70466	0.855066	0.742254	0.0434102	0.821084	0.0392396
Q03114	CDK5_RAT	Cyclin-dependent kinase 5 OS=Rattus norvegicus GN=Cdk5 PE=1 SV=1	9	7	1.4455	2.18792	10	8	0.972749	1.00929	1.20913	0.272945	1.5986	0.680482
H1UBM7	H1UBM7_RAT	Copine 2 protein OS=Rattus norvegicus GN=LOC498972 PE=2 SV=1	10	7	1.29416	1.95885	12	8	0.879055	0.937559	1.08661	0.239663	1.4482	0.58964
F1LM24	F1LM24_RAT	Protein LOC100362928 OS=Rattus norvegicus GN=LOC100362928 PE=2 SV=1	7	7	1.07643	1.05673	9	8	0.8472	0.751597	0.961813	0.132344	0.904162	0.176167
F1LRZ9	F1LRZ9_RAT	Protein Rap2ip OS=Rattus norvegicus GN=Rap2ip PE=2 SV=1	7	7	0.990786	1.03745	8	8	1	1.09649	0.995393	0.00531988	1.06697	0.0340865
Q4G064	COQ5_RAT	2-methoxy-6-polyprenyl-1,4-benzoquinol methylase, mitochondrial OS=Rattus norvegicus GN=Coq5 PE=2 SV=1	9	7	1.13766	1.02799	11	8	0.937592	0.920471	1.03762	0.115507	0.974229	0.0620739
F1LR33	F1LR33_RAT	Lipid phosphate phosphatase-related protein type 2 OS=Rattus norvegicus GN=Lppr2 PE=2 SV=1	7	7	1.02807	1.00925	9	8	1.01853	1.04712	1.0233	0.0055034	1.02819	0.021863
F1M7X7	F1M7X7_RAT	H(+)/Cl(-) exchange transporter 3 OS=Rattus norvegicus GN=Clcn3 PE=2 SV=1	8	7	1.06655	1.00917	8	8	0.929001	1.01864	0.997777	0.0794158	1.01391	0.0054668
B0BN52	B0BN52_RAT	Mitochondrial carrier homolog 2 (C. elegans) OS=Rattus norvegicus GN=Mtch2 PE=2 SV=1	18	7	1.03756	1	18	8	1.01853	0.990786	1.02804	0.0109881	0.995393	0.00531988
Q5PQL7	ITM2C_RAT	Integral membrane protein 2C OS=Rattus norvegicus GN=Itm2c PE=2 SV=1	14	7	1.05686	0.990911	12	8	0.920474	0.911993	0.988667	0.0787418	0.951452	0.0455635
Q6AY23	P5CR2_RAT	Pyrroline-5-carboxylate reductase 2 OS=Rattus norvegicus GN=Pycr2 PE=2 SV=1	7	7	1.03756	0.990869	9	8	0.963838	1.01864	1.0007	0.0425631	1.00476	0.016034
P0CC10	LRC4B_RAT	Leucine-rich repeat-containing protein 4B OS=Rattus norvegicus GN=Lrrc4b PE=1 SV=1	11	7	1.01864	0.990832	9	8	1.03763	1.02807	1.02813	0.0109616	1.00945	0.021497
F1LP91	F1LP91_RAT	Glycogen synthase kinase-3 alpha OS=Rattus norvegicus GN=Gsk3a PE=2 SV=1	10	7	1	0.9908	13	8	0.990856	0.972763	0.995428	0.00527927	0.981781	0.0104139
P08081	CLCA_RAT	Clathrin light chain A OS=Rattus norvegicus GN=Clta PE=1 SV=1	9	7	0.972763	0.972763	8	8	0.937561	0.98174	0.955162	0.0203235	0.977251	0.00518287
O88377	PI42B_RAT	Phosphatidylinositol 5-phosphate 4-kinase type-2 beta OS=Rattus norvegicus GN=Pip4k2b PE=1 SV=1	12	7	1	0.9727	10	8	0.912	1	0.956	0.0508068	0.98635	0.0157617
Q6P775	Q6P775_RAT	Fibp protein OS=Rattus norvegicus GN=Fibp PE=2 SV=1	8	7	0.98174	0.963774	9	8	0.981759	0.955019	0.981749	1.12593e-05	0.959396	0.00505481
P07323	ENOG_RAT	Gamma-enolase OS=Rattus norvegicus GN=Eno2 PE=1 SV=2	8	7	1.04712	0.96377	9	8	1	1.00929	1.02356	0.027205	0.986528	0.0262786
Q4KM60	Q4KM60_RAT	Ribosomal protein (Fragment) OS=Rattus norvegicus GN=Rpl10a PE=2 SV=1	10	7	0.955019	0.946232	8	8	0.972763	0.972763	0.963891	0.0102445	0.959498	0.0153172
F1M6B6	F1M6B6_RAT	Protein Pcdh10 (Fragment) OS=Rattus norvegicus GN=Pcdh10 PE=2 SV=1	7	7	1.19119	0.937463	8	8	1.18036	1.08648	1.18577	0.00625205	1.01197	0.0860375
D3ZJH9	D3ZJH9_RAT	Malic enzyme OS=Rattus norvegicus GN=Me2 PE=3 SV=1	10	7	0.955019	0.903639	10	8	1.01862	0.903669	0.986817	0.0367177	0.903654	1.74791e-05
P63012	RAB3A_RAT	Ras-related protein Rab-3A OS=Rattus norvegicus GN=Rab3a PE=1 SV=1	16	7	0.586132	0.570131	12	8	0.529668	0.280544	0.5579	0.0325998	0.425337	0.167193
Q5RJN0	Q5RJN0_RAT	NADH dehydrogenase (Ubiquinone) Fe-S protein 7 OS=Rattus norvegicus GN=Ndufs7 PE=2 SV=1	9	6	1.05686	1.04714	13	8	0.954945	0.744713	1.0059	0.0588401	0.895924	0.174604
Q0D2L2	Q0D2L2_RAT	Similar to ribosomal protein, mitochondrial, S22 OS=Rattus norvegicus GN=LOC683519 PE=2 SV=1	6	6	0.928936	1.02796	10	8	0.487542	0.570158	0.708239	0.254839	0.799059	0.264313
G3V7Y3	G3V7Y3_RAT	ATP synthase subunit delta, mitochondrial OS=Rattus norvegicus GN=Atp5d PE=3 SV=1	7	6	1.05686	1.0186	10	8	1.06652	0.895335	1.06169	0.00557974	0.956968	0.0711673
F1LV09	F1LV09_RAT	Uncharacterized protein (Fragment) OS=Rattus norvegicus PE=3 SV=1	6	6	0.963855	1.00925	9	8	1.00934	1.08648	0.9866	0.0262627	1.04787	0.0445894
Q63116	Q63116_RAT	Tyrosine-protein kinase receptor OS=Rattus norvegicus GN=Kit PE=2 SV=1	7	6	0.990786	0.990786	9	8	0.816559	1.03756	0.903673	0.10059	1.01417	0.027005
P11884	ALDH2_RAT	Aldehyde dehydrogenase, mitochondrial OS=Rattus norvegicus GN=Aldh2 PE=1 SV=1	8	6	0.955019	0.972782	9	8	0.608132	0.758553	0.781575	0.200275	0.865667	0.123685
O08651	SERA_RAT	D-3-phosphoglycerate dehydrogenase OS=Rattus norvegicus GN=Phgdh PE=1 SV=3	7	6	0.972763	0.903696	9	8	1.09659	1.08648	1.03468	0.0714909	0.99509	0.105532
B0BMT9	B0BMT9_RAT	Sqrdl protein OS=Rattus norvegicus GN=Sqrdl PE=2 SV=1	6	6	0.98174	0.8871	8	8	0.972731	0.911993	0.977236	0.0052009	0.899546	0.0143718
D3ZH14	D3ZH14_RAT	Protein Tmcc1 OS=Rattus norvegicus GN=Tmcc1 PE=2 SV=1	9	6	1.8031	0.879012	9	8	0.954991	1.06655	1.37905	0.489656	0.972782	0.108277
D3ZEI4	D3ZEI4_RAT	Uncharacterized protein OS=Rattus norvegicus PE=4 SV=1	7	5	1.27065	1.38043	9	8	1.08642	1.16945	1.17854	0.106363	1.27494	0.121808
G3V743	G3V743_RAT	Glucosidase 1 OS=Rattus norvegicus GN=Mogs PE=4 SV=1	8	5	1	1.1272	8	8	1.03752	1.05686	1.01876	0.0216613	1.09203	0.0406114
P18666	ML12B_RAT	Myosin regulatory light chain 12B OS=Rattus norvegicus GN=Myl12b PE=1 SV=3	12	5	0.920471	1.0093	13	8	0.862922	1.55594	0.891697	0.0332261	1.28262	0.315602
D3ZLT1	D3ZLT1_RAT	NADH dehydrogenase (Ubiquinone) 1 beta subcomplex, 7 (Predicted) OS=Rattus norvegicus GN=Ndufb7 PE=4 SV=1	13	5	1.00929	1	21	8	0.963868	1.00929	0.986577	0.026222	1.00464	0.00536094
P11506	AT2B2_RAT	Plasma membrane calcium-transporting ATPase 2 OS=Rattus norvegicus GN=Atp2b2 PE=2 SV=2	23	5	0.831739	1	17	8	0.772678	1.55594	0.802208	0.0340991	1.27797	0.32097
D3ZT90	D3ZT90_RAT	Glutaryl-Coenzyme A dehydrogenase (Predicted) OS=Rattus norvegicus GN=Gcdh PE=3 SV=1	13	5	1.05686	0.972733	11	8	0.903602	0.911993	0.980231	0.0884828	0.942363	0.0350684
P23576	GBRA2_RAT	Gamma-aminobutyric acid receptor subunit alpha-2 OS=Rattus norvegicus GN=Gabra2 PE=2 SV=1	11	5	0.963855	0.963855	12	8	1.00924	1.16945	0.986547	0.026202	1.06665	0.118702
F1M4I4	F1M4I4_RAT	Protein LOC100361915 (Fragment) OS=Rattus norvegicus GN=Vps51 PE=2 SV=1	5	5	1.30617	0.751567	8	8	1	0.955019	1.15308	0.176765	0.853293	0.117463
Q920F5	DCMC_RAT	Malonyl-CoA decarboxylase, mitochondrial OS=Rattus norvegicus GN=Mlycd PE=2 SV=1	5	5	0.660677	0.570164	9	8	1	1.00929	0.830338	0.195908	0.789725	0.253527
F1MAR6	F1MAR6_RAT	Protein Prodh OS=Rattus norvegicus GN=Prodh PE=4 SV=1	7	4	1.85357	1.40612	9	8	1.04711	1.12714	1.45034	0.465606	1.26663	0.161066
D4AA13	D4AA13_RAT	Uncharacterized protein OS=Rattus norvegicus PE=2 SV=1	21	17	1.02807	1.01861	11	7	1.64425	2.67881	1.33616	0.355756	1.84871	0.958518
P54282	CAC1A_RAT	Voltage-dependent P/Q-type calcium channel subunit alpha-1A OS=Rattus norvegicus GN=Cacna1a PE=1 SV=1	27	16	1.3678	1.88811	14	7	1.00921	0.990786	1.18851	0.207031	1.43945	0.518073
D4AD82	D4AD82_RAT	Protein Grlf1 OS=Rattus norvegicus GN=Arhgap35 PE=4 SV=1	18	16	0.972763	1.00924	7	7	0.963771	0.928936	0.968267	0.00519105	0.969089	0.046364
G3V9M3	G3V9M3_RAT	Protein Wdr47 OS=Rattus norvegicus GN=Wdr47 PE=4 SV=1	20	15	1.00929	1.02806	8	7	0.911963	0.937559	0.960624	0.056189	0.982808	0.0522499
Q6P6V0	G6PI_RAT	Glucose-6-phosphate isomerase OS=Rattus norvegicus GN=Gpi PE=1 SV=1	17	14	0.57544	0.549545	9	7	0.937542	0.963855	0.756491	0.20906	0.7567	0.239202
G3V6G7	G3V6G7_RAT	Polyribonucleotide nucleotidyltransferase 1 OS=Rattus norvegicus GN=Pnpt1 PE=4 SV=1	17	13	1.04712	1.03749	7	7	1.04715	1.09649	1.04713	1.65722e-05	1.06699	0.0340662
F1M135	F1M135_RAT	Uncharacterized protein (Fragment) OS=Rattus norvegicus PE=4 SV=1	13	13	1.05686	0.534559	7	7	0.990816	1.00929	1.02384	0.0381302	0.771922	0.274083
Q5RKI8	ABCB8_RAT	ATP-binding cassette sub-family B member 8, mitochondrial OS=Rattus norvegicus GN=Abcb8 PE=2 SV=1	14	12	1.6292	2.33333	8	7	0.946217	0.963855	1.28771	0.394318	1.64859	0.790668
B5DFB4	B5DFB4_RAT	Tetratricopeptide repeat domain 7B OS=Rattus norvegicus GN=Ttc7b PE=2 SV=1	17	12	1.72176	1.29408	9	7	1.0186	1	1.37018	0.405971	1.14704	0.169786
P11598	PDIA3_RAT	Protein disulfide-isomerase A3 OS=Rattus norvegicus GN=Pdia3 PE=1 SV=2	13	12	0.990786	1.04706	8	7	1.04713	1.00929	1.01896	0.0325325	1.02817	0.0218105
G3V6W6	G3V6W6_RAT	Protein LOC100365869 OS=Rattus norvegicus GN=LOC100365869 PE=3 SV=1	14	12	1.03756	1.02801	8	7	0.376672	0.608125	0.707116	0.381563	0.818069	0.242423
G3V7J0	G3V7J0_RAT	Aldehyde dehydrogenase family 6, subfamily A1, isoform CRA_b OS=Rattus norvegicus GN=Aldh6a1 PE=3 SV=1	12	12	1.01864	1.01864	9	7	1.05682	1.08648	1.03773	0.0220444	1.05256	0.0391692
P14604	ECHM_RAT	Enoyl-CoA hydratase, mitochondrial OS=Rattus norvegicus GN=Echs1 PE=1 SV=1	14	12	0.955019	1.01862	9	7	0.49665	1.67504	0.725834	0.264639	1.34683	0.378984
D3ZS72	D3ZS72_RAT	Protein Prex1 OS=Rattus norvegicus GN=Prex1 PE=4 SV=1	12	12	0.990786	1	7	7	1.05678	0.870928	1.02379	0.0381044	0.935464	0.0745195
P63004	LIS1_RAT	Platelet-activating factor acetylhydrolase IB subunit alpha OS=Rattus norvegicus GN=Pafah1b1 PE=1 SV=2	15	12	0.685495	0.737935	10	7	1.01869	1.08648	0.852091	0.192369	0.91221	0.201235
D3ZQP6	D3ZQP6_RAT	Protein Sema7a OS=Rattus norvegicus GN=Sema7a PE=4 SV=1	13	11	1.02807	1.07649	9	7	1.00928	1.27065	1.01867	0.0108487	1.17357	0.112098
E9PTD4	E9PTD4_RAT	Protein Sept4 OS=Rattus norvegicus GN=Sept4 PE=2 SV=1	18	11	1.02807	1.03763	9	7	0.428534	0.879044	0.7283	0.34614	0.958335	0.0915583
Q8VGC3	CACB2_RAT	Voltage-dependent L-type calcium channel subunit beta-2 OS=Rattus norvegicus GN=Cacnb2 PE=1 SV=2	20	11	1.05686	1	15	7	1.18035	2.31214	1.1186	0.0712957	1.65607	0.757564
F1LUA1	F1LUA1_RAT	Protein Eea1 (Fragment) OS=Rattus norvegicus GN=Eea1 PE=2 SV=1	13	11	0.972763	0.990856	10	7	0.809144	1.00929	0.890953	0.0944652	1.00007	0.0106402
O35547	ACSL4_RAT	Long-chain-fatty-acid--CoA ligase 4 OS=Rattus norvegicus GN=Acsl4 PE=2 SV=1	15	11	1	0.9817	8	7	0.920474	0.911993	0.960237	0.0459142	0.946846	0.0402455
D4A9D2	D4A9D2_RAT	Clathrin coat assembly protein AP180 OS=Rattus norvegicus GN=Snap91 PE=2 SV=1	13	11	0.972763	0.972763	10	7	1.03748	0.911993	1.00512	0.0373663	0.942378	0.0350855
Q63151	ACSL3_RAT	Long-chain-fatty-acid--CoA ligase 3 OS=Rattus norvegicus GN=Acsl3 PE=1 SV=1	17	11	0.98174	0.954938	11	7	1.00916	1.11682	0.995449	0.0158299	1.03588	0.0934621
P62198	PRS8_RAT	26S protease regulatory subunit 8 OS=Rattus norvegicus GN=Psmc5 PE=1 SV=1	12	11	0.911993	0.937528	7	7	0.322074	0.654622	0.617033	0.34059	0.796075	0.163336
F1LRE1	F1LRE1_RAT	Glutathione reductase (Fragment) OS=Rattus norvegicus GN=Gsr PE=2 SV=1	11	10	1.29416	1.7061	7	7	0.946312	1.05686	1.12024	0.200832	1.38148	0.374837
D4A311	D4A311_RAT	NADH dehydrogenase (Ubiquinone) 1 alpha subcomplex, 8 OS=Rattus norvegicus GN=Ndufa8 PE=4 SV=1	15	10	0.903669	1.1482	12	7	0.9727	1	0.938184	0.0398551	1.0741	0.0855643
O88420	SCN8A_RAT	Sodium channel protein type 8 subunit alpha OS=Rattus norvegicus GN=Scn8a PE=1 SV=1	13	10	1.04712	1.05686	10	7	0.946232	0.955019	0.996676	0.0582477	1.00594	0.0587974
F1MAK3	F1MAK3_RAT	Protein Rics OS=Rattus norvegicus GN=Arhgap32 PE=4 SV=1	10	10	0.963855	1.04713	9	7	0.870953	1.14811	0.917404	0.0536373	1.09762	0.0582968
D4ADE8	D4ADE8_RAT	Protein Ddx3x OS=Rattus norvegicus GN=Ddx3x PE=3 SV=1	22	10	1.09649	1.02807	17	7	1.08639	1.06655	1.09144	0.00583149	1.04731	0.022218
D3ZH36	D3ZH36_RAT	Uncharacterized protein OS=Rattus norvegicus GN=Elfn2-ps1 PE=4 SV=1	18	10	1.07643	1.02799	8	7	1.06662	1.01864	1.07152	0.00566215	1.02331	0.00539589
D3Z8C7	D3Z8C7_RAT	Protein Wdr48 OS=Rattus norvegicus GN=Wdr48 PE=4 SV=1	12	10	1.06655	1.00917	8	7	1.01857	1.03756	1.04256	0.0277016	1.02337	0.0163894
D4A7M0	D4A7M0_RAT	Uncharacterized protein OS=Rattus norvegicus PE=2 SV=1	11	10	1	0.9908	7	7	0.928922	0.98174	0.964461	0.0410369	0.98627	0.005231
D3Z9J5	D3Z9J5_RAT	Vacuolar protein sorting 26 (Yeast), isoform CRA_e OS=Rattus norvegicus GN=Vps26a PE=4 SV=1	12	10	0.972763	0.981809	10	7	1	1.00929	0.986381	0.0157255	0.995547	0.0158633
F1M7K7	F1M7K7_RAT	Voltage-dependent calcium channel gamma-8 subunit (Fragment) OS=Rattus norvegicus GN=Cacng8 PE=2 SV=1	17	10	1.03756	0.981739	9	7	2.7797	1.22459	1.90863	1.00582	1.10316	0.14021
P48500	TPIS_RAT	Triosephosphate isomerase OS=Rattus norvegicus GN=Tpi1 PE=1 SV=2	12	10	0.963855	0.946217	7	7	0.954982	0.78703	0.959419	0.00512313	0.866623	0.0919067
Q4FZT9	PSMD2_RAT	26S proteasome non-ATPase regulatory subunit 2 OS=Rattus norvegicus GN=Psmd2 PE=2 SV=1	14	10	0.963855	0.937542	8	7	0.61381	1.47232	0.788833	0.202099	1.20493	0.308754
Q7TQ25	Q7TQ25_RAT	Oligodendrocyte myelin glycoprotein OS=Rattus norvegicus GN=Omg PE=2 SV=1	13	10	0.83949	0.9205	10	7	1.02801	1.05686	0.933748	0.10884	0.98868	0.0787267
Q91ZN1	COR1A_RAT	Coronin-1A OS=Rattus norvegicus GN=Coro1a PE=1 SV=3	12	10	1.29416	0.878996	8	7	1.41908	1.09649	1.35662	0.0721201	0.987743	0.125571
D3ZZP2	D3ZZP2_RAT	Protein Rab39 OS=Rattus norvegicus GN=Rab39a PE=3 SV=1	12	9	1.05686	1.12725	7	7	1.06661	1.00929	1.06174	0.00563137	1.06827	0.0681045
F1LPF5	F1LPF5_RAT	Heat shock 70 kDa protein 1A/1B (Fragment) OS=Rattus norvegicus GN=Hspa1a PE=2 SV=1	18	9	0.972763	1.07646	21	7	1.02798	0.98174	1.00037	0.0318795	1.0291	0.0546863
Q68FX9	SIR5_RAT	NAD-dependent protein deacylase sirtuin-5, mitochondrial OS=Rattus norvegicus GN=Sirt5 PE=2 SV=1	12	9	1.12714	1.05681	8	7	1.92301	0.870928	1.52508	0.459495	0.963868	0.107318
P36876	2ABA_RAT	Serine/threonine-protein phosphatase 2A 55 kDa regulatory subunit B alpha isoform OS=Rattus norvegicus GN=Ppp2r2a PE=2 SV=1	14	9	0.990786	1.05677	9	7	0.972838	1.08648	0.981812	0.0103622	1.07163	0.0171543
D3ZFJ6	D3ZFJ6_RAT	Lactamase, beta (Predicted) OS=Rattus norvegicus GN=Lactb PE=4 SV=1	9	9	1	1.0471	8	7	1.05682	1.00929	1.02841	0.0328066	1.02819	0.0218323
D3ZP34	D3ZP34_RAT	Uncharacterized protein OS=Rattus norvegicus PE=4 SV=1	12	9	1.02807	1.03763	10	7	0.887098	0.895335	0.957582	0.0813879	0.966481	0.0821523
B5DFJ4	B5DFJ4_RAT	Protein Vps18 OS=Rattus norvegicus GN=Vps18 PE=2 SV=1	12	9	1.10668	1.02811	8	7	0.895347	0.98174	1.00102	0.122016	1.00492	0.0267718
Q5U322	Q5U322_RAT	Carboxypeptidase E OS=Rattus norvegicus GN=Cpe PE=2 SV=1	13	9	0.972763	1.02802	8	7	1.06652	1.45879	1.01964	0.0541313	1.2434	0.248707
D3ZW15	D3ZW15_RAT	Protein Sec24b OS=Rattus norvegicus GN=Sec24b PE=4 SV=1	9	9	1	1.0093	7	7	0.711178	1.31822	0.855589	0.166751	1.16376	0.178354
F1LSH6	F1LSH6_RAT	Potassium/sodium hyperpolarization-activated cyclic nucleotide-gated channel 1 OS=Rattus norvegicus GN=Hcn1 PE=2 SV=1	14	9	1.02807	1	12	7	0.824087	0.831739	0.926077	0.117767	0.91587	0.0971454
P85515	ACTZ_RAT	Alpha-centractin OS=Rattus norvegicus GN=Actr1a PE=1 SV=1	20	9	1.03756	0.990869	20	7	0.887132	0.903669	0.962346	0.0868496	0.947269	0.0503453
Q5XII9	MFR1L_RAT	Mitochondrial fission regulator 1-like OS=Rattus norvegicus GN=Mtfr1l PE=2 SV=1	11	9	0.990786	0.990786	8	7	1.05674	1.06655	1.02376	0.0380791	1.02867	0.0437442
D3ZRC4	D3ZRC4_RAT	Similar to intracellular membrane-associated calcium-independent phospholipase A2 gamma (Predicted), isoform CRA_b OS=Rattus norvegicus GN=Pnpla8 PE=4 SV=1	9	9	0.990786	0.98167	8	7	0.912069	1.05686	0.951428	0.0454469	1.01926	0.0434101
P27952	RS2_RAT	40S ribosomal protein S2 OS=Rattus norvegicus GN=Rps2 PE=1 SV=1	12	9	0.758553	0.946219	9	7	0.920452	1.07643	0.839502	0.0934727	1.01132	0.0751754
D4A781	D4A781_RAT	Protein Ipo5 OS=Rattus norvegicus GN=Ipo5 PE=4 SV=1	9	9	0.98174	0.903593	8	7	0.349946	0.76558	0.665843	0.364766	0.834586	0.0796822
P63144	KCAB1_RAT	Voltage-gated potassium channel subunit beta-1 OS=Rattus norvegicus GN=Kcnab1 PE=1 SV=1	12	9	1.11682	0.564887	8	7	0.920482	0.963855	1.01865	0.113355	0.764371	0.230344
D3ZGX7	D3ZGX7_RAT	Protein LYRIC OS=Rattus norvegicus GN=Mtdh PE=2 SV=1	8	8	1.65948	1.81962	8	7	0.946246	1.06655	1.30286	0.411783	1.44308	0.434781
G3V7M0	G3V7M0_RAT	Protein Cnot1 OS=Rattus norvegicus GN=Cnot1 PE=4 SV=1	9	8	1.02807	1.14825	8	7	0.831723	0.855066	0.929895	0.113359	1.00166	0.169268
Q6TUG0	DJB11_RAT	DnaJ homolog subfamily B member 11 OS=Rattus norvegicus GN=Dnajb11 PE=2 SV=1	9	8	1.07643	1.06652	7	7	1.02801	1.05686	1.05222	0.027955	1.06169	0.00557959
D3ZXA6	D3ZXA6_RAT	Protein Pdpr OS=Rattus norvegicus GN=Pdpr PE=3 SV=1	10	8	1.02807	1.03763	8	7	0.772627	0.78703	0.900347	0.147478	0.912328	0.144683
G3V986	G3V986_RAT	Potassium voltage gated channel, Shal-related family, member 2 OS=Rattus norvegicus GN=Kcnd2 PE=4 SV=1	12	8	1.01864	1.03759	7	7	0.679248	0.779849	0.848945	0.195949	0.908718	0.148806
Q3MHT2	Q3MHT2_RAT	Cysteine desulfurase, mitochondrial OS=Rattus norvegicus GN=Nfs1 PE=2 SV=1	10	8	0.955019	1.03753	8	7	1.0186	0.963855	0.986811	0.0367101	1.00069	0.0425373
Q9Z2X5	HOME3_RAT	Homer protein homolog 3 OS=Rattus norvegicus GN=Homer3 PE=2 SV=2	8	8	1	1.0375	7	7	1.05673	1.07643	1.02836	0.0327517	1.05696	0.0224741
F1LRX1	F1LRX1_RAT	Protein Eif4g2 (Fragment) OS=Rattus norvegicus GN=Eif4g2 PE=2 SV=1	10	8	1.09649	1.02807	7	7	1.12724	1.18036	1.11187	0.0177544	1.10421	0.0879239
P47971	NPTX1_RAT	Neuronal pentraxin-1 OS=Rattus norvegicus GN=Nptx1 PE=1 SV=1	9	8	1.01864	1.01864	9	7	1.02796	1.04712	1.0233	0.00537916	1.03288	0.0164425
G3V7X2	G3V7X2_RAT	Secretogranin 2, isoform CRA_a OS=Rattus norvegicus GN=Scg2 PE=4 SV=1	10	8	1.04712	1.01853	10	7	0.61376	0.591576	0.83044	0.250201	0.805055	0.246504
D3ZWX4	D3ZWX4_RAT	Protein Nckipsd OS=Rattus norvegicus GN=Nckipsd PE=4 SV=1	10	8	0.972763	1.00924	7	7	0.380209	1.04712	0.676486	0.342111	1.02818	0.0218696
P97546	NPTN_RAT	Neuroplastin OS=Rattus norvegicus GN=Nptn PE=1 SV=2	13	8	0.6668	1	7	7	0.963915	1.02807	0.815357	0.171539	1.01403	0.016204
B2GUV2	B2GUV2_RAT	Vacuolar protein sorting 52 (Yeast), isoform CRA_b OS=Rattus norvegicus GN=Vps52 PE=2 SV=1	9	8	1.00929	0.990816	7	7	0.990869	1.03756	1.00008	0.0106325	1.01419	0.0269878
B4F7A9	B4F7A9_RAT	Casein kinase 2, alpha prime polypeptide OS=Rattus norvegicus GN=Csnk2a2 PE=2 SV=1	10	8	0.98174	0.98174	9	7	1.83647	2.65463	1.40911	0.493481	1.81819	0.965845
Q9Z269	VAPB_RAT	Vesicle-associated membrane protein-associated protein B OS=Rattus norvegicus GN=Vapb PE=1 SV=3	13	8	0.928936	0.946215	12	7	0.955005	1.07643	0.941971	0.015051	1.01132	0.0751777
Q5CD99	Q5CD99_RAT	Putative UDP-GalNAc: polypeptide N-acetylgalactosaminyltransferase OS=Rattus norvegicus GN=Wbscr17 PE=2 SV=1	9	8	0.963855	0.937542	7	7	0.981706	0.580754	0.972781	0.0103062	0.759148	0.205992
D3ZWL6	D3ZWL6_RAT	Adenosylhomocysteinase OS=Rattus norvegicus GN=Ahcyl2 PE=2 SV=1	23	8	0.911993	0.862927	22	7	0.251184	0.544514	0.581589	0.381518	0.703721	0.183836
Q5M9F7	Q5M9F7_RAT	ARP10 actin-related protein 10 homolog (S. cerevisiae) OS=Rattus norvegicus GN=Actr10 PE=2 SV=1	8	8	0.758553	0.758553	7	7	0.539511	0.478629	0.649032	0.126464	0.618591	0.161614
Q5D059	Q5D059_RAT	Heterogeneous nuclear ribonucleoprotein K OS=Rattus norvegicus GN=Hnrnpk PE=2 SV=1	10	8	0.855066	0.731167	7	7	0.9817	1	0.918383	0.073112	0.865584	0.155211
Q6PDV6	Q6PDV6_RAT	40S ribosomal protein S14 OS=Rattus norvegicus GN=Rps14 PE=2 SV=1	10	7	1.01864	1.54182	9	7	0.963855	0.963855	0.991248	0.0316305	1.25284	0.333685
G3V964	G3V964_RAT	Neurotrimin OS=Rattus norvegicus GN=Ntm PE=4 SV=1	14	7	1.51355	1.0666	16	7	0.794287	1.69033	1.15392	0.415265	1.37846	0.360114
Q3B7U9	FKBP8_RAT	Peptidyl-prolyl cis-trans isomerase FKBP8 OS=Rattus norvegicus GN=Fkbp8 PE=2 SV=1	9	7	1.01864	1.04716	9	7	1.1482	1	1.08342	0.0748008	1.02358	0.0272296
Q5M949	Q5M949_RAT	Nipsnap homolog 3A (C. elegans) OS=Rattus norvegicus GN=Nipsnap3b PE=2 SV=1	11	7	1.07643	1.04704	10	7	1	1.01864	1.03821	0.0441247	1.03284	0.016396
Q5BKC9	NGEF_RAT	Ephexin-1 OS=Rattus norvegicus GN=Ngef PE=1 SV=2	8	7	1.09649	1.0375	9	7	0.990786	0.990786	1.04364	0.0610291	1.01414	0.0269705
G3V8F5	G3V8F5_RAT	Mitochondrial import receptor subunit TOM40 homolog OS=Rattus norvegicus GN=Tomm40 PE=4 SV=1	9	7	1.04712	1.03749	10	7	1.05674	1.06655	1.05193	0.00555422	1.05202	0.0167813
Q5RK08	Q5RK08_RAT	Glioblastoma amplified sequence OS=Rattus norvegicus GN=Gbas PE=2 SV=1	12	7	1	1.0186	13	7	1.00933	1.13766	1.00466	0.00538598	1.07813	0.0687373
G3V7K6	G3V7K6_RAT	Single-stranded DNA-binding protein OS=Rattus norvegicus GN=Ssbp1 PE=3 SV=1	9	7	1	1.0186	8	7	0.879058	1.04712	0.939529	0.0698261	1.03286	0.0164663
P10111	PPIA_RAT	Peptidyl-prolyl cis-trans isomerase A OS=Rattus norvegicus GN=Ppia PE=1 SV=2	7	7	0.98174	1.01855	7	7	0.929001	1.01864	0.95537	0.0304488	1.0186	4.97985e-05
Q5HZE4	MTNA_RAT	Methylthioribose-1-phosphate isomerase OS=Rattus norvegicus GN=Mri1 PE=2 SV=1	9	7	0.895335	1.01853	8	7	0.887134	0.724428	0.891235	0.00473493	0.871481	0.169802
D4A6D8	LRRT1_RAT	Leucine-rich repeat transmembrane neuronal protein 1 OS=Rattus norvegicus GN=Lrrtm1 PE=3 SV=1	9	7	0.972763	1.00924	9	7	1.06662	1.10668	1.01969	0.05419	1.05796	0.0562588
D3ZCZ9	D3ZCZ9_RAT	Protein LOC679739 OS=Rattus norvegicus GN=LOC679739 PE=4 SV=1	16	7	0.990786	1.00921	11	7	1.08643	1.10668	1.03861	0.0552214	1.05795	0.0562744
D3ZT47	D3ZT47_RAT	Protein LOC100361389 OS=Rattus norvegicus GN=Fam171a2 PE=4 SV=1	8	7	1.04712	1	8	7	1.01853	0.990786	1.03282	0.016508	0.995393	0.00531988
Q63570	PRS6B_RAT	26S protease regulatory subunit 6B OS=Rattus norvegicus GN=Psmc4 PE=1 SV=1	8	7	0.955019	1	9	7	0.672977	0.591576	0.813998	0.162837	0.795788	0.235804
G3V9A2	G3V9A2_RAT	Myosin light polypeptide 6 OS=Rattus norvegicus GN=Myl6b PE=4 SV=1	11	7	0.903669	0.9728	11	7	1.02803	1.08648	0.96585	0.0718007	1.02964	0.0656358
D4AE56	D4AE56_RAT	Prostaglandin E synthase 2 (Predicted), isoform CRA_b OS=Rattus norvegicus GN=Ptges2 PE=4 SV=1	9	7	0.990786	0.972654	7	7	1.05682	1.00929	1.0238	0.0381265	0.99097	0.021149
D3ZGN2	D3ZGN2_RAT	Copine 5 protein OS=Rattus norvegicus GN=Cpne5 PE=2 SV=1	15	7	0.990786	0.963737	14	7	0.954973	1.19119	0.972879	0.0206764	1.07746	0.131317
Q704E8	ABCB7_RAT	ATP-binding cassette sub-family B member 7, mitochondrial OS=Rattus norvegicus GN=Abcb7 PE=2 SV=1	8	7	1.34282	0.203303	8	7	1.03746	1.07643	1.19014	0.176301	0.639865	0.504098
Q8VIN2	Q8VIN2_RAT	Annexin OS=Rattus norvegicus GN=Anxa7 PE=2 SV=1	7	6	1.78635	2.14773	8	7	1.73774	1.83655	1.76205	0.0280657	1.99214	0.179662
D4A7L4	D4A7L4_RAT	NADH dehydrogenase (Ubiquinone) 1 beta subcomplex, 11 (Predicted) OS=Rattus norvegicus GN=Ndufb11 PE=4 SV=1	14	6	1.38045	1.61444	12	7	0.758557	1.54178	1.0695	0.359052	1.57811	0.0419487
G3V7H7	G3V7H7_RAT	Synaptic vesicle glycoprotein 2B OS=Rattus norvegicus GN=Sv2b PE=4 SV=1	9	6	1.14811	1.34271	9	7	0.912091	1.01864	1.0301	0.136263	1.18068	0.187101
F1LQC6	F1LQC6_RAT	Coiled-coil and C2 domain-containing protein 1A OS=Rattus norvegicus GN=Cc2d1a PE=2 SV=1	6	6	1.00929	1.09649	8	7	0.9727	1	0.990993	0.0211226	1.04824	0.0557072
Q9JHU0	DPYL5_RAT	Dihydropyrimidinase-related protein 5 OS=Rattus norvegicus GN=Dpysl5 PE=1 SV=1	7	6	0.420734	1.08646	8	7	0.955053	0.946253	0.687893	0.308489	1.01636	0.0809491
D3Z873	D3Z873_RAT	Adaptor-related protein complex 3, sigma 1 subunit (Predicted), isoform CRA_b OS=Rattus norvegicus GN=Ap3s1 PE=4 SV=1	7	6	1.07643	1.08644	7	7	1.0568	1.09649	1.06661	0.0113322	1.09146	0.00580479
D4A921	D4A921_RAT	Protein Trim46 OS=Rattus norvegicus GN=Trim46 PE=2 SV=1	6	6	1	1.0864	7	7	0.981759	0.955019	0.99088	0.0105314	1.02071	0.0758531
P02091	HBB1_RAT	Hemoglobin subunit beta-1 OS=Rattus norvegicus GN=Hbb PE=1 SV=3	11	6	0.963855	1.05687	14	7	0.937557	1.83655	0.950706	0.0151832	1.44671	0.450148
F1M2F8	F1M2F8_RAT	Protein Fmnl2 (Fragment) OS=Rattus norvegicus GN=Fmnl2 PE=2 SV=1	10	6	0.870928	1.03745	7	7	1	0.903669	0.935464	0.0745195	0.970559	0.0772385
P97610	SYT12_RAT	Synaptotagmin-12 OS=Rattus norvegicus GN=Syt12 PE=2 SV=1	7	6	1.06655	1.00917	7	7	0.946215	0.928936	1.00638	0.0694774	0.969054	0.0463243
F1MAF8	F1MAF8_RAT	Uncharacterized protein OS=Rattus norvegicus PE=4 SV=1	7	6	1.08648	1	10	7	1.05684	1.01864	1.07166	0.0171149	1.00932	0.0107625
D3ZPJ0	D3ZPJ0_RAT	Protein Shisa7 OS=Rattus norvegicus GN=Shisa7 PE=2 SV=1	8	6	1.02807	1	9	7	0.98174	0.98174	1.0049	0.0267467	0.99087	0.0105426
F1M510	F1M510_RAT	Cofilin-1 (Fragment) OS=Rattus norvegicus GN=Cfl1 PE=2 SV=1	8	6	0.972763	1	8	7	0.972717	0.937559	0.97274	2.63278e-05	0.968779	0.0360506
F8WG12	F8WG12_RAT	Receptor-type tyrosine-protein phosphatase epsilon (Fragment) OS=Rattus norvegicus GN=Ptpre PE=4 SV=1	6	6	0.963855	0.990843	8	7	0.903655	0.887154	0.933755	0.0347567	0.938999	0.0598651
P63081	VATL_RAT	V-type proton ATPase 16 kDa proteolipid subunit OS=Rattus norvegicus GN=Atp6v0c PE=2 SV=1	25	6	1.04712	0.98178	16	7	0.990836	1.3678	1.01898	0.032496	1.17479	0.22287
B1H2A2	B1H2A2_RAT	Fsd1 protein OS=Rattus norvegicus GN=Fsd1 PE=2 SV=1	8	6	1.01864	0.972802	7	7	0.9908	1	1.00472	0.0160741	0.986401	0.0157026
Q4V8B7	HSDL1_RAT	Inactive hydroxysteroid dehydrogenase-like protein 1 OS=Rattus norvegicus GN=Hsdl1 PE=2 SV=1	7	6	1.04712	0.972775	7	7	0.895331	0.972763	0.971226	0.0876358	0.972769	7.05707e-06
Q68FT4	Q68FT4_RAT	Suclg2 protein (Fragment) OS=Rattus norvegicus GN=Suclg2 PE=2 SV=1	6	6	1	0.9638	7	7	0.831756	0.946253	0.915878	0.0971356	0.955026	0.0101309
O70257	STX7_RAT	Syntaxin-7 OS=Rattus norvegicus GN=Stx7 PE=1 SV=4	10	6	0.98174	0.946201	12	7	0.98174	0.98174	0.98174	0	0.96397	0.0205184
Q6AXT5	RAB21_RAT	Ras-related protein Rab-21 OS=Rattus norvegicus GN=Rab21 PE=2 SV=1	6	6	1.8031	0.912009	8	7	3.25091	2.01369	2.527	0.835891	1.46285	0.636058
F8WG67	F8WG67_RAT	Cytosolic acyl coenzyme A thioester hydrolase (Fragment) OS=Rattus norvegicus GN=Acot7 PE=4 SV=1	6	6	0.963855	0.448771	8	7	0.990832	1.01864	0.977344	0.0155751	0.733706	0.329015
Q812E9	GPM6A_RAT	Neuronal membrane glycoprotein M6-a OS=Rattus norvegicus GN=Gpm6a PE=1 SV=1	5	5	1.73792	1.33055	10	7	2.31228	1.81984	2.0251	0.331608	1.57519	0.282488
Q6P9U9	Q6P9U9_RAT	Inosine-5'-monophosphate dehydrogenase OS=Rattus norvegicus GN=Impdh2 PE=2 SV=1	5	5	1.10668	1.11698	8	7	0.98173	0.794344	1.04421	0.0721424	0.95566	0.186272
D3ZTA5	D3ZTA5_RAT	Syntaxin-6 OS=Rattus norvegicus GN=Stx6 PE=2 SV=1	7	5	1.01864	0.990832	8	7	1.0375	0.98174	1.02807	0.0108896	0.986286	0.00524961
B1WBW9	B1WBW9_RAT	Abhd10 protein OS=Rattus norvegicus GN=Abhd10 PE=2 SV=1	7	5	0.955019	0.9639	8	7	0.895342	0.920471	0.925181	0.0344541	0.942186	0.0250738
F8WFN2	F8WFN2_RAT	Paraplegin OS=Rattus norvegicus GN=Spg7 PE=4 SV=1	5	5	1.00929	0.963868	7	7	1.05682	1.00929	1.03305	0.0274457	0.986577	0.026222
B0K020	CISD1_RAT	CDGSH iron-sulfur domain-containing protein 1 OS=Rattus norvegicus GN=Cisd1 PE=3 SV=1	11	5	1.39315	0.963778	11	7	1.55591	0.895335	1.47453	0.0939741	0.929557	0.0395155
F1LT47	F1LT47_RAT	Protein Ppp2r5c (Fragment) OS=Rattus norvegicus GN=Ppp2r5c PE=2 SV=1	7	5	0.862962	0.954953	9	7	0.9638	1	0.913381	0.058219	0.977477	0.0260077
D4ABP4	D4ABP4_RAT	Rab3 GTPase-activating protein non-catalytic subunit OS=Rattus norvegicus GN=Rab3gap2 PE=2 SV=1	19	5	0.946253	0.903671	13	7	1.27057	0.98174	1.10841	0.187243	0.942706	0.0450727
Q641X3	HEXA_RAT	Beta-hexosaminidase subunit alpha OS=Rattus norvegicus GN=Hexa PE=2 SV=1	6	5	0.78703	0.903668	7	7	0.870987	0.862962	0.829008	0.0484729	0.883315	0.0235015
B0BN93	PSD13_RAT	26S proteasome non-ATPase regulatory subunit 13 OS=Rattus norvegicus GN=Psmd13 PE=1 SV=1	5	5	1.01864	0.879087	8	7	0.824092	0.758553	0.921366	0.112323	0.81882	0.0695907
F8WFL3	F8WFL3_RAT	Probable proline--tRNA ligase, mitochondrial (Fragment) OS=Rattus norvegicus GN=Pars2 PE=3 SV=1	5	5	1.13766	0.879067	8	7	1.0375	0.937559	1.08758	0.057824	0.908313	0.0337701
G3V8Q1	G3V8Q1_RAT	Coatomer protein complex, subunit epsilon (Predicted), isoform CRA_c OS=Rattus norvegicus GN=Cope PE=4 SV=1	7	5	1.38045	0.724462	8	7	0.487513	0.57544	0.933983	0.515539	0.649951	0.0860376
Q6P6T0	Q6P6T0_RAT	Sideroflexin 3 OS=Rattus norvegicus GN=Sfxn3 PE=2 SV=1	16	4	0.625156	1.83646	20	7	0.575431	1.14811	0.600293	0.0287092	1.49228	0.397421
Q6QIX3	ZNT3_RAT	Zinc transporter 3 OS=Rattus norvegicus GN=Slc30a3 PE=2 SV=1	5	4	1.00929	1.0765	8	7	1.00925	0.963855	1.00927	1.87142e-05	1.02018	0.0650376
Q5U3Z7	Q5U3Z7_RAT	Serine hydroxymethyltransferase OS=Rattus norvegicus GN=Shmt2 PE=2 SV=1	4	4	1.16945	1.03754	7	7	1.02804	0.879044	1.09875	0.0816445	0.958292	0.0915076
P63331	PP2AA_RAT	Serine/threonine-protein phosphatase 2A catalytic subunit alpha isoform OS=Rattus norvegicus GN=Ppp2ca PE=1 SV=1	9	4	0.98174	1.02798	8	7	0.955019	0.955019	0.968379	0.0154274	0.991499	0.042124
Q99J82	ILK_RAT	Integrin-linked protein kinase OS=Rattus norvegicus GN=Ilk PE=2 SV=1	4	4	0.946253	1	8	7	0.870947	1.06655	0.9086	0.0434778	1.03328	0.0384243
D3ZLP7	D3ZLP7_RAT	Protein RGD1306286 OS=Rattus norvegicus GN=Epg5 PE=4 SV=1	4	4	1.07643	0.990743	8	7	1.29427	0.963855	1.18535	0.125769	0.977299	0.0155234
D4A833	D4A833_RAT	Mitochondrial ribosomal protein S30 (Predicted), isoform CRA_a OS=Rattus norvegicus GN=Mrps30 PE=4 SV=1	4	4	1.07643	0.963832	7	7	1.0765	1.01864	1.07646	4.25416e-05	0.991237	0.031644
Q3KRD0	SYDM_RAT	Aspartate--tRNA ligase, mitochondrial OS=Rattus norvegicus GN=Dars2 PE=2 SV=1	6	4	1.00929	0.946306	7	7	1.1066	1.04712	1.05794	0.0561828	0.996713	0.0582052
O54923	EXOC6_RAT	Exocyst complex component 6 OS=Rattus norvegicus GN=Exoc6 PE=2 SV=2	5	4	0.903669	0.824146	10	7	0.862961	0.76558	0.883315	0.0235026	0.794863	0.0338134
P63047	ST4A1_RAT	Sulfotransferase 4A1 OS=Rattus norvegicus GN=Sult4a1 PE=2 SV=1	4	4	0.816593	0.461293	8	7	1.3678	1.21344	1.09219	0.318237	0.837369	0.434255
F8WFX2	F8WFX2_RAT	Eukaryotic initiation factor 4A-II OS=Rattus norvegicus GN=Eif4a2 PE=3 SV=1	10	3	0.98174	1.04712	11	7	1.11694	0.83949	1.04934	0.0780585	0.943307	0.119877
Q5U2P1	CNNM2_RAT	Metal transporter CNNM2 OS=Rattus norvegicus GN=Cnnm2 PE=2 SV=1	5	3	0.98174	1.01855	8	7	1.19129	1.05686	1.08652	0.120985	1.03771	0.0221149
D3ZEB7	D3ZEB7_RAT	Mitochondrial ribosomal protein L11 OS=Rattus norvegicus GN=mrpl11 PE=3 SV=1	3	3	1	1	7	7	0.911998	1.20221	0.955999	0.0508079	1.10111	0.116747
P97603	NEO1_RAT	Neogenin (Fragment) OS=Rattus norvegicus GN=Neo1 PE=2 SV=1	15	14	1.07643	1.01851	7	6	0.946215	0.928936	1.01132	0.0751777	0.973725	0.051718
Q3ZB99	Q3ZB99_RAT	Tight junction protein 2 OS=Rattus norvegicus GN=Tjp2 PE=2 SV=1	12	12	0.937559	1	6	6	1.47228	1.95886	1.20492	0.308723	1.47943	0.5536
B2GV74	B2GV74_RAT	Kinesin light chain 2 (Predicted), isoform CRA_b OS=Rattus norvegicus GN=Klc2 PE=1 SV=1	16	12	1.01864	0.990832	7	6	1.24748	1.77022	1.13306	0.132119	1.38053	0.449983
Q5XIC6	Q5XIC6_RAT	Proteasome (Prosome, macropain) 26S subunit, non-ATPase, 12 OS=Rattus norvegicus GN=Psmd12 PE=2 SV=1	12	12	0.963855	0.963855	6	6	1.0965	1.10668	1.03018	0.076584	1.03527	0.0824623
D4A6V9	D4A6V9_RAT	Protein Lmo7 OS=Rattus norvegicus GN=Lmo7 PE=2 SV=1	11	11	1.09649	1	8	6	0.990816	1.00929	1.04365	0.0610119	1.00464	0.00536094
G3V8T7	G3V8T7_RAT	Protein Tdrkh OS=Rattus norvegicus GN=Tdrkh PE=4 SV=1	12	11	0.972763	0.972763	6	6	1.0471	1.13766	1.00993	0.0429181	1.05521	0.0952015
B1AC44	B1AC44_RAT	Synaptotagmin III OS=Rattus norvegicus GN=Syt3 PE=2 SV=1	11	10	1.40607	1.28234	7	6	1	1.02807	1.20304	0.234447	1.1552	0.146805
F1M031	F1M031_RAT	Protein LOC685707 (Fragment) OS=Rattus norvegicus GN=LOC685707 PE=2 SV=1	13	10	1.07643	1.08644	7	6	1.00926	0.955019	1.04284	0.0387763	1.02073	0.0758745
Q9R1K8	GRP1_RAT	RAS guanyl-releasing protein 1 OS=Rattus norvegicus GN=Rasgrp1 PE=1 SV=1	14	10	1.07643	1.08644	6	6	1.08637	0.911993	1.0814	0.00573854	0.999215	0.100715
Q63362	NDUA5_RAT	NADH dehydrogenase [ubiquinone] 1 alpha subcomplex subunit 5 OS=Rattus norvegicus GN=Ndufa5 PE=1 SV=3	15	10	1.00929	1.01867	7	6	0.920504	1.09649	0.964895	0.0512578	1.05758	0.0449291
F1LR98	F1LR98_RAT	Protein Cdh10 OS=Rattus norvegicus GN=Cdh10 PE=2 SV=1	11	10	1.10668	1.01859	7	6	1.04712	0.98174	1.0769	0.0343875	1.00017	0.0212769
P26817	ARBK1_RAT	Beta-adrenergic receptor kinase 1 OS=Rattus norvegicus GN=Adrbk1 PE=2 SV=1	15	10	0.990786	1	8	6	1.00924	0.972763	1.00001	0.0106553	0.986381	0.0157255
Q66H15	RMD3_RAT	Regulator of microtubule dynamics protein 3 OS=Rattus norvegicus GN=Rmdn3 PE=2 SV=1	13	10	1	0.9908	8	6	0.591588	1.73792	0.795794	0.235797	1.36436	0.431351
D3ZW58	D3ZW58_RAT	Protein Casc4 OS=Rattus norvegicus GN=Casc4 PE=2 SV=1	11	10	1.03756	0.972816	8	6	0.946278	0.937559	0.991919	0.0527016	0.955187	0.0203558
D4A1J6	D4A1J6_RAT	Uncharacterized protein OS=Rattus norvegicus GN=Ankfy1 PE=4 SV=1	11	10	1.01864	0.963838	6	6	0.586128	0.76558	0.802384	0.249712	0.864709	0.114465
G3V734	G3V734_RAT	2,4-dienoyl CoA reductase 1, mitochondrial, isoform CRA_a OS=Rattus norvegicus GN=Decr1 PE=4 SV=1	12	10	0.602555	0.824114	6	6	1.06661	1.00929	0.834584	0.267924	0.9167	0.106909
B5DFC4	B5DFC4_RAT	Protein kinase C OS=Rattus norvegicus GN=Prkca PE=2 SV=1	37	10	0.619425	0.483028	32	6	0.839474	0.711238	0.729449	0.127045	0.597133	0.131757
D4A4D8	D4A4D8_RAT	Uncharacterized protein OS=Rattus norvegicus PE=4 SV=1	9	9	1.94099	2.6547	6	6	0.937626	1.00929	1.43931	0.579295	1.83199	0.949979
G3V8Q9	G3V8Q9_RAT	Adenomatosis polyposis coli, isoform CRA_a OS=Rattus norvegicus GN=Apc PE=4 SV=1	10	9	1.00929	1.10668	7	6	1.236	1.05686	1.12264	0.130892	1.08177	0.028765
Q6IMX4	Q6IMX4_RAT	Lipid phosphate phosphohydrolase 3 OS=Rattus norvegicus GN=Ppap2b PE=2 SV=1	12	9	1.07643	1.04704	7	6	0.972654	0.990786	1.02454	0.0599128	1.01891	0.0324783
Q5U2Q7	ERF1_RAT	Eukaryotic peptide chain release factor subunit 1 OS=Rattus norvegicus GN=Etf1 PE=2 SV=3	9	9	0.972763	1.03755	7	6	0.9908	1	0.981781	0.0104139	1.01877	0.0216787
Q5PQN6	SPE39_RAT	Spermatogenesis-defective protein 39 homolog OS=Rattus norvegicus GN=Vipas39 PE=2 SV=1	9	9	0.963855	1.0186	7	6	1.04711	0.887154	1.00548	0.0480658	0.952878	0.0758918
F1LQT2	F1LQT2_RAT	Serine/threonine-protein kinase TAO2 OS=Rattus norvegicus GN=Taok2 PE=2 SV=1	11	9	1.13766	1.00933	7	6	1.01864	0.946253	1.07815	0.0687135	0.977791	0.0364169
Q6AYT7	ABD12_RAT	Monoacylglycerol lipase ABHD12 OS=Rattus norvegicus GN=Abhd12 PE=2 SV=1	12	9	1	1	7	6	0.912003	0.920471	0.956001	0.0508051	0.960236	0.0459159
P47863	AQP4_RAT	Aquaporin-4 OS=Rattus norvegicus GN=Aqp4 PE=1 SV=1	17	9	0.619425	0.990833	9	6	0.981747	1.08648	0.800586	0.209187	1.03866	0.0552245
P29476	NOS1_RAT	Nitric oxide synthase, brain OS=Rattus norvegicus GN=Nos1 PE=1 SV=1	10	9	1.07643	0.990743	7	6	1	0.946253	1.03821	0.0441247	0.968498	0.0256863
D3ZCF2	D3ZCF2_RAT	Protein Vps41 OS=Rattus norvegicus GN=Vps41 PE=2 SV=1	9	9	1	0.9817	7	6	1.61449	1.27065	1.30724	0.354773	1.12617	0.166824
P62024	PHAR1_RAT	Phosphatase and actin regulator 1 OS=Rattus norvegicus GN=Phactr1 PE=1 SV=1	11	9	1	0.9817	7	6	0.981809	0.972763	0.990905	0.0105024	0.977231	0.00515998
Q5M821	PPM1H_RAT	Protein phosphatase 1H OS=Rattus norvegicus GN=Ppm1h PE=2 SV=2	10	9	1	0.9817	6	6	0.854993	0.928936	0.927497	0.0837198	0.955318	0.0304631
P85972	VINC_RAT	Vinculin OS=Rattus norvegicus GN=Vcl PE=1 SV=1	10	9	1.06655	0.981655	7	6	1.01869	1.08648	1.04262	0.0276351	1.03407	0.060523
Q5M9I5	QCR6_RAT	Cytochrome b-c1 complex subunit 6, mitochondrial OS=Rattus norvegicus GN=Uqcrh PE=3 SV=1	20	9	0.972763	0.972763	14	6	1.02801	0.946253	1.00039	0.0318965	0.959508	0.0153054
F1M763	F1M763_RAT	Protein Prex2 (Fragment) OS=Rattus norvegicus GN=Prex2 PE=2 SV=1	11	9	1.00929	0.972749	6	6	0.83947	0.920471	0.924378	0.0980431	0.94661	0.0301827
D4A5X1	D4A5X1_RAT	Protein Stim2 OS=Rattus norvegicus GN=Stim2 PE=4 SV=1	10	9	0.895335	0.972692	6	6	1.05673	1.07643	0.976031	0.0931799	1.02456	0.0598908
Q5U1Z9	Q5U1Z9_RAT	Metaxin 2 OS=Rattus norvegicus GN=Mtx2 PE=2 SV=1	11	9	0.955019	0.9639	10	6	0.724445	0.831739	0.839732	0.133122	0.89782	0.0763033
Q5FVQ4	MLEC_RAT	Malectin OS=Rattus norvegicus GN=Mlec PE=2 SV=1	10	9	0.946253	0.928936	6	6	0.794339	1.23594	0.870296	0.0877073	1.08244	0.177249
D4ACM1	D4ACM1_RAT	Protein LOC100365932 OS=Rattus norvegicus GN=Elp3 PE=4 SV=1	12	9	1.12714	0.698151	7	6	1	1.01864	1.06357	0.0734052	0.858396	0.185035
P29314	RS9_RAT	40S ribosomal protein S9 OS=Rattus norvegicus GN=Rps9 PE=1 SV=4	8	8	1.51355	1.36764	8	6	1.00921	1.04712	1.26138	0.291176	1.20738	0.185052
Q4QR73	Q4QR73_RAT	DnaJ (Hsp40) homolog, subfamily A, member 4 OS=Rattus norvegicus GN=Dnaja4 PE=2 SV=1	10	8	1.07643	1.08644	7	6	1	1.16945	1.03821	0.0441247	1.12795	0.0479298
D3Z8Q0	D3Z8Q0_RAT	Protein Rab11fip2 OS=Rattus norvegicus GN=Rab11fip2 PE=2 SV=1	9	8	1.03756	1.03756	6	6	1.0375	1	1.03753	3.44445e-05	1.01878	0.0216851
Q66H80	COPD_RAT	Coatomer subunit delta OS=Rattus norvegicus GN=Arcn1 PE=2 SV=1	8	8	1.00929	1.02806	7	6	1.19124	1.13766	1.10026	0.105052	1.08286	0.0632766
B0BND0	ENPP6_RAT	Ectonucleotide pyrophosphatase/phosphodiesterase family member 6 OS=Rattus norvegicus GN=Enpp6 PE=2 SV=1	8	8	0.963855	1.02805	6	6	0.981701	1.07643	0.972778	0.010303	1.05224	0.0279311
F1M616	F1M616_RAT	Protein Sec3l1 (Fragment) OS=Rattus norvegicus GN=Sec3l1 PE=2 SV=1	17	8	1.12714	1.01849	8	6	1.08648	1.01864	1.10681	0.0234744	1.01856	9.0073e-05
B0BMY7	B0BMY7_RAT	Protein tyrosine kinase 9-like (A6-related protein) (Predicted), isoform CRA_b OS=Rattus norvegicus GN=LOC684352 PE=2 SV=1	10	8	1.11682	1.00916	7	6	0.990925	1.10668	1.05387	0.072685	1.05792	0.0563069
E9PT36	E9PT36_RAT	Protein RGD1311612 OS=Rattus norvegicus GN=RGD1311612 PE=2 SV=1	8	8	1.01864	1	6	6	0.981803	1.02807	1.00022	0.0212684	1.01403	0.016204
P07872	ACOX1_RAT	Peroxisomal acyl-coenzyme A oxidase 1 OS=Rattus norvegicus GN=Acox1 PE=1 SV=1	9	8	1.03756	0.990869	7	6	1.27055	1.4997	1.15405	0.134515	1.24528	0.293773
Q5PPI8	Q5PPI8_RAT	Protein RGD1311805 OS=Rattus norvegicus GN=RGD1311805 PE=2 SV=1	8	8	1.03756	0.990869	8	6	1.18043	1.38045	1.10899	0.0824834	1.18566	0.224926
D3ZKE8	D3ZKE8_RAT	Protein Bai2 OS=Rattus norvegicus GN=Bai2 PE=2 SV=1	9	8	0.946253	0.990821	7	6	0.903593	0.98174	0.924923	0.0246296	0.98628	0.00524332
P60892	PRPS1_RAT	Ribose-phosphate pyrophosphokinase 1 OS=Rattus norvegicus GN=Prps1 PE=1 SV=2	14	8	0.911993	0.98176	10	6	1.0186	1.05686	0.965297	0.0615502	1.01931	0.0433584
D3ZET9	D3ZET9_RAT	Protein Kab OS=Rattus norvegicus GN=Kab PE=2 SV=1	10	8	0.990786	0.98167	9	6	1.10668	0.955019	1.04873	0.0669091	0.968345	0.0153874
F1LS86	F1LS86_RAT	Protein Iars OS=Rattus norvegicus GN=Iars PE=2 SV=1	8	8	0.990786	0.972654	9	6	0.963832	1.07643	0.977309	0.0155617	1.02454	0.0599128
B2GUZ6	B2GUZ6_RAT	Protein Rtn4ip1 OS=Rattus norvegicus GN=Rtn4ip1 PE=2 SV=1	8	8	0.724428	0.911982	6	6	0.559731	0.580754	0.642079	0.095088	0.746368	0.191235
B2RYS8	B2RYS8_RAT	NADH dehydrogenase (Ubiquinone) 1 beta subcomplex 8 OS=Rattus norvegicus GN=Ndufb8 PE=2 SV=1	15	8	1.15875	0.839397	11	6	1.01857	1.03756	1.08866	0.0809308	0.938479	0.114409
Q99M64	P4K2A_RAT	Phosphatidylinositol 4-kinase type 2-alpha OS=Rattus norvegicus GN=Pi4k2a PE=1 SV=1	8	8	0.570158	0.758595	7	6	1	1.00929	0.785079	0.248169	0.88394	0.144736
H1UBM6	H1UBM6_RAT	Copine 1 protein OS=Rattus norvegicus GN=Cpne1 PE=2 SV=1	11	8	0.597051	0.660696	7	6	0.824126	0.751597	0.710588	0.131102	0.706147	0.0524817
B0BMW0	B0BMW0_RAT	RAB14, member RAS oncogene family OS=Rattus norvegicus GN=Rab14 PE=2 SV=1	11	7	1.38045	1.45886	8	6	1.05691	1.21344	1.21868	0.186797	1.33615	0.141692
Q9WVK3	PECR_RAT	Peroxisomal trans-2-enoyl-CoA reductase OS=Rattus norvegicus GN=Pecr PE=2 SV=1	7	7	0.496598	1.12723	7	6	1.00923	1.03756	0.752916	0.295971	1.08239	0.0517703
P61227	RAP2B_RAT	Ras-related protein Rap-2b OS=Rattus norvegicus GN=Rap2b PE=2 SV=1	13	7	1.07643	1.04704	8	6	0.9638	1	1.02011	0.0650248	1.02352	0.0271585
F1LRB7	F1LRB7_RAT	Tumor susceptibility gene 101 protein OS=Rattus norvegicus GN=Tsg101 PE=2 SV=1	9	7	0.937559	1.01856	6	6	0.937626	1.00929	0.937592	3.90077e-05	1.01392	0.00535679
F1LRR1	F1LRR1_RAT	Protein Crtac1 (Fragment) OS=Rattus norvegicus GN=Crtac1 PE=2 SV=1	9	7	0.990786	1.01853	7	6	1.01867	1.00929	1.00473	0.0161	1.01391	0.00533603
D4A3N4	D4A3N4_RAT	Protein Adcy1 OS=Rattus norvegicus GN=Adcy1 PE=3 SV=1	10	7	0.990786	1.00921	7	6	0.83949	0.937559	0.915138	0.0873506	0.973386	0.0413704
Q5XIM0	Q5XIM0_RAT	BCS1-like (Yeast) OS=Rattus norvegicus GN=Bcs1l PE=2 SV=1	7	7	1.00929	1	9	6	1.15877	1.07643	1.08403	0.0863066	1.03821	0.0441247
Q62807	SYT17_RAT	Synaptotagmin-17 OS=Rattus norvegicus GN=Syt17 PE=2 SV=1	7	7	1	1	7	6	1.07647	1.06655	1.03824	0.044151	1.03328	0.0384243
P50408	VATF_RAT	V-type proton ATPase subunit F OS=Rattus norvegicus GN=Atp6v1f PE=1 SV=1	7	7	0.990786	1	7	6	2.39875	3.46741	1.69477	0.81289	2.2337	1.42456
Q3T1J1	IF5A1_RAT	Eukaryotic translation initiation factor 5A-1 OS=Rattus norvegicus GN=Eif5a PE=1 SV=3	12	7	1.09649	0.981798	9	6	0.887212	0.955019	0.991852	0.120827	0.968408	0.0154612
P60756	MDGA2_RAT	MAM domain-containing glycosylphosphatidylinositol anchor protein 2 OS=Rattus norvegicus GN=Mdga2 PE=2 SV=1	8	7	1.01864	0.981766	6	6	0.88709	1.11682	0.952865	0.0759513	1.04929	0.0779729
Q6IRI3	Q6IRI3_RAT	Protein kinase C and casein kinase substrate in neurons 2 OS=Rattus norvegicus GN=Pacsin2 PE=2 SV=1	8	7	0.928936	0.9817	6	6	1.07648	0.98174	1.00271	0.0851829	0.98172	2.29145e-05
B2RZ68	B2RZ68_RAT	Protein Dcaf7 OS=Rattus norvegicus GN=Dcaf7 PE=2 SV=1	7	7	0.98174	0.972708	6	6	0.911948	1.07643	0.946844	0.040294	1.02457	0.059882
Q9JKB7	Q9JKB7_RAT	Guanine deaminase OS=Rattus norvegicus GN=Gda PE=2 SV=1	7	7	0.972763	0.963813	6	6	0.972819	0.963855	0.972791	3.2696e-05	0.963834	2.43596e-05
D3ZM53	D3ZM53_RAT	14-3-3 protein theta OS=Rattus norvegicus GN=Ywhaq PE=2 SV=1	23	7	0.98174	0.963774	21	6	0.928922	0.98174	0.955331	0.0304943	0.972757	0.0103726
F1LQN1	F1LQN1_RAT	Protein Galntl1 OS=Rattus norvegicus GN=Galntl1 PE=2 SV=1	9	7	0.990786	0.963737	6	6	1.00931	0.903669	1.00005	0.0106937	0.933703	0.0346805
Q66HP7	Q66HP7_RAT	YME1-like 1 (S. cerevisiae) OS=Rattus norvegicus GN=Yme1l1 PE=2 SV=1	7	7	1.05686	0.928979	6	6	0.903669	0.903669	0.980264	0.0884444	0.916324	0.0146128
F1M8Z9	F1M8Z9_RAT	Protein Rap1gds1 (Fragment) OS=Rattus norvegicus GN=Rap1gds1 PE=2 SV=1	7	7	0.911993	0.920474	6	6	0.794287	0.717772	0.85314	0.0679577	0.819123	0.11703
F1M943	F1M943_RAT	Protein Armc8 OS=Rattus norvegicus GN=Armc8 PE=2 SV=1	8	7	1.04712	0.920419	6	6	0.920447	0.955019	0.983784	0.073135	0.937719	0.0199762
B1WBN3	B1WBN3_RAT	2-oxoisovalerate dehydrogenase subunit alpha, mitochondrial OS=Rattus norvegicus GN=Bckdha PE=2 SV=1	10	7	0.870928	0.911949	6	6	2.31204	1.45879	1.59148	0.832023	1.18537	0.315718
B2LYI9	B2LYI9_RAT	Tenascin C OS=Rattus norvegicus GN=Tnc PE=2 SV=1	8	7	0.990786	0.911919	6	6	1.15885	1.05686	1.07482	0.0970296	0.984389	0.0836811
P12007	IVD_RAT	Isovaleryl-CoA dehydrogenase, mitochondrial OS=Rattus norvegicus GN=Ivd PE=1 SV=2	7	7	0.870928	0.879028	6	6	0.71126	0.847242	0.791094	0.0921847	0.863135	0.0183516
Q32PX6	Q32PX6_RAT	Protein Rhog OS=Rattus norvegicus GN=Rhog PE=2 SV=1	9	7	1.25897	0.636787	10	6	1	1.03756	1.12949	0.149516	0.837173	0.231386
D4A8V2	D4A8V2_RAT	Protein RGD1561115 OS=Rattus norvegicus GN=Ccdc177 PE=4 SV=1	7	6	1.31822	1.62919	7	6	1.01869	1.08648	1.16845	0.172934	1.35783	0.313329
D4A3V2	D4A3V2_RAT	NADH dehydrogenase (Ubiquinone) 1 alpha subcomplex, 6 (B14) (Predicted) OS=Rattus norvegicus GN=Ndufa6 PE=4 SV=1	11	6	1.38045	1.44547	8	6	1.06656	1.11682	1.22351	0.181225	1.28115	0.189748
Q5FVH8	R7BP_RAT	Regulator of G-protein signaling 7-binding protein OS=Rattus norvegicus GN=Rgs7bp PE=2 SV=1	7	6	0.972763	1.12724	7	6	0.954919	0.990786	0.963841	0.0103019	1.05901	0.0787804
Q5BMA6	Q5BMA6_RAT	Leukemia-associated Rho guanine nucleotide exchange factor OS=Rattus norvegicus GN=Arhgef12 PE=2 SV=1	7	6	1.11682	1.12721	6	6	1.02806	1.00929	1.07244	0.0512463	1.06825	0.0680813
Q5XIP0	Q5XIP0_RAT	DnaJ (Hsp40) homolog, subfamily B, member 4 OS=Rattus norvegicus GN=Dnajb4 PE=2 SV=1	7	6	0.630955	1.1272	6	6	0.920428	0.972763	0.775691	0.167128	1.04998	0.0891647
D3ZAD6	D3ZAD6_RAT	Neurexin-2-beta OS=Rattus norvegicus GN=Nrxn2 PE=2 SV=1	12	6	1.06655	1.10655	11	6	1.13766	1.13766	1.1021	0.0410516	1.1221	0.0179601
Q45QK6	Q45QK6_RAT	Guanine nucleotide-binding protein subunit gamma (Fragment) OS=Rattus norvegicus GN=Gng2 PE=2 SV=1	8	6	1.99521	1.09637	9	6	1.09649	1.05686	1.54585	0.518876	1.07661	0.0228109
D4A1Z6	D4A1Z6_RAT	Plasma membrane calcium-transporting ATPase 4 OS=Rattus norvegicus GN=Atp2b4 PE=2 SV=1	19	6	1.10668	1.05688	20	6	0.963737	1.78635	1.03521	0.0825307	1.42162	0.421159
Q66H79	Q66H79_RAT	Protein Trim32 OS=Rattus norvegicus GN=Trim32 PE=2 SV=1	8	6	1.06655	1.05674	8	6	0.946215	0.928936	1.00638	0.0694774	0.992838	0.0737878
B2RZ72	B2RZ72_RAT	Actin related protein 2/3 complex, subunit 4 (Predicted), isoform CRA_a OS=Rattus norvegicus GN=Arpc4 PE=2 SV=1	10	6	1.06655	1.05674	8	6	1.51349	2.01369	1.29002	0.25804	1.53522	0.552497
B5DEL8	B5DEL8_RAT	NADH dehydrogenase (Ubiquinone) Fe-S protein 5 OS=Rattus norvegicus GN=LOC100361505 PE=4 SV=1	8	6	1.07643	1.04704	10	6	1.0093	1	1.04286	0.0387554	1.02352	0.0271585
Q68G11	Q68G11_RAT	Casein kinase 2, beta subunit OS=Rattus norvegicus GN=Csnk2b PE=2 SV=2	9	6	1.03756	1.03756	7	6	1	0.955019	1.01878	0.0216851	0.996289	0.0476551
Q78PB6	NDEL1_RAT	Nuclear distribution protein nudE-like 1 OS=Rattus norvegicus GN=Ndel1 PE=1 SV=1	6	6	0.946253	1.01864	6	6	3.43589	2.10881	2.19107	1.43739	1.56373	0.629412
Q4KLH4	PSPC1_RAT	Paraspeckle component 1 OS=Rattus norvegicus GN=Pspc1 PE=2 SV=1	7	6	1.06655	1.01856	7	6	1.08646	1.02807	1.07651	0.0114936	1.02331	0.00548955
Q63716	PRDX1_RAT	Peroxiredoxin-1 OS=Rattus norvegicus GN=Prdx1 PE=1 SV=1	7	6	0.955019	1	7	6	0.809113	0.862962	0.882066	0.0842387	0.931481	0.0791191
P69897	TBB5_RAT	Tubulin beta-5 chain OS=Rattus norvegicus GN=Tubb5 PE=1 SV=1	419	6	0.990786	0.990786	365	6	1.01867	1.00929	1.00473	0.0161	1.00004	0.0106808
F1LSN2	F1LSN2_RAT	Protein RGD1307100 (Fragment) OS=Rattus norvegicus GN=RGD1307100 PE=2 SV=1	7	6	1.01864	0.981766	7	6	0.937547	0.946253	0.978094	0.0468195	0.96401	0.0205037
F1LY21	F1LY21_RAT	Solute carrier family 2, facilitated glucose transporter member 1 (Fragment) OS=Rattus norvegicus GN=Slc2a1 PE=2 SV=1	6	6	1	0.9817	6	6	1.64439	1.41904	1.32219	0.372037	1.20037	0.2525
Q6AY55	DCAKD_RAT	Dephospho-CoA kinase domain-containing protein OS=Rattus norvegicus GN=Dcakd PE=2 SV=1	6	6	0.990786	0.98167	6	6	1.01855	0.98174	1.00467	0.0160325	0.981705	3.99399e-05
F1LZA6	F1LZA6_RAT	3-phosphoinositide-dependent protein kinase 1 (Fragment) OS=Rattus norvegicus GN=Pdpk1 PE=2 SV=1	7	6	1.02807	0.972756	8	6	1.12723	1.01864	1.07765	0.0572512	0.995699	0.0264917
P20651	PP2BB_RAT	Serine/threonine-protein phosphatase 2B catalytic subunit beta isoform OS=Rattus norvegicus GN=Ppp3cb PE=2 SV=1	14	6	1.00929	0.972749	14	6	1.70611	0.496598	1.3577	0.402314	0.734674	0.274906
A9CMB7	A9CMB7_RAT	Aspartyl-tRNA synthetase OS=Rattus norvegicus GN=Dars PE=3 SV=1	8	6	1.04712	0.937592	8	6	0.946186	0.831739	0.996653	0.0582742	0.884665	0.0611139
D3ZFQ5	D3ZFQ5_RAT	Protein Cdh9 OS=Rattus norvegicus GN=Cdh9 PE=3 SV=1	8	6	0.963855	0.937542	6	6	1.13759	1.11682	1.05072	0.100307	1.02718	0.103506
Q5XIA1	NCLN_RAT	Nicalin OS=Rattus norvegicus GN=Ncln PE=2 SV=1	6	6	0.98174	0.920479	6	6	0.954919	0.990786	0.968329	0.0154848	0.955632	0.0405915
A2VD12	PBIP1_RAT	Pre-B-cell leukemia transcription factor-interacting protein 1 OS=Rattus norvegicus GN=Pbxip1 PE=2 SV=1	7	6	1.81984	0.88717	6	6	1.15884	1.21344	1.48934	0.381626	1.05031	0.188375
F8WG98	F8WG98_RAT	Protein Ak3l1 (Fragment) OS=Rattus norvegicus GN=Ak4 PE=3 SV=1	7	6	0.597051	0.862977	7	6	0.929001	1.01864	0.763026	0.191652	0.940809	0.0898728
E9PTV2	E9PTV2_RAT	Syntaxin-12 OS=Rattus norvegicus GN=Stx12 PE=3 SV=1	8	6	1.06655	0.772611	9	6	3.1623	1.39315	2.11443	1.20998	1.08288	0.358266
Q5I0L3	SYYM_RAT	Tyrosine--tRNA ligase, mitochondrial OS=Rattus norvegicus GN=Yars2 PE=2 SV=1	7	6	1.21344	0.765684	6	6	1	0.903669	1.10672	0.123233	0.834676	0.0796657
P38718	MPC2_RAT	Mitochondrial pyruvate carrier 2 OS=Rattus norvegicus GN=Mpc2 PE=2 SV=1	6	6	0.444622	0.704682	7	6	0.920482	0.963855	0.682552	0.274738	0.834269	0.149634
P19493	GRIA4_RAT	Glutamate receptor 4 OS=Rattus norvegicus GN=Gria4 PE=1 SV=1	21	6	1.04712	0.591518	16	6	0.981759	0.955019	1.01444	0.0377363	0.773268	0.209867
Q3ZAU6	Q3ZAU6_RAT	RCG49400, isoform CRA_a OS=Rattus norvegicus GN=Rnf14 PE=2 SV=1	6	6	0.751597	0.549493	6	6	1	1	0.875799	0.143415	0.774746	0.260101
P11951	CX6C2_RAT	Cytochrome c oxidase subunit 6C-2 OS=Rattus norvegicus GN=Cox6c2 PE=1 SV=3	7	5	0.809127	1.31831	9	6	1.09642	1.90549	0.952772	0.165867	1.6119	0.339007
Q0GLB6	Q0GLB6_RAT	DPPY splice variant c OS=Rattus norvegicus GN=Dpp10 PE=2 SV=1	7	5	1.24735	1.25895	7	6	1.03744	1.06655	1.14239	0.121194	1.16275	0.11108
G3V7B6	G3V7B6_RAT	Phosphatidylglycerophosphatase and protein-tyrosine phosphatase 1 OS=Rattus norvegicus GN=Ptpmt1 PE=4 SV=1	6	5	1.11682	1.09638	6	6	0.946237	0.862962	1.03153	0.0984855	0.979672	0.134765
D3ZUP5	D3ZUP5_RAT	Protein LOC679934 OS=Rattus norvegicus GN=Brk1 PE=4 SV=1	6	5	1.11682	1.06656	6	6	1.14821	1.01864	1.13252	0.0181247	1.0426	0.0276674
Q5RJR8	LRC59_RAT	Leucine-rich repeat-containing protein 59 OS=Rattus norvegicus GN=Lrrc59 PE=1 SV=1	6	5	1.00929	1.05682	8	6	0.954974	1.04712	0.98213	0.0313568	1.05197	0.00560165
P60522	GBRL2_RAT	Gamma-aminobutyric acid receptor-associated protein-like 2 OS=Rattus norvegicus GN=Gabarapl2 PE=3 SV=1	6	5	0.98174	1.0375	7	6	0.946254	1.03756	0.963997	0.0204874	1.03753	3.30275e-05
Q9Z136	TSC1_RAT	Hamartin OS=Rattus norvegicus GN=Tsc1 PE=1 SV=1	5	5	0.920471	1.02807	6	6	1.03749	1.04712	0.978979	0.067559	1.0376	0.0109962
P13852	PRIO_RAT	Major prion protein OS=Rattus norvegicus GN=Prnp PE=1 SV=2	9	5	1	1.028	12	6	1.33048	1.55594	1.16524	0.190803	1.29197	0.304804
D4A4R0	D4A4R0_RAT	Leucine-rich repeat flightless-interacting protein 1 OS=Rattus norvegicus GN=Lrrfip1 PE=2 SV=1	8	5	1.02807	1.01861	6	6	0.879021	0.794344	0.953544	0.0860511	0.906476	0.129479
Q5U328	Q5U328_RAT	Nucleolin OS=Rattus norvegicus GN=Ncl PE=2 SV=1	7	5	1	1.0186	6	6	1.06656	0.98174	1.03328	0.0384296	1.00017	0.0212813
D4A4T0	D4A4T0_RAT	Protein Stub1 OS=Rattus norvegicus GN=Stub1 PE=4 SV=1	5	5	1.00929	1.00929	6	6	1.04712	0.98174	1.0282	0.0218458	0.995513	0.0159036
P62278	RS13_RAT	40S ribosomal protein S13 OS=Rattus norvegicus GN=Rps13 PE=1 SV=2	6	5	1.04712	1.00921	8	6	1.02796	1.04712	1.03754	0.0110634	1.02817	0.0218849
Q4KM74	SC22B_RAT	Vesicle-trafficking protein SEC22b OS=Rattus norvegicus GN=Sec22b PE=1 SV=3	7	5	1.04712	1.00921	10	6	0.972763	0.972763	1.00994	0.0429305	0.990989	0.0210456
Q6PEC4	SKP1_RAT	S-phase kinase-associated protein 1 OS=Rattus norvegicus GN=Skp1 PE=2 SV=3	7	5	1.00929	1	9	6	1.028	1	1.01864	0.0108049	1	0
P29419	ATP5I_RAT	ATP synthase subunit e, mitochondrial OS=Rattus norvegicus GN=Atp5i PE=1 SV=3	6	5	0.990786	1	7	6	0.267901	0.544514	0.629343	0.417358	0.772257	0.262975
D3ZM77	D3ZM77_RAT	Casein kinase I isoform gamma-3 OS=Rattus norvegicus GN=Csnk1g3 PE=3 SV=1	8	5	0.98174	1	9	6	1.03745	0.990786	1.0096	0.0321654	0.995393	0.00531988
Q68FT7	Q68FT7_RAT	Phenylalanyl-tRNA synthetase, beta subunit OS=Rattus norvegicus GN=Farsb PE=2 SV=1	5	5	0.937559	0.981718	9	6	0.911919	0.990786	0.924739	0.0148029	0.986252	0.00523546
Q6F6B2	Q6F6B2_RAT	P55 protein OS=Rattus norvegicus GN=LOC652956 PE=2 SV=1	5	5	1.00929	0.972749	6	6	1.00923	0.98174	1.00926	3.29513e-05	0.977244	0.00519058
D3ZXQ2	D3ZXQ2_RAT	Uncharacterized protein OS=Rattus norvegicus PE=4 SV=1	5	5	0.946253	0.972748	6	6	0.929001	1.01864	0.937627	0.00996052	0.995695	0.0264965
F1M7Q5	F1M7Q5_RAT	AMP deaminase 3 (Fragment) OS=Rattus norvegicus GN=Ampd3 PE=2 SV=1	6	5	1.04712	0.937592	6	6	0.839463	1.05686	0.943292	0.119891	0.997225	0.0688591
Q5FVM4	NONO_RAT	Non-POU domain-containing octamer-binding protein OS=Rattus norvegicus GN=Nono PE=2 SV=3	6	5	0.990786	0.895274	7	6	1.03755	1.00929	1.01417	0.0269967	0.95228	0.0658246
P35213	1433B_RAT	14-3-3 protein beta/alpha OS=Rattus norvegicus GN=Ywhab PE=1 SV=3	21	5	0.69185	0.751626	28	6	0.937528	0.911993	0.814689	0.141843	0.831809	0.0925878
G3V9W6	G3V9W6_RAT	Aldehyde dehydrogenase OS=Rattus norvegicus GN=Aldh3a2 PE=3 SV=1	4	4	2.05128	1.45887	6	6	1.2474	1.27065	1.64934	0.464124	1.36476	0.108671
Q5U2V8	EMC3_RAT	ER membrane protein complex subunit 3 OS=Rattus norvegicus GN=Emc3 PE=2 SV=3	4	4	1.07643	1.10657	6	6	0.990743	1.07643	1.03358	0.0494694	1.0915	0.0174013
F1M0N7	F1M0N7_RAT	Protein Lrrc16a (Fragment) OS=Rattus norvegicus GN=Lrrc16a PE=2 SV=1	4	4	1.01864	1.08648	7	6	1.09649	0.56494	1.05757	0.0449471	0.825711	0.301113
O54755	O54755_RAT	MIPP65 OS=Rattus norvegicus GN=Ndufv3-ps1 PE=2 SV=1	5	4	0.937559	1.04716	6	6	0.929032	0.920471	0.933295	0.00492303	0.983815	0.0731433
D4ACP8	D4ACP8_RAT	Protein Serac1 OS=Rattus norvegicus GN=Serac1 PE=4 SV=1	6	4	1.19119	1.04705	6	6	0.920428	0.972763	1.05581	0.156322	1.00991	0.0428909
G3V9S0	G3V9S0_RAT	Cytochrome b5 reductase 1 OS=Rattus norvegicus GN=Cyb5r1 PE=4 SV=1	4	4	1.10668	1	6	6	0.88715	0.920471	0.996917	0.126748	0.960236	0.0459159
D3ZEG8	D3ZEG8_RAT	Protein RGD1309188 OS=Rattus norvegicus GN=RGD1309188 PE=4 SV=1	4	4	0.887154	1	8	6	0.928961	0.990786	0.908057	0.0241371	0.995393	0.00531988
G3V9M7	G3V9M7_RAT	Inward rectifier potassium channel 4 OS=Rattus norvegicus GN=Kcnj4 PE=3 SV=1	4	4	0.972763	0.990856	6	6	1.03759	1.01864	1.00518	0.0374269	1.00475	0.0160417
P62744	AP2S1_RAT	AP-2 complex subunit sigma OS=Rattus norvegicus GN=Ap2s1 PE=2 SV=1	13	4	0.990786	0.990786	14	6	1.09659	1.08648	1.04369	0.0610852	1.03863	0.0552515
D4A2Z8	D4A2Z8_RAT	DEAH (Asp-Glu-Ala-His) box polypeptide 36 (Predicted), isoform CRA_a OS=Rattus norvegicus GN=Dhx36 PE=4 SV=1	4	4	0.870928	0.981711	7	6	1.0666	1	0.968764	0.112971	0.990855	0.0105594
F1M400	F1M400_RAT	Protein Ankrd28 (Fragment) OS=Rattus norvegicus GN=Ankrd28 PE=4 SV=1	5	4	1.03756	0.972816	7	6	1.21339	1.28238	1.12547	0.101515	1.1276	0.178727
D3ZJ32	D3ZJ32_RAT	Protein RGD1565705 OS=Rattus norvegicus GN=Esyt2 PE=4 SV=1	4	4	0.972763	0.972763	6	6	4.09212	4.1684	2.53244	1.80096	2.57058	1.845
D4A8A0	D4A8A0_RAT	Protein Cad OS=Rattus norvegicus GN=Cad PE=3 SV=1	4	4	0.972763	0.912062	6	6	0.809107	1.01864	0.890935	0.0944868	0.965352	0.0615333
P61354	RL27_RAT	60S ribosomal protein L27 OS=Rattus norvegicus GN=Rpl27 PE=2 SV=2	5	3	1.06655	1.16948	8	6	1.0375	1.09649	1.05203	0.0167737	1.13298	0.0421373
P81377	KAP1_RAT	cAMP-dependent protein kinase type I-beta regulatory subunit OS=Rattus norvegicus GN=Prkar1b PE=2 SV=2	5	3	1.15875	1.1066	8	6	1.40615	1.05686	1.28245	0.142838	1.08173	0.0287208
H9KVE2	H9KVE2_RAT	Kelch-like protein 22 OS=Rattus norvegicus GN=Klhl22 PE=4 SV=1	3	3	1.06655	1.01856	7	6	1.21337	1.34282	1.13996	0.0847675	1.18069	0.187214
Q5FVH2	PLD3_RAT	Phospholipase D3 OS=Rattus norvegicus GN=Pld3 PE=2 SV=1	3	3	1.07643	1.00926	6	6	1.7539	1.3552	1.41516	0.391137	1.18223	0.199729
F1MAP9	F1MAP9_RAT	Uncharacterized protein OS=Rattus norvegicus PE=2 SV=1	7	3	1.12714	1	8	6	0.887173	0.83949	1.00716	0.138546	0.919745	0.0926707
F1M9N1	F1M9N1_RAT	Protein Stx16 OS=Rattus norvegicus GN=Stx16 PE=2 SV=1	5	3	1.00929	0.963868	7	6	1.02806	1.00929	1.01867	0.0108384	0.986577	0.026222
B2RYI2	B2RYI2_RAT	Protein Srp68 OS=Rattus norvegicus GN=Srp68 PE=2 SV=1	3	3	0.955019	0.955019	6	6	1.14817	1.04712	1.05159	0.111515	1.00107	0.053175
D3ZNY3	D3ZNY3_RAT	Methylmalonic aciduria (Cobalamin deficiency) cblA type (Predicted), isoform CRA_a OS=Rattus norvegicus GN=Mmaa PE=4 SV=1	3	3	0.963855	0.946217	6	6	0.990785	1.04712	0.97732	0.015548	0.996669	0.0582567
Q6AY36	Q6AY36_RAT	Coronin OS=Rattus norvegicus GN=Coro2a PE=2 SV=1	3	3	1.20221	0.903583	8	6	0.920477	0.903669	1.06134	0.16266	0.903626	4.98275e-05
F1LU14	F1LU14_RAT	Protein Snx32 (Fragment) OS=Rattus norvegicus GN=Snx32 PE=4 SV=1	4	3	0.679209	0.895402	7	6	1.19121	1.16945	0.935208	0.295601	1.03243	0.158224
F1M853	F1M853_RAT	Protein Rrbp1 (Fragment) OS=Rattus norvegicus GN=Rrbp1 PE=2 SV=1	11	11	0.972763	0.963813	6	5	0.855033	1.19119	0.913898	0.0679714	1.0775	0.131273
D3ZVQ0	D3ZVQ0_RAT	Ubiquitin carboxyl-terminal hydrolase OS=Rattus norvegicus GN=Usp5 PE=3 SV=1	11	11	0.862962	0.879013	5	5	0.597043	0.717772	0.730002	0.153528	0.798392	0.0930924
P26769	ADCY2_RAT	Adenylate cyclase type 2 OS=Rattus norvegicus GN=Adcy2 PE=1 SV=1	14	10	3.25098	2.26983	6	5	1.05677	0.990786	2.15387	1.26682	1.63031	0.738457
G3V6L7	G3V6L7_RAT	Potassium voltage-gated channel subfamily A member 4 OS=Rattus norvegicus GN=Kcna4 PE=4 SV=1	13	10	1.11682	1.06656	7	5	1.04706	0.990786	1.08194	0.0402742	1.02867	0.0437497
E9PTY6	E9PTY6_RAT	Protein Fry OS=Rattus norvegicus GN=Fry PE=2 SV=1	11	10	1.02807	1.05685	5	5	0.981655	1.06655	1.00486	0.0267954	1.0617	0.00560078
F1M4W1	F1M4W1_RAT	Uncharacterized protein (Fragment) OS=Rattus norvegicus PE=4 SV=1	10	10	0.990786	1	6	5	0.920435	0.862962	0.95561	0.040617	0.931481	0.0791191
G3V7W8	G3V7W8_RAT	Protein RGD621098 OS=Rattus norvegicus GN=RGD621098 PE=4 SV=1	11	10	1.00929	0.963868	5	5	1	0.737898	1.00464	0.00536094	0.850883	0.130463
D3ZXX3	D3ZXX3_RAT	Uncharacterized protein OS=Rattus norvegicus PE=2 SV=1	10	9	1.03756	1.13768	6	5	1.15878	0.946253	1.09817	0.0699873	1.04197	0.110523
G3V6K8	G3V6K8_RAT	Calcium channel, voltage-dependent, beta 1 subunit, isoform CRA_a OS=Rattus norvegicus GN=Cacnb1 PE=4 SV=1	16	9	1	1.0765	16	5	1.1695	1.18036	1.08475	0.0978606	1.12843	0.0599629
P42260	GRIK2_RAT	Glutamate receptor ionotropic, kainate 2 OS=Rattus norvegicus GN=Grik2 PE=1 SV=2	9	9	1.03756	1.00923	5	5	1.23589	1.45879	1.13672	0.114504	1.23401	0.259551
D3ZA31	D3ZA31_RAT	Myotubularin related protein 2 (Predicted), isoform CRA_b OS=Rattus norvegicus GN=Mtmr2 PE=4 SV=1	9	9	1.09649	1	6	5	0.920435	1.06655	1.00846	0.101646	1.03328	0.0384243
D3ZF13	D3ZF13_RAT	Acyl carrier protein OS=Rattus norvegicus GN=LOC683884 PE=3 SV=1	16	9	1.01864	1	11	5	0.981718	0.937559	1.00018	0.0213178	0.968779	0.0360506
Q6PCT9	Q6PCT9_RAT	Proteasome (Prosome, macropain) 26S subunit, non-ATPase, 6 OS=Rattus norvegicus GN=Psmd6 PE=2 SV=1	10	9	0.911993	0.98176	5	5	1.00923	1.03756	0.960613	0.0561425	1.00966	0.0322159
B6DYQ0	B6DYQ0_RAT	Glutathione S-transferase kappa OS=Rattus norvegicus GN=Gstk1 PE=2 SV=1	10	9	1	0.9727	7	5	1.04712	1.04712	1.02356	0.027205	1.00991	0.0429666
P62193	PRS4_RAT	26S protease regulatory subunit 4 OS=Rattus norvegicus GN=Psmc1 PE=2 SV=1	9	8	0.963855	0.963855	6	5	0.90372	1.05686	0.933788	0.0347191	1.01036	0.0536956
Q765A7	PGAP1_RAT	GPI inositol-deacylase OS=Rattus norvegicus GN=Pgap1 PE=1 SV=1	9	9	0.955019	0.920447	6	5	1.07647	1.10668	1.01575	0.0701211	1.01357	0.107524
D4A1J3	D4A1J3_RAT	Protein LOC100365804 OS=Rattus norvegicus GN=Palm3 PE=4 SV=1	9	9	0.928936	0.895309	5	5	0.862962	0.862962	0.895949	0.0380905	0.879135	0.0186757
P41542	USO1_RAT	General vesicular transport factor p115 OS=Rattus norvegicus GN=Uso1 PE=1 SV=1	10	9	0.870928	0.839401	6	5	1.03755	1.00929	0.954237	0.0961964	0.924343	0.0980829
F1M390	F1M390_RAT	Ezrin (Fragment) OS=Rattus norvegicus GN=Ezr PE=2 SV=1	10	8	1	1.0568	8	5	0.990887	0.920471	0.995444	0.0052612	0.988636	0.0787094
F1LM86	F1LM86_RAT	Phosphatidylinositol 3-kinase catalytic subunit type 3 OS=Rattus norvegicus GN=Pik3c3 PE=2 SV=1	10	8	1.04712	1.04712	5	5	1.15885	1.05686	1.10298	0.0645047	1.05199	0.00562258
Q5RJR9	Q5RJR9_RAT	Serine (Or cysteine) proteinase inhibitor, clade H, member 1, isoform CRA_b OS=Rattus norvegicus GN=Serpinh1 PE=2 SV=1	8	8	1	1.0471	5	5	1.08639	1.04712	1.04319	0.0498758	1.04711	1.17888e-05
D3ZZQ9	D3ZZQ9_RAT	Protein Tom1l2 OS=Rattus norvegicus GN=Tom1l2 PE=2 SV=1	9	8	1.01864	1.03759	6	5	0.90367	1.02807	0.961156	0.0663785	1.03283	0.00549733
D3Z9C0	D3Z9C0_RAT	Protein Mios OS=Rattus norvegicus GN=Mios PE=4 SV=1	8	8	1.02807	0.99085	7	5	1.14816	1.00929	1.08811	0.069338	1.00007	0.0106436
F1LQ55	F1LQ55_RAT	Non-specific lipid-transfer protein OS=Rattus norvegicus GN=Scp2 PE=2 SV=1	8	8	0.972763	0.981809	6	5	0.963922	1.10668	0.968342	0.0051041	1.04425	0.0720966
D3ZGD3	D3ZGD3_RAT	Protein Cnnm1 OS=Rattus norvegicus GN=Cnnm1 PE=4 SV=1	10	8	1.05686	0.963855	7	5	1.07639	0.990786	1.06662	0.011276	0.977321	0.0155482
Q5U316	RAB35_RAT	Ras-related protein Rab-35 OS=Rattus norvegicus GN=Rab35 PE=2 SV=1	12	8	1.01864	0.963838	7	5	0.963868	1.00929	0.991254	0.0316235	0.986562	0.0262389
D3ZKT0	D3ZKT0_RAT	Protein LOC362419 OS=Rattus norvegicus GN=Tamm41 PE=4 SV=1	9	8	1.01864	0.955078	6	5	1	1.04712	1.00932	0.0107625	1.0011	0.0531408
D4A6T9	D4A6T9_RAT	Protein Mark4 OS=Rattus norvegicus GN=Mark4 PE=4 SV=1	11	8	1.02807	0.955074	7	5	1.11689	0.955019	1.07248	0.0512849	0.955046	3.16872e-05
D4ABY2	D4ABY2_RAT	Uncharacterized protein OS=Rattus norvegicus GN=Copg2 PE=2 SV=1	10	8	0.990786	0.937481	7	5	1.13761	1.09649	1.0642	0.0847689	1.01699	0.0918044
D3ZPU3	D3ZPU3_RAT	Estradiol 17-beta-dehydrogenase 12 OS=Rattus norvegicus GN=Hsd17b12 PE=2 SV=1	9	8	1.69033	0.887086	6	5	1.45876	1.20221	1.57455	0.133695	1.04465	0.181938
B0BN74	B0BN74_RAT	Bag2 protein OS=Rattus norvegicus GN=Bag2 PE=2 SV=1	9	8	1.09649	0.648684	5	5	0.758508	1.16945	0.9275	0.195135	0.909069	0.300667
F1LWT6	F1LWT6_RAT	Protein Mtmr7 (Fragment) OS=Rattus norvegicus GN=Mtmr7 PE=2 SV=1	8	7	2.16779	1.65966	6	5	1.06656	1.11682	1.61717	0.635792	1.38824	0.313408
P54645	AAPK1_RAT	5'-AMP-activated protein kinase catalytic subunit alpha-1 OS=Rattus norvegicus GN=Prkaa1 PE=1 SV=2	8	7	1.20221	1.64427	8	5	1.02803	1.08648	1.11512	0.100563	1.36537	0.322035
D4AAD1	D4AAD1_RAT	Protein Acap3 OS=Rattus norvegicus GN=Acap3 PE=2 SV=1	7	7	1.08648	1.08648	5	5	1.1587	1.12714	1.12259	0.0416947	1.10681	0.0234736
D4A1V3	D4A1V3_RAT	DEAH (Asp-Glu-Ala-His) box polypeptide 30, isoform CRA_b OS=Rattus norvegicus GN=Dhx30 PE=4 SV=1	7	7	1.05686	1.07652	5	5	1.10664	0.887154	1.08175	0.0287387	0.981835	0.109329
D3ZE26	D3ZE26_RAT	Protein Tmcc2 OS=Rattus norvegicus GN=Tmcc2 PE=4 SV=1	9	7	1.06655	1.07647	9	5	0.920428	0.972763	0.99349	0.0843652	1.02462	0.0598765
Q63584	TMEDA_RAT	Transmembrane emp24 domain-containing protein 10 OS=Rattus norvegicus GN=Tmed10 PE=1 SV=2	8	7	1.19119	1.07635	5	5	2.03244	0.879044	1.61181	0.485697	0.977699	0.113918
F1M8H5	F1M8H5_RAT	Protein Abcf2 OS=Rattus norvegicus GN=Abcf2 PE=2 SV=1	10	7	1.00929	1.06661	5	5	0.9727	1	0.990993	0.0211226	1.03331	0.0384589
G3V648	G3V648_RAT	1-acylglycerol-3-phosphate O-acyltransferase 3 (Predicted), isoform CRA_b OS=Rattus norvegicus GN=Agpat3 PE=4 SV=1	7	7	1.10668	1.03763	5	5	0.903671	0.946253	1.00518	0.11721	0.99194	0.0527551
G3V6L9	G3V6L9_RAT	Peptidyl-prolyl cis-trans isomerase OS=Rattus norvegicus GN=Fkbp3 PE=4 SV=1	8	7	1.06655	1.03744	5	5	0.937567	1.07643	1.00206	0.0744699	1.05693	0.022511
D4A565	D4A565_RAT	NADH dehydrogenase (Ubiquinone) 1 beta subcomplex, 5 (Predicted), isoform CRA_b OS=Rattus norvegicus GN=Ndufb5 PE=4 SV=1	7	7	1.06655	1.03744	6	5	1.1066	1.04712	1.08657	0.0231194	1.04228	0.0055913
F1LMX7	F1LMX7_RAT	Echinoderm microtubule-associated protein-like 2 OS=Rattus norvegicus GN=Eml2 PE=2 SV=1	7	7	1.08648	1.02803	5	5	0.928956	0.911993	1.00772	0.090949	0.970012	0.0669949
P08082	CLCB_RAT	Clathrin light chain B OS=Rattus norvegicus GN=Cltb PE=1 SV=1	14	7	1.03756	1.02801	11	5	1.07648	0.98174	1.05702	0.0224692	1.00488	0.0267166
P62074	TIM10_RAT	Mitochondrial import inner membrane translocase subunit Tim10 OS=Rattus norvegicus GN=Timm10 PE=3 SV=1	8	7	1.01864	1.01864	7	5	0.870971	0.855066	0.944806	0.0852577	0.936854	0.09444
D4A5B6	D4A5B6_RAT	Protein Nebl OS=Rattus norvegicus GN=Nebl PE=4 SV=1	8	7	1.06655	1.01856	6	5	0.580785	0.847242	0.823669	0.280458	0.9329	0.0989092
Q5PQZ9	Q5PQZ9_RAT	NADH dehydrogenase [ubiquinone] 1 subunit C2 OS=Rattus norvegicus GN=Ndufc2 PE=2 SV=1	10	7	0.98174	1.00923	8	5	0.963915	1.02807	0.972827	0.0102911	1.01865	0.010876
D4A8L9	D4A8L9_RAT	Protein Btbd17 OS=Rattus norvegicus GN=Btbd17 PE=4 SV=1	7	7	1.00929	0.990816	6	5	1.09643	0.887154	1.05286	0.050315	0.938985	0.059849
F1LP72	F1LP72_RAT	Elongation factor 1-delta OS=Rattus norvegicus GN=Eef1d PE=2 SV=1	9	7	0.963855	0.981783	5	5	0.928956	0.911993	0.946406	0.0201493	0.946888	0.0402935
B2RZD6	B2RZD6_RAT	Ndufa4 protein OS=Rattus norvegicus GN=Ndufa4 PE=4 SV=1	16	7	0.990786	0.972654	16	5	0.549539	0.515225	0.770162	0.254754	0.74394	0.264097
Q9Z254	GIPC1_RAT	PDZ domain-containing protein GIPC1 OS=Rattus norvegicus GN=Gipc1 PE=1 SV=2	7	7	1.07643	0.928956	6	5	0.990856	0.972763	1.03364	0.049404	0.950859	0.0252919
P69682	NECP1_RAT	Adaptin ear-binding coat-associated protein 1 OS=Rattus norvegicus GN=Necap1 PE=1 SV=1	8	7	1.3552	0.903645	5	5	1.06659	1.14811	1.21089	0.166627	1.02588	0.141139
D4A4J3	D4A4J3_RAT	Protein Man2a2 OS=Rattus norvegicus GN=Man2a2 PE=4 SV=1	8	7	1.25897	0.779806	8	5	0.920414	1.20221	1.08969	0.195466	0.991009	0.243876
B5DEH2	ERLN2_RAT	Erlin-2 OS=Rattus norvegicus GN=Erlin2 PE=1 SV=1	9	7	1.41904	0.765574	7	5	1.24738	1.11682	1.33321	0.0991126	0.941197	0.202792
Q505J8	SYFA_RAT	Phenylalanine--tRNA ligase alpha subunit OS=Rattus norvegicus GN=Farsa PE=1 SV=1	7	6	0.831739	2.60609	5	5	1.0093	1	0.92052	0.102515	1.80304	0.927276
D3ZD09	D3ZD09_RAT	Cytochrome c oxidase subunit 6B1 OS=Rattus norvegicus GN=LOC681754 PE=4 SV=1	11	6	1.38045	1.51367	15	5	0.946171	1.45879	1.16331	0.250733	1.48623	0.0316834
Q5EGY4	YKT6_RAT	Synaptobrevin homolog YKT6 OS=Rattus norvegicus GN=Ykt6 PE=1 SV=1	8	6	0.672993	1.31826	5	5	1.05674	1.06655	0.864867	0.221557	1.19241	0.145322
B2GV73	B2GV73_RAT	Actin related protein 2/3 complex, subunit 3 OS=Rattus norvegicus GN=Arpc3 PE=2 SV=1	13	6	0.758553	1.2705	9	5	0.98178	1.04712	0.870166	0.12888	1.15881	0.128968
Q5M963	Q5M963_RAT	Cytidine monophosphate N-acetylneuraminic acid synthetase OS=Rattus norvegicus GN=Cmas PE=2 SV=1	6	6	1.11682	1.22459	5	5	1.07647	1.10668	1.09665	0.0232946	1.16564	0.0680742
P54777	PEX6_RAT	Peroxisome assembly factor 2 OS=Rattus norvegicus GN=Pex6 PE=1 SV=1	6	6	1.10668	1.18039	6	5	0.887098	0.895335	0.996891	0.126778	1.03786	0.164576
F8WFI9	F8WFI9_RAT	Eukaryotic translation initiation factor 3 subunit B OS=Rattus norvegicus GN=Eif3b PE=3 SV=1	8	6	1.30617	1.15883	6	5	0.937539	1.03756	1.12185	0.212826	1.09819	0.0700153
Q9QX70	Q9QX70_RAT	Epidermal growth factor receptor OS=Rattus norvegicus GN=Egfr PE=2 SV=1	6	6	1.07643	1.11679	6	5	1.22468	0.711238	1.15055	0.0855943	0.914015	0.234147
G3V9X3	G3V9X3_RAT	5'-AMP-activated protein kinase subunit beta-2 OS=Rattus norvegicus GN=Prkab2 PE=4 SV=1	6	6	1	1.1066	5	5	1.34288	1.43225	1.17144	0.197963	1.26943	0.188017
Q62952	DPYL3_RAT	Dihydropyrimidinase-related protein 3 OS=Rattus norvegicus GN=Dpysl3 PE=1 SV=2	15	6	1.04712	1.09644	12	5	0.879045	0.779849	0.963083	0.0970381	0.938144	0.182784
B4F7E7	B4F7E7_RAT	Membrane protein, palmitoylated 5 (MAGUK p55 subfamily member 5) OS=Rattus norvegicus GN=Mpp5 PE=2 SV=1	7	6	1.05686	1.08645	5	5	0.483101	0.903669	0.76998	0.331259	0.99506	0.105529
Q5FVC7	ACAP2_RAT	Arf-GAP with coiled-coil, ANK repeat and PH domain-containing protein 2 OS=Rattus norvegicus GN=Acap2 PE=2 SV=1	8	6	1.01864	1.0765	5	5	1.0186	0.911993	1.01862	2.10626e-05	0.994246	0.0949783
P32198	CPT1A_RAT	Carnitine O-palmitoyltransferase 1, liver isoform OS=Rattus norvegicus GN=Cpt1a PE=1 SV=2	6	6	1.10668	1.04714	6	5	0.895309	0.928936	1.001	0.122038	0.988041	0.0682476
F1LN46	CPT1C_RAT	Carnitine O-palmitoyltransferase 1, brain isoform OS=Rattus norvegicus GN=Cpt1c PE=1 SV=1	8	6	0.963855	1.03759	6	5	1.21348	1.10668	1.08867	0.14412	1.07214	0.0398914
B2RYT5	B2RYT5_RAT	Cox7a2l protein OS=Rattus norvegicus GN=Cox7a2l PE=4 SV=1	8	6	1.04712	1.03749	5	5	1	1.07643	1.02356	0.027205	1.05696	0.0224816
F1MA97	F1MA97_RAT	Protein Thsd7a (Fragment) OS=Rattus norvegicus GN=Thsd7a PE=4 SV=1	8	6	1.28238	1.02808	7	5	0.575444	0.334191	0.928912	0.40815	0.681138	0.400619
G3V8G6	G3V8G6_RAT	Hyaluronan and proteoglycan link protein 2 OS=Rattus norvegicus GN=Hapln2 PE=4 SV=1	8	6	1.15875	1.02804	5	5	0.972654	0.990786	1.0657	0.107442	1.00941	0.0215098
F8WFW0	F8WFW0_RAT	Protein LOC685320 (Fragment) OS=Rattus norvegicus GN=LOC685320 PE=3 SV=1	9	6	1.00929	1.00929	11	5	0.9462	1	0.977743	0.0364224	1.00464	0.00536094
A9UMV9	A9UMV9_RAT	Ndufa7 protein OS=Rattus norvegicus GN=Ndufa7 PE=4 SV=1	7	6	1.02807	1	7	5	0.630917	0.911993	0.829491	0.229294	0.955996	0.050811
Q80Z70	SE1L1_RAT	Protein sel-1 homolog 1 OS=Rattus norvegicus GN=Sel1l PE=2 SV=2	6	6	0.946253	1	5	5	1.19124	1.21344	1.06875	0.141443	1.10672	0.123233
G3V7U8	G3V7U8_RAT	Actin-related protein 2/3 complex subunit 5 OS=Rattus norvegicus GN=Arpc5l PE=3 SV=1	7	6	0.98174	0.99087	9	5	0.92053	1.02807	0.951135	0.0353391	1.00947	0.0214753
B1H267	SNX5_RAT	Sorting nexin-5 OS=Rattus norvegicus GN=Snx5 PE=1 SV=1	7	6	1.01864	0.990832	5	5	0.765561	0.98174	0.892101	0.146116	0.986286	0.00524961
D3ZPJ6	D3ZPJ6_RAT	Tuberin OS=Rattus norvegicus GN=Tsc2 PE=2 SV=1	6	6	1.04712	0.972775	5	5	1.35521	1.57035	1.20117	0.177878	1.27156	0.345011
D4AC61	D4AC61_RAT	Protein Tbc1d24 OS=Rattus norvegicus GN=Tbc1d24 PE=4 SV=1	6	6	1.04712	0.972775	5	5	1.1588	0.887154	1.10296	0.0644786	0.929964	0.0494332
A0PJ39	A0PJ39_RAT	L-type calcium channel alpha-1 subunit OS=Rattus norvegicus GN=Cacna1c PE=2 SV=1	6	6	0.920471	0.972754	6	5	0.903639	0.955019	0.912055	0.00971834	0.963886	0.0102396
Q5MJ12	FXL16_RAT	F-box/LRR-repeat protein 16 OS=Rattus norvegicus GN=Fbxl16 PE=2 SV=1	7	6	1.00929	0.963868	6	5	0.772689	0.928936	0.890987	0.136599	0.946402	0.0201675
F1LS55	F1LS55_RAT	Protein Kif3a (Fragment) OS=Rattus norvegicus GN=Kif3a PE=2 SV=1	7	6	1	0.9638	8	5	0.879087	1.01864	0.939544	0.069809	0.991221	0.0316625
Q68FS8	Q68FS8_RAT	Protein Rtcd1 OS=Rattus norvegicus GN=Rtcd1 PE=2 SV=1	7	6	0.990786	0.963737	5	5	0.928877	1.12714	0.959832	0.0357428	1.04544	0.0943415
D3ZHX3	D3ZHX3_RAT	Protein Diras2 OS=Rattus norvegicus GN=Diras2 PE=4 SV=1	8	6	0.937559	0.954997	9	5	0.878999	0.903669	0.908279	0.0338096	0.929333	0.0296344
D3ZWC6	D3ZWC6_RAT	Protein Sntb1 OS=Rattus norvegicus GN=Sntb1 PE=4 SV=1	6	6	0.963855	0.954988	6	5	1.61433	1.06655	1.28909	0.375554	1.01077	0.0644121
D4A5W8	D4A5W8_RAT	Protein Pgs1 OS=Rattus norvegicus GN=Pgs1 PE=4 SV=1	7	6	1.00929	0.954986	6	5	0.963823	1.13766	0.986554	0.026248	1.04632	0.105465
D3ZIR0	D3ZIR0_RAT	Autophagy-related protein 9A OS=Rattus norvegicus GN=Atg9a PE=2 SV=1	7	6	0.928936	0.954947	7	5	1.12723	1.04712	1.02808	0.114482	1.00103	0.0532166
Q66HR2	MARE1_RAT	Microtubule-associated protein RP/EB family member 1 OS=Rattus norvegicus GN=Mapre1 PE=1 SV=3	7	6	0.928936	0.937575	8	5	0.839466	0.895335	0.884201	0.0516555	0.916455	0.0243874
Q6AXT0	RM37_RAT	39S ribosomal protein L37, mitochondrial OS=Rattus norvegicus GN=Mrpl37 PE=2 SV=1	6	6	0.963855	0.937542	7	5	1.00923	1.03756	0.986545	0.0261995	0.987551	0.0577451
Q6P6Q9	MICU1_RAT	Calcium uptake protein 1, mitochondrial OS=Rattus norvegicus GN=Micu1 PE=2 SV=1	11	6	1.38045	0.929045	7	5	1.03753	0.955019	1.20899	0.197985	0.942032	0.014996
Q5U2T0	Q5U2T0_RAT	Death associated protein 3 OS=Rattus norvegicus GN=Dap3 PE=2 SV=1	6	6	0.946253	0.92042	5	5	0.972775	1.04712	0.959514	0.0153125	0.98377	0.0731504
F1M6V8	F1M6V8_RAT	Protein Strn4 OS=Rattus norvegicus GN=Strn4 PE=2 SV=1	7	6	0.990786	0.903597	8	5	0.990832	1.01864	0.990809	2.6868e-05	0.961119	0.066421
G3V6Q3	G3V6Q3_RAT	Protein Wdr13 OS=Rattus norvegicus GN=Wdr13 PE=4 SV=1	7	6	0.937559	0.809113	5	5	1.1696	1.34282	1.05358	0.133968	1.07597	0.308137
D4A3M8	D4A3M8_RAT	Non-catalytic region of tyrosine kinase adaptor protein 2 (Predicted) OS=Rattus norvegicus GN=Nck2 PE=4 SV=1	6	6	0.56494	0.794305	5	5	1.0864	1.09649	0.825672	0.301067	0.945398	0.174467
Q641Z2	PTN9_RAT	Tyrosine-protein phosphatase non-receptor type 9 OS=Rattus norvegicus GN=Ptpn9 PE=2 SV=1	6	6	0.474248	0.660723	6	5	0.972708	0.98174	0.723478	0.287786	0.821231	0.185339
Q63965	SFXN1_RAT	Sideroflexin-1 OS=Rattus norvegicus GN=Sfxn1 PE=2 SV=4	7	5	1.95886	2.42096	7	5	0.928979	1.05686	1.44392	0.594604	1.73891	0.787564
Q7TP14	Q7TP14_RAT	Cc1-9 OS=Rattus norvegicus GN=Chid1 PE=2 SV=1	6	5	0.903669	2.18778	5	5	0.990832	0.955019	0.94725	0.0503235	1.5714	0.711736
D4A1U9	D4A1U9_RAT	Leukocyte surface antigen CD47 OS=Rattus norvegicus GN=Cd47 PE=2 SV=1	8	5	1.03756	1.10666	8	5	1.49969	1.03756	1.26862	0.26681	1.07211	0.0398958
F1LSW1	F1LSW1_RAT	Unconventional myosin-Ib OS=Rattus norvegicus GN=Myo1b PE=2 SV=1	6	5	1.30617	1.09653	6	5	1.21341	1.43225	1.25979	0.0535545	1.26439	0.193833
P49088	ASNS_RAT	Asparagine synthetase [glutamine-hydrolyzing] OS=Rattus norvegicus GN=Asns PE=2 SV=3	5	5	1.04712	1.08639	5	5	1.05686	1.05686	1.05199	0.00562258	1.07162	0.0170482
F1M4V9	F1M4V9_RAT	Gamma-aminobutyric acid receptor subunit gamma-2 (Fragment) OS=Rattus norvegicus GN=Gabrg2 PE=2 SV=1	9	5	1.09649	1.07643	5	5	1.01858	0.972763	1.05754	0.0449822	1.02459	0.0598497
Q68G41	Q68G41_RAT	Dodecenoyl-Coenzyme A delta isomerase (3,2 trans-enoyl-Coenzyme A isomerase) OS=Rattus norvegicus GN=Eci1 PE=2 SV=1	5	5	1.00929	1.04713	5	5	0.972776	1.10668	0.99103	0.021079	1.07691	0.0343816
Q75Q41	TOM22_RAT	Mitochondrial import receptor subunit TOM22 homolog OS=Rattus norvegicus GN=Tomm22 PE=1 SV=1	5	5	1	1.0471	9	5	1.028	1	1.014	0.0161658	1.02355	0.0271932
D3ZBN7	D3ZBN7_RAT	Protein Sec63 OS=Rattus norvegicus GN=Sec63 PE=2 SV=1	5	5	1.07643	1.04704	5	5	1.18021	1.20221	1.12832	0.0599205	1.12463	0.0895887
P15431	GBRB1_RAT	Gamma-aminobutyric acid receptor subunit beta-1 OS=Rattus norvegicus GN=Gabrb1 PE=2 SV=1	16	5	1.08648	1.03759	13	5	0.955	1	1.02074	0.0759124	1.0188	0.021704
G3V6M3	G3V6M3_RAT	Synaptotagmin II OS=Rattus norvegicus GN=Syt2 PE=4 SV=1	23	5	1.04712	1.03749	18	5	0.929062	1.10668	0.988091	0.0681613	1.07209	0.0399512
Q7TSA0	MIRO2_RAT	Mitochondrial Rho GTPase 2 OS=Rattus norvegicus GN=Rhot2 PE=2 SV=1	8	5	1.04712	1.02796	6	5	0.487488	0.619425	0.767304	0.323104	0.823692	0.235867
F1LV14	F1LV14_RAT	Protein Tubgcp3 OS=Rattus norvegicus GN=Tubgcp3 PE=2 SV=1	5	5	0.98174	1.01855	6	5	1.16952	1.15875	1.07563	0.108418	1.08865	0.0809409
D4A7Y4	D4A7Y4_RAT	Uncharacterized protein OS=Rattus norvegicus PE=2 SV=1	5	5	1.12714	1.00924	7	5	0.981735	0.895335	1.05444	0.0839504	0.952289	0.0657644
P60203	MYPR_RAT	Myelin proteolipid protein OS=Rattus norvegicus GN=Plp1 PE=1 SV=2	6	5	0.98174	1	7	5	1.01859	1.10668	1.00017	0.0212769	1.05334	0.0615943
Q5I0K8	RT07_RAT	28S ribosomal protein S7, mitochondrial OS=Rattus norvegicus GN=Mrps7 PE=2 SV=2	5	5	0.928936	1	6	5	0.765643	1.13766	0.84729	0.0942776	1.06883	0.079476
F1LM12	F1LM12_RAT	Protein Galnt2 (Fragment) OS=Rattus norvegicus GN=Galnt2 PE=2 SV=1	5	5	1.16945	0.990761	5	5	0.816562	0.685495	0.993008	0.203742	0.838128	0.176246
D4AD15	D4AD15_RAT	Protein Eif4g1 OS=Rattus norvegicus GN=LOC680559 PE=2 SV=1	6	5	0.972763	0.981809	5	5	1.04711	1.12714	1.00994	0.0429271	1.05448	0.0839076
D4A3D4	D4A3D4_RAT	Protein Abhd3 OS=Rattus norvegicus GN=Abhd3 PE=4 SV=1	6	5	1.08648	0.981747	5	5	1.05686	1.05686	1.07167	0.0171041	1.0193	0.0433659
Q5EB77	RAB18_RAT	Ras-related protein Rab-18 OS=Rattus norvegicus GN=Rab18 PE=2 SV=1	6	5	1.09649	0.972807	5	5	1.02798	0.98174	1.06224	0.0395552	0.977273	0.00515725
Q5D006	Q5D006_RAT	Ubiquitin carboxyl-terminal hydrolase OS=Rattus norvegicus GN=Usp11 PE=2 SV=1	5	5	1.01864	0.972802	5	5	0.855133	0.963855	0.936887	0.0944017	0.968329	0.00516547
Q32Q54	Q32Q54_RAT	RCG37273, isoform CRA_a OS=Rattus norvegicus GN=Uqcc PE=2 SV=1	6	5	0.928936	0.954947	5	5	0.972749	1.00929	0.950843	0.0252954	0.982116	0.0313725
P35704	PRDX2_RAT	Peroxiredoxin-2 OS=Rattus norvegicus GN=Prdx2 PE=1 SV=3	5	5	0.990786	0.937481	6	5	0.591592	0.424628	0.791189	0.230474	0.681055	0.296096
Q924S1	PLCD_RAT	1-acyl-sn-glycerol-3-phosphate acyltransferase delta OS=Rattus norvegicus GN=Agpat4 PE=2 SV=1	6	5	1.00929	0.920468	7	5	0.963855	1.05686	0.98657	0.026229	0.988664	0.0787452
Q08163	CAP1_RAT	Adenylyl cyclase-associated protein 1 OS=Rattus norvegicus GN=Cap1 PE=1 SV=3	5	5	0.946253	0.903671	5	5	1.00926	1.07643	0.977755	0.0363756	0.990049	0.09974
P21708	MK03_RAT	Mitogen-activated protein kinase 3 OS=Rattus norvegicus GN=Mapk3 PE=1 SV=5	21	5	1.06655	0.895371	15	5	1.0093	1.10668	1.03792	0.0330572	1.00103	0.122002
Q5XIP2	Q5XIP2_RAT	Phosphatidylinositol glycan, class K OS=Rattus norvegicus GN=Pigk PE=2 SV=1	5	5	0.887154	0.878992	5	5	0.920403	0.831739	0.903778	0.0191961	0.855366	0.0272815
G3V8E2	G3V8E2_RAT	Protein Fam40a OS=Rattus norvegicus GN=Fam40a PE=4 SV=1	5	5	0.879044	0.870956	5	5	0.937645	1.05686	0.908344	0.0338337	0.963908	0.107331
B1H223	B1H223_RAT	Down syndrome critical region gene 3 OS=Rattus norvegicus GN=Dscr3 PE=2 SV=1	5	5	1.12714	0.839382	5	5	1.02796	1.04712	1.07755	0.0572636	0.943251	0.119938
P04631	S100B_RAT	Protein S100-B OS=Rattus norvegicus GN=S100b PE=1 SV=2	7	5	0.963855	0.575422	6	5	0.895372	0.731154	0.929614	0.039539	0.653288	0.0899124
D3ZEY4	D3ZEY4_RAT	Protein LOC100363819 OS=Rattus norvegicus GN=Dgkq PE=4 SV=1	5	5	0.580754	0.575411	5	5	0.946232	0.955019	0.763493	0.211009	0.765215	0.219167
D3ZKQ4	D3ZKQ4_RAT	Protein RGD1307615 OS=Rattus norvegicus GN=Rabl6 PE=4 SV=1	5	5	0.648635	0.46559	5	5	1.07642	1.12714	0.862527	0.246982	0.796366	0.381947
Q5FVL2	EMC8_RAT	ER membrane protein complex subunit 8 OS=Rattus norvegicus GN=Emc8 PE=2 SV=1	6	5	0.549541	0.340386	5	5	1.25895	1.04712	0.904247	0.409579	0.693753	0.408033
F1M1J4	F1M1J4_RAT	Protein Rasal2 (Fragment) OS=Rattus norvegicus GN=Rasal2 PE=2 SV=1	10	4	0.955019	1.05682	8	5	1.06651	1.15875	1.01077	0.0643708	1.10779	0.0588464
D3ZIN7	D3ZIN7_RAT	Mitochondrial ribosomal protein S23 (Predicted), isoform CRA_b OS=Rattus norvegicus GN=Mrps23 PE=4 SV=1	4	4	0.544514	1.03757	5	5	0.954935	1.22459	0.749725	0.236957	1.13108	0.107975
G3V7Q3	G3V7Q3_RAT	Coiled-coil domain-containing protein 127 OS=Rattus norvegicus GN=Ccdc127 PE=4 SV=1	5	4	0.990786	1.03745	5	5	0.954976	1.16945	0.972881	0.0206747	1.10345	0.0762115
F1M9A7	F1M9A7_RAT	Acyl-coenzyme A oxidase OS=Rattus norvegicus GN=Acox3 PE=2 SV=1	4	4	1.11682	1.02792	5	5	1.14824	1.28238	1.13253	0.0181426	1.15515	0.146912
Q5FVM7	DJC16_RAT	DnaJ homolog subfamily C member 16 OS=Rattus norvegicus GN=Dnajc16 PE=2 SV=1	4	4	0.955019	1.01862	5	5	1.22452	1.48588	1.08977	0.155595	1.25225	0.269773
O35458	VIAAT_RAT	Vesicular inhibitory amino acid transporter OS=Rattus norvegicus GN=Slc32a1 PE=1 SV=1	6	4	0.895335	1.01853	6	5	1.03755	1.00929	0.96644	0.082105	1.01391	0.00533934
D4A3E1	D4A3E1_RAT	Protein Hnrpll OS=Rattus norvegicus GN=Hnrpll PE=4 SV=1	6	4	1.00929	1.00929	6	5	1.0568	1.09649	1.03304	0.0274315	1.05289	0.0503483
D4A8T3	D4A8T3_RAT	Coatomer protein complex, subunit zeta 1 (Predicted) OS=Rattus norvegicus GN=Copz1 PE=4 SV=1	4	4	1.07643	1.00926	5	5	0.903659	0.824131	0.990043	0.0997471	0.916694	0.106883
Q64595	KGP2_RAT	cGMP-dependent protein kinase 2 OS=Rattus norvegicus GN=Prkg2 PE=2 SV=1	4	4	1.04712	1	5	5	0.8954	0.83949	0.97126	0.0875961	0.919745	0.0926707
G3V6Q6	G3V6Q6_RAT	Guanine nucleotide binding protein, alpha 11 OS=Rattus norvegicus GN=Gna11 PE=4 SV=1	9	4	1	0.9908	6	5	1.05682	1.08648	1.02841	0.0328068	1.03864	0.0552433
P09456	KAP0_RAT	cAMP-dependent protein kinase type I-alpha regulatory subunit OS=Rattus norvegicus GN=Prkar1a PE=2 SV=2	7	4	1	0.9908	9	5	1.08649	1.25897	1.04325	0.0499357	1.12489	0.154828
D4A1B8	D4A1B8_RAT	Protein Dctn3 OS=Rattus norvegicus GN=Dctn3 PE=4 SV=1	4	4	0.963855	0.981783	6	5	1.19133	1.03756	1.07759	0.13133	1.00967	0.0322026
P62890	RL30_RAT	60S ribosomal protein L30 OS=Rattus norvegicus GN=Rpl30 PE=3 SV=2	9	4	1.11682	0.981684	7	5	1.00921	1.04712	1.06302	0.0621256	1.0144	0.0377796
Q9Z1X8	Q9Z1X8_RAT	Neural F box protein NFB42 OS=Rattus norvegicus GN=Fbxo2 PE=2 SV=1	4	4	1.03756	0.972816	6	5	1.02798	0.98174	1.03277	0.00553106	0.977278	0.0051521
P35284	RAB12_RAT	Ras-related protein Rab-12 OS=Rattus norvegicus GN=Rab12 PE=1 SV=2	6	4	1.02807	0.963915	6	5	0.954948	0.911993	0.991507	0.0422151	0.937954	0.0299773
Q6TUD3	Q6TUD3_RAT	LRRGT00111 OS=Rattus norvegicus GN=Rdh11 PE=2 SV=1	5	4	1.00929	0.963868	5	5	1.36779	1.28238	1.18854	0.206981	1.12312	0.183893
F1LQE1	F1LQE1_RAT	Disabled homolog 2-interacting protein OS=Rattus norvegicus GN=Dab2ip PE=2 SV=1	10	4	0.972763	0.963813	8	5	1	1.00929	0.986381	0.0157255	0.986549	0.0262534
F1LRE3	F1LRE3_RAT	Potassium channel subfamily T member 2 OS=Rattus norvegicus GN=Kcnt2 PE=4 SV=1	4	4	0.937559	0.96381	5	5	0.895331	0.972763	0.916445	0.0243803	0.968286	0.00516868
D3ZBU7	D3ZBU7_RAT	Protein RGD1310819 OS=Rattus norvegicus GN=RGD1310819 PE=2 SV=1	8	4	0.98174	0.963774	6	5	0.390862	0.416875	0.686301	0.341143	0.690324	0.315752
P35289	RAB15_RAT	Ras-related protein Rab-15 OS=Rattus norvegicus GN=Rab15 PE=2 SV=1	6	4	1.07643	0.955005	7	5	1.10668	0.955019	1.09155	0.0174645	0.955012	7.64454e-06
D4AE06	D4AE06_RAT	Peptidyl-prolyl cis-trans isomerase OS=Rattus norvegicus GN=Fkbp15 PE=2 SV=1	4	4	0.98174	0.954938	8	5	0.46559	0.724428	0.723665	0.297999	0.839683	0.133085
P81795	IF2G_RAT	Eukaryotic translation initiation factor 2 subunit 3 OS=Rattus norvegicus GN=Eif2s3 PE=1 SV=2	5	4	0.98174	0.954938	5	5	0.428547	0.340414	0.705143	0.319386	0.647676	0.354796
Q9ET64	NSMA_RAT	Sphingomyelin phosphodiesterase 2 OS=Rattus norvegicus GN=Smpd2 PE=1 SV=1	5	4	0.887154	0.928939	5	5	1	1.05686	0.943577	0.0651517	0.992899	0.0738547
Q8CGU9	TPH2_RAT	Tryptophan 5-hydroxylase 2 OS=Rattus norvegicus GN=Tph2 PE=2 SV=1	4	4	0.809127	0.920463	5	5	0.765648	0.920471	0.787387	0.0251026	0.920467	4.88478e-06
Q08851	STX5_RAT	Syntaxin-5 OS=Rattus norvegicus GN=Stx5 PE=1 SV=2	4	4	1.04712	0.895393	6	5	0.903662	0.895335	0.975391	0.0828258	0.895364	3.31209e-05
D3ZXF9	D3ZXF9_RAT	Protein Mrpl12 OS=Rattus norvegicus GN=Mrpl12 PE=4 SV=1	5	4	0.920471	0.895342	6	5	1.06656	1.11682	0.993517	0.0843458	1.00608	0.12787
E9PT51	E9PT51_RAT	Uncharacterized protein OS=Rattus norvegicus PE=4 SV=1	4	4	0.98174	0.870999	5	5	0.895309	0.928936	0.938524	0.0499008	0.899968	0.0334499
P57097	MERTK_RAT	Tyrosine-protein kinase Mer OS=Rattus norvegicus GN=Mertk PE=2 SV=1	5	4	0.946253	0.794379	6	5	0.903602	0.911993	0.924928	0.0246243	0.853186	0.0679042
D3ZYZ3	D3ZYZ3_RAT	Protein Wdr20a OS=Rattus norvegicus GN=Wdr20a PE=2 SV=1	3	3	1.95886	2.72909	5	5	0.946179	1.07643	1.45252	0.584674	1.90276	0.954165
D3ZNU2	D3ZNU2_RAT	A-kinase anchor protein SPHKAP OS=Rattus norvegicus GN=Sphkap PE=4 SV=1	4	3	1.07643	1.15877	5	5	1.04712	1.04712	1.06177	0.0169197	1.10295	0.0644626
Q6Q7Y5	Q6Q7Y5_RAT	Galpha13 OS=Rattus norvegicus GN=Gna13 PE=2 SV=1	5	3	1.12714	1.13762	7	5	1.04714	0.824131	1.08714	0.0461888	0.980877	0.180996
P23711	HMOX2_RAT	Heme oxygenase 2 OS=Rattus norvegicus GN=Hmox2 PE=1 SV=1	4	3	1.52765	1.11687	5	5	0.97275	1.11682	1.2502	0.320372	1.11684	2.65365e-05
Q5I2Z0	Q5I2Z0_RAT	Protein kinase C and casein kinase substrate in neurons 3 OS=Rattus norvegicus GN=Pacsin3 PE=2 SV=1	3	3	1.18036	1.11686	6	5	0.903655	0.887154	1.04201	0.159755	1.002	0.132618
F1LW77	F1LW77_RAT	Protein Rab33b (Fragment) OS=Rattus norvegicus GN=Rab33b PE=3 SV=1	7	3	1.07643	1.11679	8	5	0.99085	1.02807	1.03364	0.0494074	1.07243	0.051226
Q95938	Q95938_RAT	Cytochrome c oxidase subunit 1 OS=Rattus norvegicus GN=Mt-co1 PE=2 SV=1	3	3	1.02807	1.09654	6	5	1.39315	1.23594	1.21061	0.210783	1.16624	0.0804859
P43425	GBG7_RAT	Guanine nucleotide-binding protein G(I)/G(S)/G(O) subunit gamma-7 OS=Rattus norvegicus GN=Gng7 PE=2 SV=2	5	3	1.02807	1.08646	6	5	1.00925	0.963855	1.01866	0.0108618	1.02516	0.070786
P61023	CHP1_RAT	Calcineurin B homologous protein 1 OS=Rattus norvegicus GN=Chp1 PE=1 SV=2	4	3	0.963855	1.07653	5	5	1.04716	1.01864	1.00551	0.0480977	1.04759	0.0334222
Q4KM24	Q4KM24_RAT	Peroxisomal biogenesis factor 11 beta OS=Rattus norvegicus GN=Pex11b PE=2 SV=1	3	3	1.02807	1.05685	5	5	0.895314	0.870928	0.96169	0.0766443	0.96389	0.107343
Q06486	KC1D_RAT	Casein kinase I isoform delta OS=Rattus norvegicus GN=Csnk1d PE=1 SV=2	8	3	0.990786	1.05677	9	5	0.955053	0.946253	0.972919	0.0206303	1.00151	0.0638083
P62836	RAP1A_RAT	Ras-related protein Rap-1A OS=Rattus norvegicus GN=Rap1a PE=1 SV=1	13	3	1.01864	1.04716	10	5	0.717804	1.00929	0.868222	0.173689	1.02822	0.0218687
O08816	WASL_RAT	Neural Wiskott-Aldrich syndrome protein OS=Rattus norvegicus GN=Wasl PE=1 SV=2	3	3	0.794344	1.02804	5	5	1.03751	0.831739	0.915928	0.140393	0.92989	0.113335
F1LP08	F1LP08_RAT	Pyrroline-5-carboxylate reductase 3 OS=Rattus norvegicus GN=Pycrl PE=2 SV=1	4	3	0.955019	1.01862	6	5	0.765604	0.505817	0.860312	0.109358	0.76222	0.296069
F1LQL3	F1LQL3_RAT	60S ribosomal protein L18a (Fragment) OS=Rattus norvegicus GN=Rpl18a PE=2 SV=1	3	3	1.02807	1.01861	6	5	0.920523	1.03756	0.974295	0.0620901	1.02808	0.0109417
O35431	APBA2_RAT	Amyloid beta A4 precursor protein-binding family A member 2 OS=Rattus norvegicus GN=Apba2 PE=1 SV=1	6	3	1.07643	1.00926	8	5	0.9908	1	1.03361	0.0494363	1.00463	0.00534468
F1LM02	F1LM02_RAT	Protein Aplp1 (Fragment) OS=Rattus norvegicus GN=Aplp1 PE=2 SV=1	3	3	1.00929	1	5	5	0.98167	0.990786	0.995478	0.0159435	0.995393	0.00531988
Q63604	NTRK2_RAT	BDNF/NT-3 growth factors receptor OS=Rattus norvegicus GN=Ntrk2 PE=1 SV=1	6	3	0.928936	0.9817	10	5	1.1803	1.15875	1.05462	0.145126	1.07022	0.102219
A4F267	TM40L_RAT	Mitochondrial import receptor subunit TOM40B OS=Rattus norvegicus GN=Tomm40l PE=1 SV=1	5	3	0.990786	0.972654	6	5	1.028	1	1.00939	0.0214857	0.986327	0.015788
B1WC59	B1WC59_RAT	Exostoses (Multiple)-like 2, isoform CRA_a OS=Rattus norvegicus GN=Extl2 PE=2 SV=1	3	3	1	0.955	6	5	0.911993	0.911993	0.955996	0.050811	0.933496	0.0248303
F1LSM0	F1LSM0_RAT	Ubiquitin carboxyl-terminal hydrolase OS=Rattus norvegicus GN=Usp24 PE=2 SV=1	3	3	0.963855	0.946217	6	5	0.711239	0.801667	0.837547	0.145848	0.873942	0.0834556
Q5U2N0	PYRG2_RAT	CTP synthase 2 OS=Rattus norvegicus GN=Ctps2 PE=2 SV=1	3	3	1.06655	0.928968	5	5	1.07649	1.02807	1.07152	0.0057361	0.978517	0.0572146
D3ZY47	D3ZY47_RAT	Protein RGD1559896 OS=Rattus norvegicus GN=RGD1559896 PE=4 SV=1	3	3	0.946253	0.903671	5	5	1.25897	1.51355	1.10261	0.180546	1.20861	0.352111
D3ZP91	D3ZP91_RAT	Ubiquitin-like modifier-activating enzyme ATG7 OS=Rattus norvegicus GN=Atg7 PE=2 SV=1	3	3	0.911993	0.903602	5	5	0.990804	0.928936	0.951398	0.0455015	0.916269	0.0146266
D3ZSI8	D3ZSI8_RAT	Protein Pip5k1a OS=Rattus norvegicus GN=Pip5k1a PE=2 SV=1	4	3	0.816593	0.895394	6	5	1.08647	1.40607	0.951533	0.155816	1.15073	0.294841
F1LSE3	F1LSE3_RAT	Protein Hdac6 OS=Rattus norvegicus GN=Hdac6 PE=2 SV=1	3	3	0.879044	0.887219	5	5	0.954948	0.911993	0.916996	0.0438232	0.899606	0.0143033
P84076	HPCA_RAT	Neuron-specific calcium-binding protein hippocalcin OS=Rattus norvegicus GN=Hpca PE=1 SV=2	8	3	2.10881	0.855124	7	5	1.0471	1	1.57796	0.612981	0.927562	0.083644
Q6GQQ2	Q6GQQ2_RAT	PRKCA-binding protein OS=Rattus norvegicus GN=Pick1 PE=1 SV=1	3	3	1.64447	0.758592	5	5	1.01851	1.07643	1.33149	0.361393	0.917509	0.183502
Q9WV97	TIM9_RAT	Mitochondrial import inner membrane translocase subunit Tim9 OS=Rattus norvegicus GN=Timm9 PE=1 SV=3	6	3	0.801667	0.3076	10	5	0.946318	1.01864	0.873993	0.0835138	0.66312	0.41052
G3V7I3	G3V7I3_RAT	ATPase type 13A1 (Predicted), isoform CRA_a OS=Rattus norvegicus GN=Atp13a1 PE=3 SV=1	15	13	0.990786	0.972654	5	4	0.704706	0.78703	0.847746	0.165168	0.879842	0.10717
P62138	PP1A_RAT	Serine/threonine-protein phosphatase PP1-alpha catalytic subunit OS=Rattus norvegicus GN=Ppp1ca PE=1 SV=1	32	12	1.01864	1	20	4	0.981809	0.972763	1.00023	0.0212648	0.986381	0.0157255
B4F779	B4F779_RAT	Adaptor protein, phosphotyrosine interaction, PH domain and leucine zipper containing 2 OS=Rattus norvegicus GN=Appl2 PE=2 SV=1	15	12	1	0.9638	5	4	1.7701	1.4997	1.38505	0.444615	1.23175	0.309402
Q9ERB4	CSPG2_RAT	Versican core protein (Fragments) OS=Rattus norvegicus GN=Vcan PE=2 SV=2	18	12	1.08648	0.73794	10	4	1.05673	1.07643	1.07161	0.0171799	0.907183	0.195425
F1LYN2	F1LYN2_RAT	Uncharacterized protein (Fragment) OS=Rattus norvegicus PE=4 SV=1	12	11	0.98174	1	5	4	1.06661	1.03756	1.02418	0.0490007	1.01878	0.0216851
Q6P136	Q6P136_RAT	Hyou1 protein OS=Rattus norvegicus GN=Hyou1 PE=2 SV=1	11	10	0.98174	0.954938	4	4	0.310451	0.928936	0.646095	0.387569	0.941937	0.0150121
Q8R4Z9	MFN1_RAT	Mitofusin-1 OS=Rattus norvegicus GN=Mfn1 PE=1 SV=1	10	9	1.03756	1.06661	8	4	1.12721	1.11682	1.08238	0.0517572	1.09172	0.0289876
G3V918	G3V918_RAT	Phosphoribosylglycinamide formyltransferase, isoform CRA_a OS=Rattus norvegicus GN=Gart PE=3 SV=1	12	9	1	1	4	4	1.43215	1.04712	1.21607	0.2495	1.02356	0.027205
D4AAR7	D4AAR7_RAT	Protein Ccdc136 OS=Rattus norvegicus GN=Ccdc136 PE=4 SV=1	13	9	1.00929	0.972749	7	4	1.09656	1.28238	1.05292	0.0503899	1.12756	0.178765
Q99068	AMRP_RAT	Alpha-2-macroglobulin receptor-associated protein OS=Rattus norvegicus GN=Lrpap1 PE=1 SV=2	11	9	1.01864	0.963838	4	4	1.14812	1.07643	1.08338	0.0747525	1.02013	0.0650027
F1LR60	F1LR60_RAT	Amyloid beta A4 precursor protein-binding family A member 1 OS=Rattus norvegicus GN=Apba1 PE=2 SV=1	11	9	0.98174	0.954938	6	4	1.23595	1.13766	1.10884	0.146768	1.0463	0.105492
Q499N5	ACSF2_RAT	Acyl-CoA synthetase family member 2, mitochondrial OS=Rattus norvegicus GN=Acsf2 PE=2 SV=1	10	9	0.809127	0.824177	5	4	0.549547	0.288401	0.679337	0.149868	0.556289	0.309331
Q5XIF3	NDUS4_RAT	NADH dehydrogenase [ubiquinone] iron-sulfur protein 4, mitochondrial OS=Rattus norvegicus GN=Ndufs4 PE=1 SV=1	11	8	1.00929	1.43228	5	4	1.00929	1.00929	1.00929	0	1.22078	0.244214
Q5M9H2	Q5M9H2_RAT	Acyl-Coenzyme A dehydrogenase, very long chain OS=Rattus norvegicus GN=Acadvl PE=2 SV=1	10	8	1.04712	1.08639	5	4	0.772659	1.07643	0.90989	0.158461	1.08141	0.00575108
Q10728	MYPT1_RAT	Protein phosphatase 1 regulatory subunit 12A OS=Rattus norvegicus GN=Ppp1r12a PE=1 SV=2	9	8	1.10668	1.05688	4	4	0.99085	1.02807	1.04877	0.0668769	1.04247	0.0166377
D3ZL50	D3ZL50_RAT	Protein Ttc37 OS=Rattus norvegicus GN=Ttc37 PE=4 SV=1	9	8	1	1.0375	5	4	0.794367	0.920471	0.897183	0.118722	0.978986	0.0675666
F1MAH6	F1MAH6_RAT	Protein Cdh11 OS=Rattus norvegicus GN=Cdh11 PE=2 SV=1	9	8	1.03756	1.01857	4	4	0.946186	1.30617	0.991873	0.0527546	1.16237	0.166042
Q62897	KCND3_RAT	Potassium voltage-gated channel subfamily D member 3 OS=Rattus norvegicus GN=Kcnd3 PE=1 SV=2	9	8	1	1	5	4	1.04716	1.01864	1.02358	0.0272296	1.00932	0.0107625
P10687	PLCB1_RAT	1-phosphatidylinositol 4,5-bisphosphate phosphodiesterase beta-1 OS=Rattus norvegicus GN=Plcb1 PE=1 SV=1	9	8	0.937559	0.96381	4	4	0.963823	1.13766	0.950691	0.0151635	1.05073	0.10037
Q66H61	Q66H61_RAT	Glutaminyl-tRNA synthetase OS=Rattus norvegicus GN=Qars PE=2 SV=1	8	8	0.413052	0.937588	4	4	0.519969	0.698227	0.466511	0.0617285	0.817907	0.138195
G3V8Q6	G3V8Q6_RAT	Protein kinase, cAMP-dependent, regulatory, type 2, alpha, isoform CRA_a OS=Rattus norvegicus GN=Prkar2a PE=4 SV=1	9	8	0.903669	0.887132	6	4	1.01867	1.00929	0.96117	0.0663969	0.948209	0.0705255
B0BN68	B0BN68_RAT	Mitochondrial ribosomal protein S9 OS=Rattus norvegicus GN=Mrps9 PE=2 SV=1	8	8	0.809127	0.801683	4	4	0.265442	1.00929	0.537285	0.313897	0.905484	0.119859
B7X6I3	B7X6I3_RAT	C38 protein OS=Rattus norvegicus GN=Cend1 PE=2 SV=1	11	7	1.47232	2.1677	7	4	0.990828	1.06655	1.23157	0.27799	1.61713	0.635746
D4AA77	D4AA77_RAT	Uncharacterized protein OS=Rattus norvegicus GN=Plxnd1 PE=4 SV=1	7	7	0.731154	1.45887	4	4	1.10668	1.00929	0.918918	0.216811	1.23408	0.259569
F1LRY7	F1LRY7_RAT	Potassium/sodium hyperpolarization-activated cyclic nucleotide-gated channel 2 (Fragment) OS=Rattus norvegicus GN=Hcn2 PE=2 SV=1	11	7	1.03756	1.11693	7	4	0.285778	0.340414	0.661669	0.434042	0.728673	0.448323
Q4V7D9	Q4V7D9_RAT	Protein Smpdl3b OS=Rattus norvegicus GN=Smpdl3b PE=2 SV=1	7	7	1.22459	1.05682	4	4	1.38034	1.40607	1.30247	0.0899242	1.23145	0.201641
D3ZM09	D3ZM09_RAT	Protein Sars2 OS=Rattus norvegicus GN=Sars2 PE=3 SV=1	7	7	1.14811	1.05672	4	4	1.6143	1.95886	1.3812	0.269157	1.50779	0.520855
Q6AXS5	PAIRB_RAT	Plasminogen activator inhibitor 1 RNA-binding protein OS=Rattus norvegicus GN=Serbp1 PE=1 SV=2	8	7	1.00929	1.02806	6	4	1.02804	1.22459	1.01866	0.0108298	1.12632	0.113468
D4A5F7	D4A5F7_RAT	Protein Vps8 OS=Rattus norvegicus GN=Vps8 PE=4 SV=1	7	7	1.03756	1.02801	4	4	1.03755	1.00929	1.03755	8.22253e-06	1.01865	0.010813
Q63396	TCP4_RAT	Activated RNA polymerase II transcriptional coactivator p15 OS=Rattus norvegicus GN=Sub1 PE=2 SV=3	7	7	1.04712	1.02796	5	4	0.972692	0.895335	1.00991	0.0429711	0.961647	0.0765698
F1LZW6	F1LZW6_RAT	Protein Slc25a13 (Fragment) OS=Rattus norvegicus GN=Slc25a13 PE=3 SV=1	10	7	1.06655	1.02794	8	4	1.03746	1.07643	1.05201	0.016797	1.05218	0.0279914
D4A7I6	D4A7I6_RAT	Protein RGD1309995 OS=Rattus norvegicus GN=RGD1309995 PE=4 SV=1	8	7	1.01864	1.00927	6	4	0.870998	0.794344	0.94482	0.0852415	0.901807	0.124087
Q6AY30	SCPDL_RAT	Saccharopine dehydrogenase-like oxidoreductase OS=Rattus norvegicus GN=Sccpdh PE=2 SV=1	11	7	0.98174	1.00923	5	4	0.937645	1.05686	0.959692	0.0254579	1.03304	0.0274996
Q07647	GTR3_RAT	Solute carrier family 2, facilitated glucose transporter member 3 OS=Rattus norvegicus GN=Slc2a3 PE=1 SV=1	8	7	1.04712	1.00921	7	4	0.870953	1.14811	0.959037	0.10171	1.07866	0.0801887
P47861	SYT5_RAT	Synaptotagmin-5 OS=Rattus norvegicus GN=Syt5 PE=1 SV=1	17	7	0.98174	1	10	4	0.87905	0.98174	0.930395	0.0592881	0.99087	0.0105426
Q6P3V8	Q6P3V8_RAT	Eukaryotic translation initiation factor 4A1 OS=Rattus norvegicus GN=Eif4a1 PE=2 SV=1	11	7	1.02807	0.972756	10	4	1	1.02807	1.01403	0.016204	1.00041	0.0319332
D3ZGW1	D3ZGW1_RAT	ATP-dependent Clp protease ATP-binding subunit clpX-like, mitochondrial OS=Rattus norvegicus GN=Clpx PE=2 SV=1	7	7	0.937559	0.972717	5	4	0.920447	0.955019	0.929003	0.00987941	0.963868	0.0102182
D3ZWN0	D3ZWN0_RAT	Protein Plekha6 OS=Rattus norvegicus GN=Plekha6 PE=2 SV=1	8	7	0.911993	0.954948	4	4	1.19119	1.19119	1.05159	0.161192	1.07307	0.136392
Q7TP24	Q7TP24_RAT	Ba1-667 OS=Rattus norvegicus GN=Srprb PE=2 SV=1	8	7	1.12714	0.954914	5	4	1.00917	1.06655	1.06816	0.0681096	1.01073	0.0644546
P41499	PTN11_RAT	Tyrosine-protein phosphatase non-receptor type 11 OS=Rattus norvegicus GN=Ptpn11 PE=1 SV=4	7	7	0.955019	0.903639	5	4	1.10664	0.887154	1.03083	0.0875363	0.895396	0.00951739
Q5XIA5	Q5XIA5_RAT	Coenzyme A synthase OS=Rattus norvegicus GN=Coasy PE=2 SV=1	8	7	0.409266	0.440575	4	4	0.824182	0.711238	0.616724	0.239552	0.575906	0.156267
Q56A29	Q56A29_RAT	Visinin-like 1 OS=Rattus norvegicus GN=Vsnl1 PE=2 SV=1	7	6	1	1.4322	5	4	1.10657	1.07643	1.05328	0.061526	1.25431	0.205406
P62813	GBRA1_RAT	Gamma-aminobutyric acid receptor subunit alpha-1 OS=Rattus norvegicus GN=Gabra1 PE=1 SV=1	10	6	1.39315	1.43215	9	4	0.903618	1.09649	1.14838	0.282629	1.26432	0.193795
G3V6J5	G3V6J5_RAT	PCTAIRE-motif protein kinase 2, isoform CRA_b OS=Rattus norvegicus GN=Cdk17 PE=4 SV=1	9	6	1.27065	1.13774	7	4	0.928944	0.855066	1.0998	0.197283	0.996402	0.163201
F1M0X1	F1M0X1_RAT	Uncharacterized protein (Fragment) OS=Rattus norvegicus PE=4 SV=1	7	6	0.98174	1.08639	4	4	0.871012	0.972763	0.926376	0.0639288	1.02958	0.0656046
Q04462	SYVC_RAT	Valine--tRNA ligase OS=Rattus norvegicus GN=Vars PE=2 SV=2	7	6	1.04712	1.08639	4	4	1.28238	1.28238	1.16475	0.135827	1.18438	0.113156
D4A7R0	D4A7R0_RAT	Protein Srp72 OS=Rattus norvegicus GN=Srp72 PE=2 SV=1	7	6	0.474248	1.06663	5	4	1.24734	1.16945	0.860794	0.446344	1.11804	0.0593643
Q69BT7	TPPC4_RAT	Trafficking protein particle complex subunit 4 OS=Rattus norvegicus GN=Trappc4 PE=2 SV=1	7	6	1.06655	1.05674	5	4	1.00929	1.00929	1.03792	0.0330634	1.03301	0.0273983
Q4KM71	Q4KM71_RAT	Splicing factor proline/glutamine rich (Polypyrimidine tract binding protein associated) OS=Rattus norvegicus GN=Sfpq PE=2 SV=1	9	6	1.04712	1.04712	4	4	1.18039	1.10668	1.11375	0.076943	1.0769	0.0343893
D3ZWP6	D3ZWP6_RAT	Protein Plxna2 OS=Rattus norvegicus GN=Plxna2 PE=4 SV=1	11	6	1	1.0471	11	4	1.03754	0.855066	1.01877	0.0216722	0.951083	0.110871
Q6IMA8	Q6IMA8_RAT	ADP-ribosylation factor-like 10 OS=Rattus norvegicus GN=Arl10 PE=2 SV=1	7	6	0.990786	1.02794	4	4	1.04721	1.03756	1.019	0.032576	1.03275	0.00555382
P97612	FAAH1_RAT	Fatty-acid amide hydrolase 1 OS=Rattus norvegicus GN=Faah PE=1 SV=1	6	6	1.04712	1.01853	4	4	1.6905	1.38045	1.36881	0.371457	1.19949	0.208954
Q7TS56	CBR4_RAT	Carbonyl reductase family member 4 OS=Rattus norvegicus GN=Cbr4 PE=2 SV=1	6	6	0.920471	1.0093	4	4	0.990851	1.27065	0.955661	0.0406339	1.13997	0.150891
P10499	KCNA1_RAT	Potassium voltage-gated channel subfamily A member 1 OS=Rattus norvegicus GN=Kcna1 PE=1 SV=1	16	6	1.03756	1.00923	12	4	0.928956	1.07643	0.983258	0.0627024	1.04283	0.0387933
F1M7P5	F1M7P5_RAT	Protein LOC100359558 OS=Rattus norvegicus GN=Fam177a1 PE=2 SV=1	7	6	0.887154	1.00923	4	4	1.5275	1.45879	1.20733	0.369703	1.23401	0.259555
D3ZL30	D3ZL30_RAT	Protein Mast3 OS=Rattus norvegicus GN=Mast3 PE=2 SV=1	10	6	1.05686	0.990911	4	4	1.1588	0.679209	1.10783	0.0588552	0.83506	0.179961
D3ZGM1	D3ZGM1_RAT	Protein Ptcd3 OS=Rattus norvegicus GN=Ptcd3 PE=2 SV=1	6	6	0.879044	0.990858	4	4	0.920428	0.972763	0.899736	0.0238933	0.98181	0.0104473
B0BN65	B0BN65_RAT	Family with sequence similarity 49, member A OS=Rattus norvegicus GN=Fam49a PE=2 SV=1	9	6	0.963855	0.990843	4	4	0.67927	1.08648	0.821563	0.164306	1.03866	0.0552182
P07895	SODM_RAT	Superoxide dismutase [Mn], mitochondrial OS=Rattus norvegicus GN=Sod2 PE=1 SV=2	7	6	0.963855	0.990843	5	4	0.928973	0.879044	0.946414	0.0201392	0.934943	0.0645476
D3ZLR5	D3ZLR5_RAT	Protein Wdr37 OS=Rattus norvegicus GN=Wdr37 PE=2 SV=1	11	6	0.955019	0.990832	4	4	1	1.03756	0.977509	0.02597	1.0142	0.0269783
P31662	S6A17_RAT	Sodium-dependent neutral amino acid transporter SLC6A17 OS=Rattus norvegicus GN=Slc6a17 PE=1 SV=1	7	6	0.990786	0.990786	5	4	0.963855	1.05686	0.977321	0.0155482	1.02382	0.0381475
F1LM63	F1LM63_RAT	Protein Stt3a OS=Rattus norvegicus GN=Stt3a PE=2 SV=1	6	6	0.920471	0.963825	4	4	0.963855	0.963855	0.942163	0.0250478	0.96384	1.72876e-05
Q63553	SNRK_RAT	SNF-related serine/threonine-protein kinase OS=Rattus norvegicus GN=Snrk PE=1 SV=1	7	6	0.990786	0.963737	5	4	0.862992	1.10668	0.926889	0.0737814	1.03521	0.0825306
Q99PV2	Q99PV2_RAT	Protein Stxbp3 OS=Rattus norvegicus GN=Stxbp3 PE=2 SV=1	6	6	1.00929	0.954986	4	4	0.946177	0.870928	0.977731	0.0364359	0.912957	0.0485306
Q80W92	VAC14_RAT	Protein VAC14 homolog OS=Rattus norvegicus GN=Vac14 PE=1 SV=1	6	6	1.01864	0.946318	4	4	1.00917	1.06655	1.01391	0.0054668	1.00644	0.0694179
D3ZFR9	D3ZFR9_RAT	Protein Rdh13 OS=Rattus norvegicus GN=Rdh13 PE=3 SV=1	6	6	0.920471	0.937592	4	4	0.981822	1.05686	0.951147	0.0354209	0.997226	0.0688588
Q6P9U5	Q6P9U5_RAT	Ribosomal protein L9 OS=Rattus norvegicus GN=Rpl9 PE=2 SV=1	8	6	1.01864	0.929001	4	4	1.01853	1.04712	1.01859	6.1835e-05	0.988061	0.0681964
G3V7T3	G3V7T3_RAT	Pantothenate kinase 4 OS=Rattus norvegicus GN=Pank4 PE=4 SV=1	6	6	0.955019	0.928947	5	4	1.02802	0.972763	0.991517	0.0421448	0.950855	0.0252972
Q8CFD0	SFXN5_RAT	Sideroflexin-5 OS=Rattus norvegicus GN=Sfxn5 PE=2 SV=1	6	6	0.98174	0.928922	4	4	0.515217	0.452899	0.748479	0.269347	0.69091	0.274832
D3ZE85	FRS1L_RAT	DOMON domain-containing protein FRRS1L OS=Rattus norvegicus GN=Frrs1l PE=1 SV=1	8	6	1.05686	0.920524	5	4	1.03757	0.794344	1.04722	0.0111351	0.857434	0.07285
F1MAP2	F1MAP2_RAT	Protein Clint1 OS=Rattus norvegicus GN=LOC317516 PE=2 SV=1	6	6	0.903669	0.912073	5	4	1.02806	1.00929	0.965864	0.0718162	0.960679	0.0561256
Q5FVM6	MTMRC_RAT	Myotubularin-related protein 12 OS=Rattus norvegicus GN=Mtmr12 PE=2 SV=2	6	6	0.946253	0.895344	4	4	0.7178	1	0.832026	0.131897	0.947672	0.0604229
P97756	KKCC1_RAT	Calcium/calmodulin-dependent protein kinase kinase 1 OS=Rattus norvegicus GN=Camkk1 PE=1 SV=1	7	6	0.98174	0.87905	4	4	1.3305	2.65463	1.15612	0.201358	1.76684	1.02513
P0C2C0	RM22_RAT	39S ribosomal protein L22, mitochondrial OS=Rattus norvegicus GN=Mrpl22 PE=1 SV=1	7	6	1.05686	0.839463	4	4	1.00925	1.02807	1.03306	0.0274856	0.933765	0.10889
D3ZMS4	D3ZMS4_RAT	Protein Arhgap26 OS=Rattus norvegicus GN=Arhgap26 PE=4 SV=1	6	6	1.06655	0.809087	5	4	0.816542	1.20221	0.941548	0.144344	1.00565	0.226971
F1LNT7	F1LNT7_RAT	Transcription factor A, mitochondrial (Fragment) OS=Rattus norvegicus GN=Tfam PE=2 SV=1	6	6	0.469903	0.78704	5	4	1.08636	1.19119	0.778132	0.355912	0.989113	0.233333
P40329	SYRC_RAT	Arginine--tRNA ligase, cytoplasmic OS=Rattus norvegicus GN=Rars PE=1 SV=2	7	6	0.478629	0.731154	5	4	0.920401	0.937559	0.699515	0.255057	0.834356	0.119168
Q5PPJ9	SHLB2_RAT	Endophilin-B2 OS=Rattus norvegicus GN=Sh3glb2 PE=2 SV=2	8	6	0.660677	0.59157	5	4	1.00926	0.955019	0.83497	0.201257	0.773294	0.209837
Q07014	LYN_RAT	Tyrosine-protein kinase Lyn OS=Rattus norvegicus GN=Lyn PE=1 SV=3	7	6	0.319152	0.448728	7	4	1.12712	0.990786	0.723135	0.466479	0.719757	0.312957
Q5U2R9	Q5U2R9_RAT	Protein Scfd2 OS=Rattus norvegicus GN=Scfd2 PE=2 SV=1	6	5	1.03756	1.64443	5	4	0.87903	0.83949	0.958295	0.0915274	1.24196	0.464732
F1LP80	F1LP80_RAT	Neurosecretory protein VGF OS=Rattus norvegicus GN=Vgf PE=2 SV=1	6	5	0.613761	1.48591	5	4	0.390846	1.15875	0.502303	0.1287	1.32233	0.188889
D3ZAW2	D3ZAW2_RAT	Protein Pisd OS=Rattus norvegicus GN=Pisd PE=4 SV=1	5	5	0.955019	1.33053	4	4	0.928946	1.00929	0.941982	0.0150529	1.16991	0.185472
Q5XI85	Q5XI85_RAT	Aminomethyltransferase OS=Rattus norvegicus GN=Amt PE=2 SV=1	5	5	0.887154	1.14815	5	4	1.13762	0.751597	1.01239	0.144605	0.949876	0.228953
G3V6W2	G3V6W2_RAT	Prolactin regulatory element-binding protein OS=Rattus norvegicus GN=Preb PE=4 SV=1	5	5	1.03756	1.11693	4	4	1.03759	1.08648	1.03758	1.88744e-05	1.10171	0.0175796
D3ZZ44	D3ZZ44_RAT	Protein Elfn1 OS=Rattus norvegicus GN=Elfn1 PE=4 SV=1	7	5	0.990786	1.0864	5	4	1.21335	1.07643	1.10207	0.128496	1.08141	0.00575633
D4A2A3	D4A2A3_RAT	Protein Tmem132e OS=Rattus norvegicus GN=Tmem132e PE=4 SV=1	6	5	1.07643	1.07643	5	4	0.928956	0.911993	1.00269	0.0851421	0.994209	0.0949358
P62332	ARF6_RAT	ADP-ribosylation factor 6 OS=Rattus norvegicus GN=Arf6 PE=1 SV=2	5	5	1.03756	1.05686	5	4	0.98167	0.990786	1.00962	0.0322676	1.02382	0.038147
F1MAF6	F1MAF6_RAT	Protein RGD1306410 OS=Rattus norvegicus GN=RGD1306410 PE=4 SV=1	6	5	1.03756	1.05686	4	4	1.02806	1.00929	1.03281	0.00548571	1.03307	0.0274662
F1M7L9	F1M7L9_RAT	Protein Pkp2 (Fragment) OS=Rattus norvegicus GN=Pkp2 PE=2 SV=1	6	5	0.955019	1.05682	4	4	0.981726	1.20221	0.968372	0.0154197	1.12952	0.0839401
G3V9F7	G3V9F7_RAT	Interleukin 1 receptor accessory protein-like 1 OS=Rattus norvegicus GN=Il1rapl1 PE=4 SV=1	5	5	1.08648	1.04715	4	4	0.954953	0.772678	1.02072	0.0759396	0.909916	0.158468
Q64620	PPP6_RAT	Serine/threonine-protein phosphatase 6 catalytic subunit OS=Rattus norvegicus GN=Ppp6c PE=2 SV=2	5	5	0.98174	1.0375	4	4	1.00926	1.20221	0.995498	0.0158872	1.11986	0.0950951
Q5RKJ7	Q5RKJ7_RAT	Muscle RAS oncogene homolog OS=Rattus norvegicus GN=Mras PE=2 SV=1	5	5	1	1.028	4	4	1.06661	1.03756	1.03331	0.0384581	1.03278	0.00551927
D3ZYA3	D3ZYA3_RAT	Cell cycle control protein 50A OS=Rattus norvegicus GN=Tmem30a PE=4 SV=1	5	5	0.911993	1.028	5	4	0.758599	0.794344	0.835296	0.088562	0.911171	0.1349
D4A603	D4A603_RAT	Protein Kifap3 OS=Rattus norvegicus GN=Kifap3 PE=2 SV=1	7	5	0.955019	1.01862	5	4	0.929	1	0.942009	0.0150219	1.00931	0.0107519
P83732	RL24_RAT	60S ribosomal protein L24 OS=Rattus norvegicus GN=Rpl24 PE=1 SV=1	6	5	1.02807	1.01861	6	4	0.990792	0.78703	1.00943	0.0215204	0.902819	0.133702
F1LQI4	F1LQI4_RAT	Aggrecan core protein OS=Rattus norvegicus GN=Acan PE=2 SV=1	5	5	1.09649	1	5	4	1.83653	3.8373	1.46651	0.427262	2.41865	1.63812
D3ZUV3	D3ZUV3_RAT	Eukaryotic translation initiation factor 2A, isoform CRA_b OS=Rattus norvegicus GN=Eif2a PE=4 SV=1	5	5	1.01864	1	4	4	0.887148	1.16945	0.952894	0.0759178	1.08473	0.0978342
D4A626	D4A626_RAT	Protein Clmn OS=Rattus norvegicus GN=Clmn PE=2 SV=1	5	5	0.98174	0.99087	4	4	1.29416	0.990786	1.13795	0.180378	0.990828	4.85715e-05
F1M0X3	F1M0X3_RAT	Netrin receptor UNC5A (Fragment) OS=Rattus norvegicus GN=Unc5a PE=2 SV=1	5	5	1.01864	0.990832	4	4	2.24938	3.53232	1.63401	0.710568	2.26158	1.46733
D3ZHR7	D3ZHR7_RAT	Protein Ptpru OS=Rattus norvegicus GN=Ptpru PE=2 SV=1	5	5	1.01864	0.990832	5	4	1.00923	0.816593	1.01393	0.00543496	0.903713	0.100597
P58200	VTI1B_RAT	Vesicle transport through interaction with t-SNAREs homolog 1B OS=Rattus norvegicus GN=Vti1b PE=1 SV=2	5	5	1.00929	0.990816	5	4	1.58494	0.679209	1.29711	0.332352	0.835012	0.179906
F1M324	F1M324_RAT	Protein Plcl2 (Fragment) OS=Rattus norvegicus GN=Plcl2 PE=4 SV=1	5	5	0.879044	0.981804	5	4	0.698242	0.744713	0.788643	0.104386	0.863258	0.136885
F1M695	F1M695_RAT	Uncharacterized protein (Fragment) OS=Rattus norvegicus GN=Yjefn3 PE=4 SV=1	8	5	1.02807	0.981803	6	4	1.05682	1.22459	1.04244	0.0166016	1.1032	0.140173
Q5PPH9	Q5PPH9_RAT	Acidic (Leucine-rich) nuclear phosphoprotein 32 family, member A OS=Rattus norvegicus GN=Anp32a PE=2 SV=1	5	5	0.990786	0.98167	7	4	0.380156	0.972763	0.685471	0.352547	0.977217	0.00514293
D3ZVZ4	D3ZVZ4_RAT	Annexin OS=Rattus norvegicus GN=Anxa1 PE=2 SV=1	6	5	1.02807	0.972756	5	4	1.09657	1.01864	1.06232	0.0395491	0.995699	0.0264917
D3ZFA8	D3ZFA8_RAT	Protein LOC100364909 OS=Rattus norvegicus GN=LOC100364909 PE=3 SV=1	7	5	1.00929	0.972749	5	4	1.54168	0.751597	1.27548	0.307376	0.862173	0.127682
P63326	RS10_RAT	40S ribosomal protein S10 OS=Rattus norvegicus GN=Rps10 PE=2 SV=1	6	5	0.955019	0.9639	4	4	1	1.03756	0.977509	0.02597	1.00073	0.0425273
G3V845	G3V845_RAT	1-phosphatidylinositol 4,5-bisphosphate phosphodiesterase gamma-1 OS=Rattus norvegicus GN=Plcg1 PE=4 SV=1	6	5	1	0.955	4	4	0.809122	1.31822	0.904561	0.110203	1.13661	0.209704
D3ZCJ7	D3ZCJ7_RAT	Uncharacterized protein OS=Rattus norvegicus PE=4 SV=1	5	5	0.946253	0.937547	6	4	0.80168	0.717772	0.873966	0.0834694	0.82766	0.126887
B5DFH2	B5DFH2_RAT	BPY2 interacting protein 1 (Predicted), isoform CRA_b OS=Rattus norvegicus GN=Map1s PE=2 SV=1	5	5	1.01864	0.920444	4	4	0.903665	1.04712	0.961153	0.0663815	0.983782	0.0731366
F1M3D2	F1M3D2_RAT	Protein Dmwd (Fragment) OS=Rattus norvegicus GN=Dmwd PE=4 SV=1	5	5	0.946253	0.903671	4	4	0.928956	1.28238	0.937604	0.00998625	1.09303	0.218648
F1LNS2	F1LNS2_RAT	Protein Fam45a (Fragment) OS=Rattus norvegicus GN=Fam45a PE=2 SV=1	5	5	0.963855	0.895422	4	4	1.04712	0.98174	1.00549	0.0480748	0.938581	0.0498357
D3ZSY8	D3ZSY8_RAT	Protein Tbc1d10b OS=Rattus norvegicus GN=Tbc1d10b PE=4 SV=1	7	5	0.955019	0.862955	5	4	0.625179	0.717772	0.790099	0.190433	0.790363	0.0838213
D3ZDA6	D3ZDA6_RAT	Protein Sdk2 OS=Rattus norvegicus GN=Sdk2 PE=4 SV=1	6	5	0.98174	0.862949	4	4	2.20767	2.26963	1.59471	0.707792	1.56629	0.812149
Q566E4	Q566E4_RAT	Heterogeneous nuclear ribonucleoprotein R OS=Rattus norvegicus GN=Hnrnpr PE=2 SV=1	9	5	0.946253	0.839516	7	4	1.04709	1.23594	0.996671	0.058218	1.03773	0.228876
Q5XIE8	ITM2B_RAT	Integral membrane protein 2B OS=Rattus norvegicus GN=Itm2b PE=2 SV=1	5	5	1.45879	0.831802	5	4	1.08632	1.20221	1.27255	0.215046	1.01701	0.213857
D4AB66	D4AB66_RAT	Protein Ston2 OS=Rattus norvegicus GN=Ston2 PE=4 SV=1	5	5	0.98174	0.83173	5	4	1.0666	1.08648	1.02417	0.048995	0.959107	0.147082
F1M9C3	F1M9C3_RAT	Protein Braf OS=Rattus norvegicus GN=Braf PE=2 SV=1	7	5	0.758553	0.809072	4	4	0.912043	0.955019	0.835298	0.0886176	0.882045	0.0842622
P84087	CPLX2_RAT	Complexin-2 OS=Rattus norvegicus GN=Cplx2 PE=1 SV=1	6	5	0.619425	0.758548	4	4	0.870956	0.879044	0.745191	0.145222	0.818796	0.0695681
B0BNJ1	B0BNJ1_RAT	LOC683667 protein OS=Rattus norvegicus GN=Sri PE=2 SV=1	6	5	0.405515	0.591565	4	4	0.744671	0.758553	0.575093	0.195812	0.675059	0.0964102
B0BNE6	B0BNE6_RAT	NADH dehydrogenase (Ubiquinone) Fe-S protein 8 (Predicted), isoform CRA_a OS=Rattus norvegicus GN=Ndufs8 PE=2 SV=1	6	5	0.591576	0.492073	6	4	0.972816	1.03756	0.782196	0.220109	0.764816	0.314937
D3ZWT6	D3ZWT6_RAT	Protein Sh2d5 OS=Rattus norvegicus GN=Sh2d5 PE=4 SV=1	4	4	3.69822	2.33358	4	4	0.855104	0.779849	2.27666	1.64148	1.55671	0.897047
P62749	HPCL1_RAT	Hippocalcin-like protein 1 OS=Rattus norvegicus GN=Hpcal1 PE=1 SV=2	9	4	1.22459	1.28227	7	4	1.04715	1.09649	1.13587	0.102445	1.18938	0.107258
E9PTS8	E9PTS8_RAT	Uncharacterized protein OS=Rattus norvegicus PE=2 SV=1	4	4	1.12714	1.16941	4	4	0.448813	1.01864	0.787977	0.391633	1.09403	0.0870461
Q5I0F0	Q5I0F0_RAT	Developmentally regulated GTP binding protein 1 OS=Rattus norvegicus GN=Drg1 PE=2 SV=1	4	4	1.04712	1.14817	4	4	1.28239	1.25897	1.16475	0.135831	1.20357	0.0639719
F1LTR1	F1LTR1_RAT	Protein Wdr26 (Fragment) OS=Rattus norvegicus GN=Wdr26 PE=4 SV=1	4	4	1.04712	1.1066	4	4	0.461337	0.672993	0.754228	0.338202	0.889795	0.250341
P62994	GRB2_RAT	Growth factor receptor-bound protein 2 OS=Rattus norvegicus GN=Grb2 PE=1 SV=1	4	4	1.00929	1.09649	4	4	1.08642	1.41904	1.04785	0.0445335	1.25777	0.186228
Q9QYW3	PHOCN_RAT	MOB-like protein phocein OS=Rattus norvegicus GN=Mob4 PE=1 SV=1	5	4	1.13766	1.08646	4	4	0.954947	0.928936	1.0463	0.105488	1.0077	0.0909474
B2GV35	B2GV35_RAT	B3gat3 protein OS=Rattus norvegicus GN=B3gat3 PE=2 SV=1	4	4	1.02807	1.08646	4	4	1	1.27065	1.01403	0.016204	1.17855	0.106341
Q6AYU3	DNJB6_RAT	DnaJ homolog subfamily B member 6 OS=Rattus norvegicus GN=Dnajb6 PE=1 SV=1	4	4	1.12714	1.08634	5	4	1.33043	0.990786	1.22878	0.117367	1.03856	0.0551678
P17220	PSA2_RAT	Proteasome subunit alpha type-2 OS=Rattus norvegicus GN=Psma2 PE=1 SV=3	4	4	0.955019	1.06666	5	4	0.981752	0.128233	0.968386	0.0154348	0.597447	0.541801
D4A9Z8	D4A9Z8_RAT	Protein Chmp4bl1 OS=Rattus norvegicus GN=Chmp4b PE=4 SV=1	4	4	0.972763	1.06663	4	4	1.16954	0.963855	1.07115	0.113611	1.01524	0.0593394
F1LRV4	F1LRV4_RAT	Heat shock 70 kDa protein 4 OS=Rattus norvegicus GN=Hspa4 PE=2 SV=1	6	4	1.01864	1.06662	5	4	0.794292	0.801667	0.906467	0.129528	0.934143	0.15297
Q568Z6	IST1_RAT	IST1 homolog OS=Rattus norvegicus GN=Ist1 PE=2 SV=1	4	4	1.00929	1.06661	4	4	1.977	0.394462	1.49314	0.558712	0.730537	0.388067
O70595	ABCB6_RAT	ATP-binding cassette sub-family B member 6, mitochondrial OS=Rattus norvegicus GN=Abcb6 PE=2 SV=1	7	4	0.963855	1.0666	5	4	1	0.928936	0.981928	0.0208681	0.997769	0.0794815
F1M8H2	F1M8H2_RAT	Protein Wars2 (Fragment) OS=Rattus norvegicus GN=Wars2 PE=3 SV=1	5	4	1.04712	1.0666	4	4	0.831751	0.879044	0.939436	0.124344	0.97282	0.108284
D4A6P1	D4A6P1_RAT	Protein Sez6l2 OS=Rattus norvegicus GN=Sez6l2 PE=4 SV=1	4	4	0.911993	1.05682	4	4	0.613726	0.619425	0.76286	0.172204	0.838121	0.252528
P62914	RL11_RAT	60S ribosomal protein L11 OS=Rattus norvegicus GN=Rpl11 PE=1 SV=2	5	4	1.00929	1.04713	4	4	0.801632	0.887154	0.905459	0.119889	0.967144	0.0923643
D4A7P2	LRRT2_RAT	Leucine-rich repeat transmembrane neuronal protein 2 OS=Rattus norvegicus GN=Lrrtm2 PE=1 SV=1	5	4	0.946253	1.03757	5	4	1.06652	1.29416	1.00639	0.0694363	1.16586	0.148146
P04166	CYB5B_RAT	Cytochrome b5 type B OS=Rattus norvegicus GN=Cyb5b PE=1 SV=2	7	4	1.05686	1.03752	7	4	0.99087	0.98174	1.02386	0.0380989	1.00963	0.0322039
D4A3E8	D4A3E8_RAT	Mitochondrial ribosomal protein S27 (Predicted), isoform CRA_b OS=Rattus norvegicus GN=Mrps27 PE=4 SV=1	4	4	0.937559	1.0375	5	4	1.20223	0.937559	1.06989	0.152809	0.98753	0.0577025
D3ZDJ3	D3ZDJ3_RAT	Protein Elmod1 OS=Rattus norvegicus GN=Elmod1 PE=4 SV=1	6	4	0.990786	1.03745	4	4	1.16955	0.920471	1.08017	0.10321	0.978961	0.0675387
D3ZSX3	D3ZSX3_RAT	Protein Fam73b OS=Rattus norvegicus GN=Fam73b PE=4 SV=1	4	4	0.895335	1.01853	6	4	0.972775	1.04712	0.934055	0.0447098	1.03283	0.0165047
D3ZS58	D3ZS58_RAT	NADH dehydrogenase (Ubiquinone) 1 alpha subcomplex, 2 (Predicted) OS=Rattus norvegicus GN=Ndufa2 PE=4 SV=1	9	4	1	1.0093	6	4	0.981822	1.05686	0.990911	0.0104951	1.03308	0.0274582
Q6AYB2	Q6AYB2_RAT	Protein Sphk2 OS=Rattus norvegicus GN=Sphk2 PE=2 SV=1	4	4	1.06655	1	4	4	0.878992	0.887154	0.972773	0.108288	0.943577	0.0651517
D4ACJ1	D4ACJ1_RAT	40S ribosomal protein S24 OS=Rattus norvegicus GN=LOC100363469 PE=3 SV=1	4	4	1.02807	0.99085	5	4	1.09642	1.06655	1.06224	0.039462	1.0287	0.043707
Q3MIE4	VAT1_RAT	Synaptic vesicle membrane protein VAT-1 homolog OS=Rattus norvegicus GN=Vat1 PE=1 SV=1	4	4	0.946253	0.990821	4	4	1.00934	1.21344	0.977798	0.0364254	1.10213	0.128532
Q6AXS4	RENR_RAT	Renin receptor OS=Rattus norvegicus GN=Atp6ap2 PE=2 SV=1	5	4	0.855066	0.981787	5	4	0.642638	0.928936	0.748852	0.122645	0.955362	0.0305134
D4AAE9	D4AAE9_RAT	Protein Cisd2 OS=Rattus norvegicus GN=Cisd2 PE=4 SV=1	4	4	0.972763	0.972763	6	4	1.06664	0.920471	1.0197	0.0542013	0.946617	0.0301904
G3V9W4	G3V9W4_RAT	Probable Xaa-Pro aminopeptidase 3 OS=Rattus norvegicus GN=Xpnpep3 PE=3 SV=1	5	4	1.02807	0.972756	4	4	1.1066	1	1.06733	0.0453415	0.986378	0.0157292
F1LPV0	F1LPV0_RAT	Protein Nars OS=Rattus norvegicus GN=Nars PE=2 SV=1	4	4	1.02807	0.972756	5	4	1	0.990786	1.01403	0.016204	0.981771	0.0104093
Q5U1Z2	TPPC3_RAT	Trafficking protein particle complex subunit 3 OS=Rattus norvegicus GN=Trappc3 PE=2 SV=1	5	4	1.00929	0.972749	6	4	1.23592	1.06655	1.1226	0.130848	1.01965	0.0541575
D3ZN43	NDUF6_RAT	NADH dehydrogenase (ubiquinone) complex I, assembly factor 6 OS=Rattus norvegicus GN=Ndufaf6 PE=3 SV=1	5	4	0.946253	0.972748	4	4	1.03749	1.04712	0.99187	0.052674	1.00993	0.042939
F1M3V7	F1M3V7_RAT	Protein RGD1562415 (Fragment) OS=Rattus norvegicus GN=RGD1562415 PE=4 SV=1	4	4	0.946253	0.955053	5	4	1	1	0.973126	0.0310309	0.977526	0.0259502
Q6PCU4	Q6PCU4_RAT	Emd protein OS=Rattus norvegicus GN=Emd PE=2 SV=1	4	4	1.06655	0.954991	4	4	1.24744	1.23594	1.15699	0.104433	1.09547	0.162206
Q6P7A4	Q6P7A4_RAT	Prosaposin OS=Rattus norvegicus GN=Psap PE=2 SV=1	5	4	1.00929	0.954986	5	4	1.28241	0.963855	1.14585	0.157688	0.959421	0.00512084
B0BNG0	EMC2_RAT	ER membrane protein complex subunit 2 OS=Rattus norvegicus GN=Emc2 PE=2 SV=1	4	4	0.920471	0.946244	4	4	1.04721	1.03756	0.98384	0.073172	0.991902	0.0527208
B5DFI3	B5DFI3_RAT	Adaptor protein complex AP-1, sigma 1 (Predicted), isoform CRA_b OS=Rattus norvegicus GN=Ap1s1 PE=2 SV=1	5	4	0.98174	0.946201	4	4	1.03754	0.879044	1.00964	0.0322136	0.912622	0.0387732
D3ZPX4	PLXA3_RAT	Plexin-A3 OS=Rattus norvegicus GN=Plxna3 PE=3 SV=1	9	4	0.990786	0.9462	10	4	0.887098	0.895335	0.938942	0.059864	0.920768	0.0293669
D3ZI07	D3ZI07_RAT	Kinesin family member 3B (Predicted) OS=Rattus norvegicus GN=Kif3b PE=3 SV=1	7	4	0.911993	0.946192	6	4	1.1273	1.8031	1.01965	0.124307	1.37465	0.494737
D4A9Q2	D4A9Q2_RAT	Protein Amot OS=Rattus norvegicus GN=Amot PE=1 SV=1	6	4	1.04712	0.946178	5	4	0.955033	1.55594	1.00108	0.0531664	1.25106	0.352044
E9PU13	E9PU13_RAT	Protein Snx4 OS=Rattus norvegicus GN=Snx4 PE=4 SV=1	4	4	1.03756	0.937539	4	4	1.08647	0.83949	1.06201	0.0282369	0.888514	0.0566088
B5DEX3	B5DEX3_RAT	Copine 8 protein OS=Rattus norvegicus GN=Cpne8 PE=2 SV=1	11	4	1.01864	0.929001	11	4	1.45892	1.21344	1.23878	0.254198	1.07122	0.164224
D4A9Q5	D4A9Q5_RAT	Carboxypeptidase M (Predicted) OS=Rattus norvegicus GN=Cpm PE=4 SV=1	4	4	0.946253	0.928936	4	4	1.10661	0.990786	1.02643	0.0925814	0.959861	0.0357087
P14659	HSP72_RAT	Heat shock-related 70 kDa protein 2 OS=Rattus norvegicus GN=Hspa2 PE=2 SV=2	27	4	0.972763	0.920428	32	4	0.737906	1.04712	0.855334	0.135595	0.983774	0.0731459
Q6P6G9	Q6P6G9_RAT	Hnrpa1 protein OS=Rattus norvegicus GN=Hnrnpa1 PE=2 SV=1	6	4	0.920471	0.912003	5	4	0.929031	1.03756	0.924751	0.00494191	0.974781	0.0724902
B0BN86	TMM11_RAT	Transmembrane protein 11, mitochondrial OS=Rattus norvegicus GN=Tmem11 PE=2 SV=1	6	4	1.00929	0.91199	4	4	1	1.09649	1.00464	0.00536094	1.00424	0.106522
P20070	NB5R3_RAT	NADH-cytochrome b5 reductase 3 OS=Rattus norvegicus GN=Cyb5r3 PE=1 SV=2	4	4	0.990786	0.911919	4	4	3.59699	3.76648	2.29389	1.50469	2.3392	1.64808
Q9WVK7	HCDH_RAT	Hydroxyacyl-coenzyme A dehydrogenase, mitochondrial OS=Rattus norvegicus GN=Hadh PE=2 SV=1	4	4	1.03756	0.895414	5	4	1.1272	1.54178	1.08238	0.0517522	1.2186	0.373181
D3ZWQ0	D3ZWQ0_RAT	Uncharacterized protein OS=Rattus norvegicus GN=Prrt3 PE=2 SV=1	5	4	1	0.8872	4	4	0.809028	1.16945	0.904514	0.110258	1.02833	0.162959
Q7TQ85	Q7TQ85_RAT	Ac1164 OS=Rattus norvegicus GN=Pdhx PE=2 SV=1	4	4	0.98174	0.8871	6	4	0.9817	1	0.98172	2.28877e-05	0.94355	0.0651829
Q2KMM2	TPPC1_RAT	Trafficking protein particle complex subunit 1 OS=Rattus norvegicus GN=Trappc1 PE=2 SV=1	5	4	0.963855	0.879036	5	4	1.01856	1.06655	0.991207	0.0315826	0.972795	0.108263
F1LYU5	F1LYU5_RAT	Protein Sgsm1 (Fragment) OS=Rattus norvegicus GN=Sgsm1 PE=2 SV=1	5	4	0.78703	0.862978	4	4	1.20232	1.03756	0.994677	0.23977	0.950269	0.100795
B2GUW3	B2GUW3_RAT	Hdac11 protein OS=Rattus norvegicus GN=Hdac11 PE=2 SV=1	4	4	0.895335	0.855045	5	4	1.34276	1.47232	1.11905	0.258319	1.16368	0.356384
Q9QXK0	Q9QXK0_RAT	Signal transducer and activator of transcription 1 OS=Rattus norvegicus GN=Stat1 PE=2 SV=1	5	4	0.717772	0.794287	6	4	1.1169	0.597051	0.917337	0.230438	0.695669	0.113874
D4A0E8	D4A0E8_RAT	Protein Prmt5 OS=Rattus norvegicus GN=Prmt5 PE=4 SV=1	4	4	0.76558	0.779819	4	4	0.895303	0.911993	0.830441	0.074896	0.845906	0.0763103
D3ZE23	D3ZE23_RAT	Nucleosome assembly protein 1-like 4 OS=Rattus norvegicus GN=Nap1l4 PE=2 SV=1	7	4	1.02807	0.413077	5	4	0.69827	0.920471	0.863168	0.190408	0.666774	0.292944
Q6PDW2	Q6PDW2_RAT	60S ribosomal protein L21 OS=Rattus norvegicus GN=LOC100360604 PE=2 SV=1	6	3	2.29095	3.59771	9	4	1.04706	0.990786	1.66901	0.718159	2.29425	1.50511
Q8K3X8	HSBP1_RAT	Heat shock factor-binding protein 1 OS=Rattus norvegicus GN=Hsbp1 PE=3 SV=1	9	3	1.24735	1.77011	6	4	1.75407	2.03252	1.50071	0.292552	1.90132	0.151501
F1LZC1	F1LZC1_RAT	Protein Eml4 (Fragment) OS=Rattus norvegicus GN=Eml4 PE=2 SV=1	3	3	1.45879	1.39314	4	4	0.765601	0.895335	1.1122	0.400212	1.14424	0.28741
P09495	TPM4_RAT	Tropomyosin alpha-4 chain OS=Rattus norvegicus GN=Tpm4 PE=1 SV=3	14	3	0.847242	1.2246	12	4	0.779819	0.76558	0.813531	0.0389266	0.995092	0.265018
B2RYL4	B2RYL4_RAT	Armc6 protein OS=Rattus norvegicus GN=Armc6 PE=2 SV=1	3	3	1.16945	1.22454	4	4	0.711137	1.14811	0.940295	0.26461	1.18632	0.0441266
G3V6P8	G3V6P8_RAT	Guanine nucleotide-binding protein subunit gamma OS=Rattus norvegicus GN=Gng12 PE=3 SV=1	5	3	1.14811	1.13754	4	4	1.02807	1.33049	1.08809	0.0693006	1.23402	0.111401
D3ZVI9	D3ZVI9_RAT	Parkinson disease 7 domain containing 1 (Predicted), isoform CRA_a OS=Rattus norvegicus GN=Pddc1 PE=4 SV=1	4	3	0.831739	1.12717	4	4	1.07637	1.16945	0.954052	0.141235	1.14831	0.0244109
A1L1J8	A1L1J8_RAT	Protein Rab5b OS=Rattus norvegicus GN=Rab5b PE=2 SV=1	4	3	1.22459	1.11683	5	4	0.666838	1.28238	0.945714	0.322018	1.1996	0.0955828
P70580	PGRC1_RAT	Membrane-associated progesterone receptor component 1 OS=Rattus norvegicus GN=Pgrmc1 PE=1 SV=3	4	3	1.06655	1.11679	4	4	1.10661	0.972763	1.08658	0.0231297	1.04478	0.0831528
Q6P9U8	EIF3H_RAT	Eukaryotic translation initiation factor 3 subunit H OS=Rattus norvegicus GN=Eif3h PE=2 SV=1	3	3	1.00929	1.10668	4	4	0.839476	1.04712	0.924381	0.0980393	1.0769	0.0343876
Q8HIC6	Q8HIC6_RAT	NADH-ubiquinone oxidoreductase chain 4 OS=Rattus norvegicus GN=Mt-nd4 PE=3 SV=1	3	3	1.10668	1.08643	6	4	1.05681	1.12714	1.08175	0.0287962	1.10679	0.0235037
B1H264	B1H264_RAT	Protein Tbc1d17 OS=Rattus norvegicus GN=Tbc1d17 PE=2 SV=1	3	3	1.15875	1.07648	4	4	0.954991	1.06655	1.05687	0.117639	1.07152	0.00572991
B2RYC9	B2RYC9_RAT	Gba protein OS=Rattus norvegicus GN=Gba PE=2 SV=1	3	3	1.04712	1.05686	4	4	1.09642	0.928936	1.07177	0.0284652	0.992898	0.073856
D4A5D7	D4A5D7_RAT	Protein Ppp1r12c OS=Rattus norvegicus GN=Ppp1r12c PE=2 SV=1	4	3	0.672993	1.04718	4	4	0.954991	1.06655	0.813992	0.162812	1.05686	0.0111868
G3V9H0	G3V9H0_RAT	RAS p21 protein activator 1, isoform CRA_c OS=Rattus norvegicus GN=Rasa1 PE=4 SV=1	3	3	1.12714	1.04711	4	4	1.18027	1.72176	1.15371	0.0306729	1.38444	0.389509
Q6V9V9	Q6V9V9_RAT	Protein Stk25 OS=Rattus norvegicus GN=Stk25 PE=2 SV=1	5	3	1.01864	1.02811	4	4	1.21343	1.03756	1.11603	0.112459	1.03284	0.00545317
P05765	RS21_RAT	40S ribosomal protein S21 OS=Rattus norvegicus GN=Rps21 PE=1 SV=1	5	3	1.09649	1.02807	6	4	1	0.972763	1.04825	0.0557092	1.00042	0.0319318
Q68FW4	STX18_RAT	Syntaxin-18 OS=Rattus norvegicus GN=Stx18 PE=2 SV=1	4	3	1.07643	1.02799	5	4	1.30626	1.13766	1.19134	0.132693	1.08282	0.0633176
D3ZZV1	D3ZZV1_RAT	Protein Magmas OS=Rattus norvegicus GN=Magmas PE=4 SV=1	4	3	1.13766	1.02799	5	4	0.895438	1.00929	1.01655	0.139845	1.01864	0.010797
Q6P6T6	Q6P6T6_RAT	Cathepsin D OS=Rattus norvegicus GN=Ctsd PE=2 SV=1	3	3	1.13766	1.01866	4	4	1.07645	0.928936	1.10705	0.0353367	0.973797	0.0518006
D3ZAF6	ATPK_RAT	ATP synthase subunit f, mitochondrial OS=Rattus norvegicus GN=Atp5j2 PE=1 SV=1	4	3	1	1.0186	4	4	0.972819	0.963855	0.98641	0.0156928	0.991228	0.0316068
O88994	MOSC2_RAT	MOSC domain-containing protein 2, mitochondrial OS=Rattus norvegicus GN=Marc2 PE=2 SV=1	4	3	1.10668	1.0093	5	4	0.772615	0.990786	0.93965	0.192875	1.00004	0.010687
Q63688	CP7B1_RAT	25-hydroxycholesterol 7-alpha-hydroxylase (Fragment) OS=Rattus norvegicus GN=Cyp7b1 PE=1 SV=1	3	3	1.11682	1	4	4	0.855058	0.972763	0.985939	0.151128	0.986381	0.0157255
Q5M9G9	TBRG4_RAT	Protein TBRG4 OS=Rattus norvegicus GN=Tbrg4 PE=2 SV=1	4	3	1.01864	0.990832	5	4	1.01856	0.937559	1.0186	4.47288e-05	0.964195	0.0307575
D4A4B1	D4A4B1_RAT	Mitochondrial ribosomal protein L15 (Predicted), isoform CRA_b OS=Rattus norvegicus GN=Mrpl15 PE=3 SV=1	4	3	1.13766	0.981797	5	4	0.981798	1.09649	1.05973	0.0899848	1.03914	0.0662185
G3V9L3	G3V9L3_RAT	Protein Dusp3 OS=Rattus norvegicus GN=Dusp3 PE=4 SV=1	3	3	0.704672	0.981749	4	4	0.334193	0.613761	0.519432	0.213896	0.797755	0.212458
D3ZQL1	D3ZQL1_RAT	Protein RGD1305045 OS=Rattus norvegicus GN=RGD1305045 PE=4 SV=1	4	3	0.990786	0.98167	4	4	1.31831	1.30617	1.15455	0.189098	1.14392	0.187347
P31421	GRM2_RAT	Metabotropic glutamate receptor 2 OS=Rattus norvegicus GN=Grm2 PE=1 SV=1	5	3	0.990786	0.98167	6	4	0.96381	0.937559	0.977298	0.0155743	0.959615	0.025468
Q6P792	Q6P792_RAT	Four and a half LIM domains 1 OS=Rattus norvegicus GN=Fhl1 PE=2 SV=1	3	3	0.990786	0.972654	4	4	0.937547	0.946253	0.964167	0.0307372	0.959454	0.0152429
Q5BK42	Q5BK42_RAT	Threonine synthase-like 1 (S. cerevisiae) OS=Rattus norvegicus GN=Thnsl1 PE=2 SV=1	3	3	0.990786	0.972654	5	4	0.878988	0.972763	0.934887	0.0645462	0.972708	6.2545e-05
B5DEN9	VPS28_RAT	Vacuolar protein sorting-associated protein 28 homolog OS=Rattus norvegicus GN=Vps28 PE=2 SV=1	3	3	1.07643	0.963832	4	4	0.963832	0.809127	1.02013	0.0650063	0.88648	0.089319
P62832	RL23_RAT	60S ribosomal protein L23 OS=Rattus norvegicus GN=Rpl23 PE=2 SV=1	3	3	0.98174	0.963774	6	4	1.05673	1.07643	1.01923	0.0432944	1.0201	0.0650399
F1M8G5	F1M8G5_RAT	Protein Dhx57 OS=Rattus norvegicus GN=Dhx57 PE=2 SV=1	5	3	0.903669	0.954997	5	4	4.24634	1.97707	2.57501	1.92989	1.46603	0.590092
Q5HZA4	LYSM1_RAT	LysM and putative peptidoglycan-binding domain-containing protein 1 OS=Rattus norvegicus GN=Lysmd1 PE=2 SV=1	3	3	0.920471	0.954989	5	4	1.06652	1.45879	0.993496	0.0843217	1.20689	0.290869
O88280	SLIT3_RAT	Slit homolog 3 protein OS=Rattus norvegicus GN=Slit3 PE=2 SV=1	3	3	0.990786	0.954919	4	4	0.809096	0.731154	0.899941	0.104899	0.843037	0.129191
F1M8Q5	F1M8Q5_RAT	Uncharacterized protein (Fragment) OS=Rattus norvegicus GN=Ptprt PE=4 SV=1	4	3	0.887154	0.946238	5	4	0.990743	1.07643	0.938948	0.059807	1.01133	0.075164
Q9R1B1	TIM9B_RAT	Mitochondrial import inner membrane translocase subunit Tim9 B OS=Rattus norvegicus GN=Fxc1 PE=3 SV=1	3	3	1.06655	0.920435	4	4	1.05688	1.10668	1.06172	0.00558259	1.01356	0.107531
P48303	S1PR1_RAT	Sphingosine 1-phosphate receptor 1 OS=Rattus norvegicus GN=S1pr1 PE=2 SV=1	3	3	0.972763	0.912062	4	4	0.879039	1.10668	0.925901	0.0541111	1.00937	0.112365
E9PSS4	E9PSS4_RAT	Fragile X mental retardation protein 1 homolog OS=Rattus norvegicus GN=Fmr1 PE=2 SV=1	5	3	1.02807	0.90367	6	4	0.903583	1.20221	0.965824	0.0718706	1.05294	0.172363
D3ZJI3	D3ZJI3_RAT	Serine--tRNA ligase, cytoplasmic OS=Rattus norvegicus GN=Sars PE=3 SV=1	3	3	0.895335	0.903662	4	4	0.602537	0.660677	0.748936	0.169047	0.782169	0.140288
G3V8D5	G3V8D5_RAT	6-phosphogluconolactonase OS=Rattus norvegicus GN=Pgls PE=4 SV=1	3	3	0.920471	0.903627	4	4	0.816575	0.724428	0.868523	0.0599846	0.814027	0.103461
B0BNF6	B0BNF6_RAT	Membrane-associated ring finger (C3HC4) 5 OS=Rattus norvegicus GN=March5 PE=2 SV=1	5	3	1	0.9036	4	4	1.34273	1.07643	1.17137	0.197878	0.990013	0.0997813
F1LTY3	F1LTY3_RAT	Uncharacterized protein (Fragment) OS=Rattus norvegicus PE=4 SV=1	4	3	0.928936	0.895309	4	4	1.30617	1.05686	1.11755	0.217797	0.976084	0.093271
G3V9W5	G3V9W5_RAT	Phosphatidylinositol 5-phosphate 4-kinase type-2 gamma OS=Rattus norvegicus GN=Pip4k2c PE=4 SV=1	4	3	1.05686	0.879095	4	4	0.895354	1.11682	0.976107	0.0932449	0.997957	0.13725
P60192	SNAPN_RAT	SNARE-associated protein Snapin OS=Rattus norvegicus GN=Snapin PE=1 SV=1	3	3	1.00929	0.871013	4	4	1.38012	2.67881	1.1947	0.214103	1.77491	1.04373
Q5XI90	Q5XI90_RAT	Dynein light chain Tctex-type 3 OS=Rattus norvegicus GN=Dynlt3 PE=1 SV=1	3	3	0.937559	0.816614	4	4	0.870914	0.831739	0.904236	0.0384772	0.824176	0.00873279
D3ZHG6	D3ZHG6_RAT	Protein Spg20 OS=Rattus norvegicus GN=Spg20 PE=2 SV=1	3	3	0.83949	0.8091	4	4	0.937554	0.870928	0.888522	0.0566178	0.840014	0.0356966
G3V7Q0	G3V7Q0_RAT	Protein Dennd5a OS=Rattus norvegicus GN=Dennd5a PE=4 SV=1	3	3	0.831739	0.809033	4	4	0.855067	0.515225	0.843403	0.0134685	0.662129	0.16963
D3ZE49	D3ZE49_RAT	Protein Ttc15 OS=Rattus norvegicus GN=Trappc12 PE=4 SV=1	3	3	0.801667	0.779782	6	4	0.895386	1.01864	0.848527	0.0541082	0.899212	0.137905
D4A3L6	D4A3L6_RAT	ATP-binding cassette sub-family C member 8 OS=Rattus norvegicus GN=Abcc8 PE=2 SV=1	4	3	0.990786	0.779748	5	4	1.1588	1.3678	1.07479	0.0970041	1.07378	0.339513
Q4G079	Q4G079_RAT	Protein Aimp1 OS=Rattus norvegicus GN=Aimp1 PE=2 SV=1	4	3	0.903669	0.679198	5	4	0.963771	0.928936	0.93372	0.0347002	0.804067	0.144187
Q6AZ35	Q6AZ35_RAT	Cytoplasmic dynein 1 intermediate chain 2 OS=Rattus norvegicus GN=Dync1i2 PE=2 SV=1	16	13	1.00929	1.01867	4	3	0.87104	1.01864	0.940163	0.079816	1.01866	1.76944e-05
Q4AEF8	COPG1_RAT	Coatomer subunit gamma-1 OS=Rattus norvegicus GN=Copg1 PE=2 SV=1	12	11	1.00929	0.529673	4	3	0.990911	1.05686	1.0001	0.0106085	0.793266	0.304371
D3ZBJ3	D3ZBJ3_RAT	Protein Gapvd1 OS=Rattus norvegicus GN=Gapvd1 PE=2 SV=1	12	10	0.794344	1.27063	4	3	0.787031	0.955019	0.790688	0.00422241	1.11283	0.18222
D3ZNI4	D3ZNI4_RAT	Protein FAM120C OS=Rattus norvegicus GN=FAM120C PE=4 SV=1	13	10	1	0.9908	5	3	1.28236	0.946253	1.14118	0.163022	0.968526	0.0257193
D4A830	D4A830_RAT	Protein Ppa2 OS=Rattus norvegicus GN=Ppa2 PE=4 SV=1	9	9	1.13766	2.10865	4	3	0.839476	1.04712	0.988566	0.172154	1.57788	0.612872
P63138	GBRB2_RAT	Gamma-aminobutyric acid receptor subunit beta-2 OS=Rattus norvegicus GN=Gabrb2 PE=1 SV=1	22	9	1.15875	1.06651	13	3	1.08648	1.08648	1.12262	0.0417219	1.0765	0.0115308
D3ZZW1	D3ZZW1_RAT	Protein Dock1 OS=Rattus norvegicus GN=Dock1 PE=4 SV=1	10	9	0.816593	0.928956	4	3	0.954974	1.04712	0.885783	0.0798941	0.988038	0.068222
F1LYA6	F1LYA6_RAT	Protein Abi2 (Fragment) OS=Rattus norvegicus GN=Abi2 PE=2 SV=1	20	8	0.69185	1.23599	11	3	0.46988	0.963855	0.580865	0.128155	1.09992	0.157117
Q6PDV7	RL10_RAT	60S ribosomal protein L10 OS=Rattus norvegicus GN=Rpl10 PE=1 SV=3	10	8	1.03756	1.06661	5	3	1.01853	0.990786	1.02804	0.0109881	1.0287	0.043778
G3V8J5	G3V8J5_RAT	PH and SEC7 domain-containing protein 1 OS=Rattus norvegicus GN=Psd PE=4 SV=1	10	8	1.01864	1.01864	4	3	0.972654	0.990786	0.995648	0.0265505	1.00471	0.0160823
P18418	CALR_RAT	Calreticulin OS=Rattus norvegicus GN=Calr PE=1 SV=1	8	8	0.990786	1.01853	3	3	1.01859	1.10668	1.00469	0.0160542	1.06261	0.0508973
F8WFK3	F8WFK3_RAT	Gelsolin OS=Rattus norvegicus GN=Gsn PE=4 SV=1	10	8	1.07643	1.00926	3	3	1.028	0.911993	1.05221	0.02796	0.960625	0.0561557
F1LV21	F1LV21_RAT	Protein Ubash3b (Fragment) OS=Rattus norvegicus GN=Ubash3b PE=4 SV=1	8	8	1	1	3	3	1.14811	1.12714	1.07405	0.0855093	1.06357	0.0734052
F1LPJ2	F1LPJ2_RAT	Uncharacterized protein (Fragment) OS=Rattus norvegicus PE=2 SV=1	11	8	1.05686	0.981822	11	3	0.972804	0.847242	1.01483	0.0485295	0.914532	0.0776997
D4A9L0	D4A9L0_RAT	Protein RGD1310819 OS=Rattus norvegicus GN=RGD1310819 PE=2 SV=1	11	8	0.990786	0.963737	5	3	1.05685	0.847242	1.02382	0.0381422	0.90549	0.0672584
Q6AYK8	EIF3D_RAT	Eukaryotic translation initiation factor 3 subunit D OS=Rattus norvegicus GN=Eif3d PE=2 SV=1	9	8	1	0.9462	3	3	0.903669	0.847242	0.951834	0.055617	0.896721	0.0571333
F1M0K0	F1M0K0_RAT	Protein Cadps2 (Fragment) OS=Rattus norvegicus GN=Cadps2 PE=2 SV=1	14	7	1.13766	1.1066	9	3	0.724416	0.972763	0.931036	0.238584	1.03968	0.0772701
Q9ES71	GNPAT_RAT	Dihydroxyacetone phosphate acyltransferase OS=Rattus norvegicus GN=Gnpat PE=2 SV=1	7	7	1.03756	1.08643	3	3	0.937626	1.00929	0.987593	0.0576966	1.04786	0.0445387
Q496Z0	ELP2_RAT	Elongator complex protein 2 OS=Rattus norvegicus GN=Elp2 PE=2 SV=1	8	7	1.06655	1.07647	3	3	1	0.990786	1.03328	0.0384243	1.03363	0.0494709
G3V8V8	G3V8V8_RAT	ProSAP-interacting protein 1 OS=Rattus norvegicus GN=Prosapip1 PE=4 SV=1	9	7	1.06655	1.07647	6	3	1.0472	1.21344	1.05688	0.0111717	1.14496	0.0790815
P62912	RL32_RAT	60S ribosomal protein L32 OS=Rattus norvegicus GN=Rpl32 PE=1 SV=2	7	7	1.03756	1.07647	4	3	1.77008	0.630955	1.40382	0.422921	0.853711	0.257217
C6JUM5	C6JUM5_RAT	Protocadherin gamma C5 OS=Rattus norvegicus GN=Pcdhgc5 PE=2 SV=1	7	7	1.09649	1.04715	3	3	1.12721	1.28238	1.11185	0.0177367	1.16476	0.135811
D3Z8Q8	D3Z8Q8_RAT	Protein Ntng1 OS=Rattus norvegicus GN=Ntng1 PE=4 SV=1	7	7	0.98174	1.04712	3	3	1.0093	1.05686	0.99552	0.0159122	1.05199	0.0056208
D4A517	D4A517_RAT	Solute carrier family 39 (Zinc transporter), member 10 (Predicted), isoform CRA_a OS=Rattus norvegicus GN=Slc39a10 PE=4 SV=1	8	7	1.07643	1.04704	3	3	0.862939	1.09649	0.969682	0.123257	1.07177	0.0285508
D4A7D3	D4A7D3_RAT	Protein Tbk1 OS=Rattus norvegicus GN=Tbk1 PE=4 SV=1	7	7	0.98174	0.99087	3	3	0.911995	1.11682	0.946867	0.0402673	1.05384	0.072717
D4AEH9	D4AEH9_RAT	Amylo-1, 6-glucosidase, 4-alpha-glucanotransferase (Glycogen debranching enzyme, glycogen storage disease type III) (Predicted), isoform CRA_a OS=Rattus norvegicus GN=Agl PE=4 SV=1	7	7	1	0.9817	3	3	0.92896	0.824131	0.96448	0.041015	0.902915	0.0909728
D3ZHI9	D3ZHI9_RAT	Protein Ppp2r5e OS=Rattus norvegicus GN=Ppp2r5e PE=4 SV=1	8	7	0.98174	0.912036	4	3	1.12711	1.15875	1.05443	0.0839323	1.03539	0.142439
D3ZWH2	D3ZWH2_RAT	Junctophilin 3 (Predicted) OS=Rattus norvegicus GN=Jph3 PE=4 SV=1	8	6	1.31822	1.36765	6	3	0.954961	0.972763	1.13659	0.209726	1.17021	0.227989
D4A563	D4A563_RAT	Protein RGD1312026 OS=Rattus norvegicus GN=RGD1312026 PE=4 SV=1	6	6	0.465593	1.16952	4	3	1.02796	1.04712	0.746775	0.324682	1.10832	0.0706688
D4AA72	D4AA72_RAT	Protein Ppp1r16b OS=Rattus norvegicus GN=Ppp1r16b PE=2 SV=1	6	6	1.08648	1.12723	3	3	1.34291	1.61447	1.2147	0.148049	1.37085	0.281307
Q8SEZ8	Q8SEZ8_RAT	NADH-ubiquinone oxidoreductase chain 1 (Fragment) OS=Rattus norvegicus GN=Mt-nd1 PE=3 SV=1	6	6	1.4455	1.08644	3	3	1.02811	1.01864	1.23681	0.24098	1.05254	0.0391444
G3V940	G3V940_RAT	Coronin OS=Rattus norvegicus GN=Coro1b PE=3 SV=1	8	6	0.990786	1.0864	5	3	1.04713	0.920471	1.01896	0.0325293	1.00343	0.095797
P18395	CSDE1_RAT	Cold shock domain-containing protein E1 OS=Rattus norvegicus GN=Csde1 PE=2 SV=1	6	6	0.963855	1.0186	3	3	0.972763	0.972763	0.968309	0.00514259	0.995683	0.0264656
Q63259	PTPRN_RAT	Receptor-type tyrosine-protein phosphatase-like N OS=Rattus norvegicus GN=Ptprn PE=2 SV=2	6	6	1.23594	1.01854	3	3	1.13774	1.27065	1.18684	0.0566975	1.14459	0.145555
P10824	GNAI1_RAT	Guanine nucleotide-binding protein G(i) subunit alpha-1 OS=Rattus norvegicus GN=Gnai1 PE=1 SV=3	30	6	1.04712	1.01853	19	3	2.72884	3.66435	1.88798	0.97094	2.34144	1.52756
D3ZUP8	D3ZUP8_RAT	Protein Lmbrd2 OS=Rattus norvegicus GN=Lmbrd2 PE=4 SV=1	6	6	1.10668	1	3	3	1	0.416875	1.05334	0.0615943	0.708438	0.336667
D4A280	PAK7_RAT	Serine/threonine-protein kinase PAK 7 OS=Rattus norvegicus GN=Pak7 PE=1 SV=1	7	6	0.990786	0.98167	4	3	1.43227	1.10668	1.21153	0.254892	1.04418	0.0721768
Q5RKJ9	Q5RKJ9_RAT	RAB10, member RAS oncogene family OS=Rattus norvegicus GN=Rab10 PE=2 SV=1	8	6	1.06655	0.981655	5	3	1.1482	1.08648	1.10737	0.0471369	1.03407	0.060523
Q4KLF8	ARPC5_RAT	Actin-related protein 2/3 complex subunit 5 OS=Rattus norvegicus GN=Arpc5 PE=1 SV=3	10	6	1	0.9727	6	3	1.05689	0.920471	1.02844	0.0328426	0.946586	0.0301543
F1LSL1	F1LSL1_RAT	Transcriptional activator protein Pur-beta OS=Rattus norvegicus GN=Purb PE=2 SV=1	9	6	0.937559	0.954997	7	3	0.903657	0.879044	0.920608	0.0195732	0.91702	0.0438518
Q9JMC1	PI5PA_RAT	Phosphatidylinositol 4,5-bisphosphate 5-phosphatase A OS=Rattus norvegicus GN=Inpp5j PE=1 SV=1	7	6	0.98174	0.937561	4	3	1.00926	0.955019	0.995502	0.015891	0.94629	0.010079
D4ADA1	D4ADA1_RAT	Fibrinogen C domain containing 1 (Predicted) OS=Rattus norvegicus GN=Fibcd1 PE=4 SV=1	6	6	1.34282	0.895394	3	3	1.30622	1.57035	1.32452	0.0211333	1.23287	0.389687
B0K030	B0K030_RAT	DnaJ (Hsp40) homolog, subfamily B, member 1 (Predicted), isoform CRA_b OS=Rattus norvegicus GN=Dnajb1 PE=2 SV=1	7	6	0.474248	0.887176	5	3	1.10654	1.16945	0.790393	0.365052	1.02832	0.162973
Q62765	NLGN1_RAT	Neuroligin-1 OS=Rattus norvegicus GN=Nlgn1 PE=1 SV=1	12	5	1.58479	1.77005	6	3	1.19124	1.25897	1.38801	0.227215	1.51451	0.295071
Q5U355	Q5U355_RAT	Itfg1 protein OS=Rattus norvegicus GN=Itfg1 PE=2 SV=1	5	5	3.02024	1.52764	3	3	1.2022	1.24735	2.11122	1.04965	1.38749	0.161823
F1LSN7	F1LSN7_RAT	Protein Gopc OS=Rattus norvegicus GN=Gopc PE=2 SV=1	6	5	1.39315	1.45876	3	3	1.09645	1.07643	1.2448	0.171299	1.26759	0.220742
P21913	DHSB_RAT	Succinate dehydrogenase [ubiquinone] iron-sulfur subunit, mitochondrial OS=Rattus norvegicus GN=Sdhb PE=2 SV=2	7	5	0.98174	1.16945	4	3	0.96381	0.937559	0.972775	0.0103515	1.0535	0.133882
Q9JI56	Q9JI56_RAT	Synaptosomal-associated protein OS=Rattus norvegicus GN=Snap29 PE=2 SV=1	6	5	0.920471	1.1482	3	3	0.9036	1	0.912036	0.00974064	1.0741	0.0855609
D4A5E0	D4A5E0_RAT	Protein Coq10a OS=Rattus norvegicus GN=Coq10a PE=2 SV=1	6	5	1.31822	1.14817	3	3	1.07649	1.02807	1.19735	0.139563	1.08812	0.0693406
Q5NDF0	GTDC2_RAT	Glycosyltransferase-like domain-containing protein 2 OS=Rattus norvegicus GN=Gtdc2 PE=2 SV=1	5	5	1	1.1376	4	3	1.12712	1.16945	1.06356	0.0733926	1.15353	0.0183908
Q68FQ5	Q68FQ5_RAT	Mitochondrial translational initiation factor 2 OS=Rattus norvegicus GN=Mtif2 PE=2 SV=1	6	5	1	1.1066	3	3	0.990786	0.990786	0.995393	0.00531988	1.04869	0.0668654
Q5M9H4	Q5M9H4_RAT	ATPase, Na+/K+ transporting, beta 2 polypeptide OS=Rattus norvegicus GN=Atp1b2 PE=2 SV=1	6	5	0.946253	1.09652	4	3	1.05673	1.11682	1.00149	0.0637866	1.10667	0.0117211
Q5U1W6	Q5U1W6_RAT	Apolipoprotein O-like OS=Rattus norvegicus GN=Apool PE=2 SV=1	6	5	1.10668	1.06662	3	3	1.06661	1.00929	1.08665	0.0231353	1.03795	0.0331035
G3V9E1	G3V9E1_RAT	Protein kinase, cAMP dependent, catalytic, beta (Predicted), isoform CRA_d OS=Rattus norvegicus GN=Prkacb PE=4 SV=1	5	5	1.01864	1.06662	4	3	2.55843	3.69822	1.78854	0.888999	2.38242	1.51936
B0K008	B0K008_RAT	Eukaryotic translation initiation factor 1 OS=Rattus norvegicus GN=Eif1 PE=4 SV=1	6	5	0.946253	1.05687	4	3	0.839471	1.18036	0.892862	0.0616504	1.11861	0.0712964
Q8VI04	ASGL1_RAT	Isoaspartyl peptidase/L-asparaginase OS=Rattus norvegicus GN=Asrgl1 PE=1 SV=1	7	5	1.07643	1.05673	4	3	1.0471	1	1.06176	0.0169315	1.02836	0.0327517
P15384	KCNA3_RAT	Potassium voltage-gated channel subfamily A member 3 OS=Rattus norvegicus GN=Kcna3 PE=1 SV=2	9	5	0.83949	1.04718	8	3	0.972783	0.779849	0.906136	0.0769571	0.913514	0.154343
G3V8Y8	G3V8Y8_RAT	Huntingtin interacting protein 1, isoform CRA_a OS=Rattus norvegicus GN=Hip1 PE=4 SV=1	8	5	0.990786	1.03745	3	3	0.285768	1.24735	0.638277	0.407042	1.1424	0.121184
Q9JI92	SDCB1_RAT	Syntenin-1 OS=Rattus norvegicus GN=Sdcbp PE=1 SV=1	10	5	1.06655	1.02794	6	3	0.954938	0.98174	1.01075	0.0644408	1.00484	0.0266759
D3ZBE5	NEK7_RAT	Serine/threonine-protein kinase Nek7 OS=Rattus norvegicus GN=Nek7 PE=2 SV=1	5	5	0.946253	1.00927	3	3	0.903657	0.879044	0.924955	0.0245928	0.944158	0.0751881
D3ZSZ6	D3ZSZ6_RAT	Protein RGD1561955 OS=Rattus norvegicus GN=RGD1561955 PE=2 SV=1	7	5	1.02807	1.00925	3	3	0.870904	0.704672	0.949485	0.0907376	0.856962	0.17585
D3ZJR6	D3ZJR6_RAT	Protein Smcr8 OS=Rattus norvegicus GN=Smcr8 PE=4 SV=1	6	5	0.972763	0.990856	3	3	0.862929	0.937559	0.917846	0.0634125	0.964207	0.0307713
P12369	KAP3_RAT	cAMP-dependent protein kinase type II-beta regulatory subunit OS=Rattus norvegicus GN=Prkar2b PE=1 SV=3	7	5	1.03756	0.972816	6	3	0.737911	0.83949	0.887736	0.173002	0.906153	0.076976
Q07936	ANXA2_RAT	Annexin A2 OS=Rattus norvegicus GN=Anxa2 PE=1 SV=2	5	5	1.10668	0.972776	5	3	0.972726	0.816593	1.03971	0.077341	0.894684	0.0901719
F8WFG2	F8WFG2_RAT	Calsyntenin-1 OS=Rattus norvegicus GN=Clstn1 PE=4 SV=1	5	5	1.05686	0.972733	4	3	0.235496	0.879044	0.646177	0.474214	0.925888	0.0540916
B2GUW4	B2GUW4_RAT	Exdl2 protein OS=Rattus norvegicus GN=Exd2 PE=2 SV=1	5	5	0.911993	0.972731	3	3	0.88715	0.920471	0.899571	0.0143428	0.946601	0.0301724
P31423	GRM4_RAT	Metabotropic glutamate receptor 4 OS=Rattus norvegicus GN=Grm4 PE=1 SV=1	7	5	1.00929	0.946306	4	3	0.809084	0.887154	0.909185	0.115586	0.91673	0.0341514
D3ZAG3	D3ZAG3_RAT	Protein Map9 OS=Rattus norvegicus GN=Map9 PE=2 SV=1	6	5	0.895335	0.94619	3	3	1.24748	1.34282	1.07141	0.203312	1.14451	0.228996
I6L9I0	I6L9I0_RAT	Cox15 protein OS=Rattus norvegicus GN=Cox15 PE=2 SV=1	6	5	1.01864	0.929001	3	3	1.06665	0.794344	1.04264	0.0277153	0.861672	0.0777439
F8WG47	F8WG47_RAT	NSFL1 cofactor p47 OS=Rattus norvegicus GN=Nsfl1c PE=4 SV=1	5	5	0.911993	0.928956	4	3	0.862976	0.660677	0.887484	0.0283	0.794816	0.154891
F1M6T6	F1M6T6_RAT	Protein Saps2 (Fragment) OS=Rattus norvegicus GN=Ppp6r2 PE=4 SV=1	5	5	0.794344	0.912066	3	3	0.855046	0.879044	0.824695	0.035046	0.895555	0.0190655
F1LRT9	F1LRT9_RAT	Cytoplasmic dynein 1 heavy chain 1 (Fragment) OS=Rattus norvegicus GN=Dync1h1 PE=2 SV=1	188	5	0.937559	0.911963	169	3	0.9639	0.955019	0.950729	0.0152084	0.933491	0.024858
Q9R0T3	DNJC3_RAT	DnaJ homolog subfamily C member 3 OS=Rattus norvegicus GN=Dnajc3 PE=2 SV=3	6	5	0.928936	0.887134	5	3	0.255893	0.824131	0.592414	0.388582	0.855632	0.0363752
D4A3D9	D4A3D9_RAT	Protein Stk32c OS=Rattus norvegicus GN=Stk32c PE=4 SV=1	6	5	0.955019	0.737943	4	3	0.981701	1.07643	0.96836	0.0154049	0.907185	0.195423
F8WFW3	F8WFW3_RAT	Serine racemase OS=Rattus norvegicus GN=Srr PE=4 SV=1	5	5	0.758553	0.737844	4	3	0.963774	0.98174	0.861163	0.118484	0.859792	0.140813
Q3ZAV8	EDC4_RAT	Enhancer of mRNA-decapping protein 4 OS=Rattus norvegicus GN=Edc4 PE=2 SV=1	6	5	0.83949	0.673019	3	3	0.751603	0.855066	0.795546	0.0507412	0.764043	0.105105
D3ZWF7	D3ZWF7_RAT	Protein Lars2 OS=Rattus norvegicus GN=Lars2 PE=3 SV=1	5	4	4.44642	6.7301	3	3	1.24743	0.816593	2.84692	1.84694	3.77335	3.41417
F1LVK0	F1LVK0_RAT	Uncharacterized protein (Fragment) OS=Rattus norvegicus PE=4 SV=1	4	4	1.85357	3.5646	3	3	0.981752	1.29416	1.41766	0.503343	2.42938	1.31084
Q5HZW3	ASPH2_RAT	Aspartate beta-hydroxylase domain-containing protein 2 OS=Rattus norvegicus GN=Asphd2 PE=2 SV=1	6	4	1.83655	3.22112	3	3	1.36785	1.27065	1.6022	0.270601	2.24588	1.12611
D3ZFQ3	D3ZFQ3_RAT	Protein Nubpl OS=Rattus norvegicus GN=Nubpl PE=4 SV=1	4	4	2.29095	3.16243	3	3	0.505795	0.724428	1.39837	1.03066	1.94343	1.40758
Q66HA6	ARL8B_RAT	ADP-ribosylation factor-like protein 8B OS=Rattus norvegicus GN=Arl8b PE=2 SV=1	8	4	0.946253	1.25899	3	3	1.49981	1.94099	1.22303	0.319594	1.59999	0.393755
Q3KR98	Q3KR98_RAT	Importin subunit alpha OS=Rattus norvegicus GN=Kpna6 PE=2 SV=1	5	4	1.21344	1.19124	3	3	0.981803	1.02807	1.09762	0.133738	1.10965	0.0942078
D3ZNW5	D3ZNW5_RAT	Neurofascin OS=Rattus norvegicus GN=Nfasc PE=4 SV=1	41	4	1.11682	1.18025	30	3	0.928968	1.06655	1.02289	0.108456	1.1234	0.0656457
Q62720	ZNT1_RAT	Zinc transporter 1 OS=Rattus norvegicus GN=Slc30a1 PE=2 SV=1	6	4	1.04712	1.15874	3	3	0.711186	0.990786	0.879153	0.193952	1.07476	0.0969705
D3ZF26	D3ZF26_RAT	Protein Tnks1bp1 OS=Rattus norvegicus GN=Tnks1bp1 PE=4 SV=1	4	4	1.10668	1.14819	3	3	0.737895	0.597051	0.92229	0.212921	0.872618	0.318198
G3V6I2	G3V6I2_RAT	Adenylate cyclase 3 OS=Rattus norvegicus GN=Adcy3 PE=3 SV=1	5	4	1	1.1376	3	3	1.04712	0.862962	1.02356	0.0272034	1.00028	0.158563
Q5XI31	PIGS_RAT	GPI transamidase component PIG-S OS=Rattus norvegicus GN=Pigs PE=2 SV=3	4	4	1.20221	1.13753	3	3	1.25896	1.67504	1.23059	0.0327643	1.40629	0.310331
P82471	GNAQ_RAT	Guanine nucleotide-binding protein G(q) subunit alpha OS=Rattus norvegicus GN=Gnaq PE=1 SV=2	14	4	1.20221	1.13753	8	3	1.21341	1.18036	1.20781	0.00646448	1.15895	0.0247255
Q8VIL3	ZWINT_RAT	ZW10 interactor OS=Rattus norvegicus GN=Zwint PE=1 SV=1	4	4	1.12714	1.10651	3	3	1.05677	0.990786	1.09196	0.0406279	1.04865	0.0668163
Q6AZ05	Q6AZ05_RAT	Ica1 protein OS=Rattus norvegicus GN=Ica1 PE=2 SV=1	4	4	1.01864	1.09657	4	3	1.1272	1	1.07292	0.0626765	1.04828	0.0557531
F1M3D0	F1M3D0_RAT	Protein Mtmr6 (Fragment) OS=Rattus norvegicus GN=Mtmr6 PE=2 SV=1	4	4	1.03756	1.09649	3	3	0.903657	0.879044	0.970608	0.0773088	0.987768	0.125544
F1LMI4	F1LMI4_RAT	Dual-specificity mitogen-activated protein kinase kinase 2 OS=Rattus norvegicus GN=Map2k2 PE=2 SV=1	10	4	0.990786	1.0964	7	3	0.937553	0.501178	0.964169	0.0307338	0.798791	0.343654
Q0QEW8	Q0QEW8_RAT	60S ribosomal protein L18 (Fragment) OS=Rattus norvegicus GN=Rpl18 PE=2 SV=1	4	4	1.05686	1.07652	4	3	1.00923	0.98174	1.03304	0.0274996	1.02913	0.0547195
D3ZQE7	D3ZQE7_RAT	Protein Jakmip2 OS=Rattus norvegicus GN=Jakmip2 PE=4 SV=1	4	4	1.05686	1.06669	3	3	1.0765	1	1.06668	0.0113397	1.03334	0.0385022
D3ZX87	D3ZX87_RAT	Uncharacterized protein OS=Rattus norvegicus GN=LOC100910017 PE=4 SV=1	4	4	1.03756	1.06661	5	3	1.3553	1.02807	1.19643	0.183447	1.04734	0.022254
D4A4N4	D4A4N4_RAT	Protein Mettl13 OS=Rattus norvegicus GN=Mettl13 PE=2 SV=1	4	4	1.09649	1.06656	3	3	2.85766	1.90549	1.97708	1.01681	1.48602	0.484357
P60901	PSA6_RAT	Proteasome subunit alpha type-6 OS=Rattus norvegicus GN=Psma6 PE=1 SV=1	4	4	0.928936	1.05676	3	3	0.963825	0.920471	0.946381	0.0201432	0.988615	0.0786852
D3ZVL1	D3ZVL1_RAT	Uncharacterized protein OS=Rattus norvegicus PE=2 SV=1	4	4	1.02807	1.04719	3	3	0.698318	1.10668	0.863192	0.19038	1.07694	0.0343501
D3ZJ91	D3ZJ91_RAT	Protein Ddhd2 OS=Rattus norvegicus GN=Ddhd2 PE=2 SV=1	5	4	0.903669	1.04717	4	3	0.787037	0.717772	0.845353	0.0673374	0.882472	0.190179
D3ZT64	D3ZT64_RAT	Protein Atg2a OS=Rattus norvegicus GN=Atg2a PE=4 SV=1	4	4	1	1.0471	3	3	1.1482	1.08648	1.0741	0.0855613	1.06679	0.0227384
D3ZJ63	D3ZJ63_RAT	Protein LOC312502 OS=Rattus norvegicus GN=LOC312502 PE=2 SV=1	8	4	1.06655	1.04703	3	3	1.07647	1.10668	1.07151	0.00572673	1.07686	0.0344386
B5DEN5	B5DEN5_RAT	Eukaryotic translation elongation factor 1 beta 2 OS=Rattus norvegicus GN=Eef1b2 PE=2 SV=1	5	4	1.00929	1.03755	4	3	0.862948	1.06655	0.936117	0.084488	1.05205	0.0167475
F1LNP8	F1LNP8_RAT	Protein Pvrl1 (Fragment) OS=Rattus norvegicus GN=Pvrl1 PE=4 SV=1	5	4	0.955019	1.03753	3	3	0.9908	1	0.972909	0.0206584	1.01877	0.0216692
P84903	STIM1_RAT	Stromal interaction molecule 1 OS=Rattus norvegicus GN=Stim1 PE=1 SV=1	6	4	1.00929	1.02806	3	3	1.06661	1.00929	1.03795	0.033098	1.01867	0.0108384
B2RYW9	FAHD2_RAT	Fumarylacetoacetate hydrolase domain-containing protein 2 OS=Rattus norvegicus GN=Fahd2 PE=1 SV=1	4	4	1.03756	1.02801	3	3	0.8395	1	0.93853	0.11435	1.01401	0.016174
D3Z8N8	D3Z8N8_RAT	Protein Ddhd1 OS=Rattus norvegicus GN=Ddhd1 PE=2 SV=1	4	4	0.937559	1.00928	3	3	0.809081	0.816593	0.87332	0.0741769	0.912938	0.111249
F1LPH3	F1LPH3_RAT	Peptidyl-glycine alpha-amidating monooxygenase OS=Rattus norvegicus GN=Pam PE=2 SV=1	5	4	1.07643	1.00926	3	3	1.05676	0.928936	1.06659	0.0113555	0.969097	0.0463733
F1M8U2	F1M8U2_RAT	Protein Ablim3 (Fragment) OS=Rattus norvegicus GN=Ablim3 PE=4 SV=1	4	4	0.98174	1.00923	5	3	0.946238	0.887154	0.963989	0.0204966	0.948191	0.0704797
B0BN81	B0BN81_RAT	Ribosomal protein S5, isoform CRA_b OS=Rattus norvegicus GN=Rps5 PE=2 SV=1	5	4	1	1	5	3	0.9462	0.990786	0.9731	0.0310612	0.995393	0.00531988
P63170	DYL1_RAT	Dynein light chain 1, cytoplasmic OS=Rattus norvegicus GN=Dynll1 PE=1 SV=1	15	4	0.990786	1	11	3	0.963832	1.07643	0.977309	0.0155617	1.03821	0.0441247
Q9JHL4	DBNL_RAT	Drebrin-like protein OS=Rattus norvegicus GN=Dbnl PE=1 SV=1	4	4	0.920471	1	3	3	0.98167	0.990786	0.951071	0.0353334	0.995393	0.00531988
D3Z880	D3Z880_RAT	2-oxoisovalerate dehydrogenase subunit beta, mitochondrial OS=Rattus norvegicus GN=Bckdhb PE=2 SV=1	4	4	0.911993	1	3	3	1.29414	1.14811	1.10307	0.220636	1.07405	0.0855088
G3V715	G3V715_RAT	5'-AMP-activated protein kinase catalytic subunit alpha-2 OS=Rattus norvegicus GN=Prkaa2 PE=4 SV=1	6	4	0.955019	0.990832	6	3	1.1695	1	1.06226	0.123831	0.995416	0.00529325
Q99MZ4	GGT7_RAT	Gamma-glutamyltransferase 7 OS=Rattus norvegicus GN=Ggt7 PE=2 SV=2	4	4	0.946253	0.990821	3	3	0.66679	1.23594	0.806522	0.161348	1.11338	0.14152
F1M0V7	F1M0V7_RAT	Protein Frmpd4 (Fragment) OS=Rattus norvegicus GN=Frmpd4 PE=2 SV=1	5	4	1.02807	0.981803	3	3	0.229098	0.373246	0.628582	0.461284	0.677524	0.351351
G3V9Y0	G3V9Y0_RAT	Transmembrane protein 33 OS=Rattus norvegicus GN=Tmem33 PE=4 SV=1	4	4	1.01864	0.981766	3	3	1.06663	0.879044	1.04264	0.0277073	0.930405	0.059307
P83941	ELOC_RAT	Transcription elongation factor B polypeptide 1 OS=Rattus norvegicus GN=Tceb1 PE=1 SV=1	5	4	0.98174	0.98174	3	3	0.937522	0.862962	0.959631	0.0255293	0.922351	0.0685765
Q9Z2Q7	STX8_RAT	Syntaxin-8 OS=Rattus norvegicus GN=Stx8 PE=1 SV=1	4	4	1.09649	0.972807	3	3	1.22467	1.09649	1.16058	0.0740047	1.03465	0.0714091
Q6MGB5	DHB8_RAT	Estradiol 17-beta-dehydrogenase 8 OS=Rattus norvegicus GN=Hsd17b8 PE=3 SV=1	5	4	0.887154	0.963804	3	3	6.6679	5.29661	3.77753	3.33752	3.13021	2.50155
G3V6U4	G3V6U4_RAT	ELAV-like protein 2 OS=Rattus norvegicus GN=Elavl2 PE=4 SV=1	5	4	0.972763	0.954961	3	3	0.387222	0.625156	0.679992	0.338062	0.790059	0.190413
B0BNM6	B0BNM6_RAT	LOC683402 protein OS=Rattus norvegicus GN=LOC683402 PE=2 SV=1	4	4	0.946253	0.946253	3	3	1.19135	1.34282	1.0688	0.141508	1.14454	0.22896
F1MAJ0	F1MAJ0_RAT	Protein Ephb2 OS=Rattus norvegicus GN=Ephb2 PE=4 SV=1	8	4	0.955019	0.946232	5	3	1.09653	1.43225	1.02578	0.0817039	1.18924	0.280605
F8WG90	F8WG90_RAT	COMM domain-containing protein 3 OS=Rattus norvegicus GN=Commd3 PE=4 SV=1	4	4	0.955019	0.946232	3	3	0.887127	0.758553	0.921073	0.039197	0.852393	0.108357
P04762	CATA_RAT	Catalase OS=Rattus norvegicus GN=Cat PE=1 SV=3	4	4	0.895335	0.94619	3	3	0.990925	1.10668	0.94313	0.0551888	1.02644	0.0926613
Q80W89	NDUAB_RAT	NADH dehydrogenase [ubiquinone] 1 alpha subcomplex subunit 11 OS=Rattus norvegicus GN=Ndufa11 PE=2 SV=1	6	4	1.3552	0.92045	3	3	1.11677	1.12714	1.23598	0.137655	1.0238	0.119333
F1MA89	F1MA89_RAT	Protein Ccny (Fragment) OS=Rattus norvegicus GN=Ccny PE=3 SV=1	4	4	1.06655	0.920435	3	3	1.07648	1.15875	1.07152	0.00572991	1.03959	0.13759
Q5U2U2	CRKL_RAT	Crk-like protein OS=Rattus norvegicus GN=Crkl PE=1 SV=1	4	4	0.963855	0.895422	3	3	0.928877	1.12714	0.946366	0.0201946	1.01128	0.133784
O35964	SH3G1_RAT	Endophilin-A2 OS=Rattus norvegicus GN=Sh3gl1 PE=1 SV=1	7	4	0.744713	0.878984	6	3	0.847241	0.911993	0.795977	0.059195	0.895488	0.0190575
G3V611	G3V611_RAT	Sphingomyelin phosphodiesterase 3 OS=Rattus norvegicus GN=Smpd3 PE=4 SV=1	4	4	0.937559	0.855053	4	3	3.90839	1.45879	2.42297	1.71521	1.15692	0.348567
F1M7Y5	KPCI_RAT	Protein kinase C iota type OS=Rattus norvegicus GN=Prkci PE=1 SV=1	4	4	0.946253	0.824186	3	3	0.912036	0.98174	0.929144	0.019755	0.902963	0.0909635
D3ZCM0	D3ZCM0_RAT	Multiple PDZ domain protein OS=Rattus norvegicus GN=Mpdz PE=2 SV=1	6	4	0.78703	0.765544	5	3	1.05672	1.14811	0.921873	0.155704	0.956825	0.220872
F1M9F9	F1M9F9_RAT	Jouberin OS=Rattus norvegicus GN=Ahi1 PE=2 SV=1	4	4	0.920471	0.751657	3	3	0.87896	0.928936	0.899715	0.0239668	0.840297	0.102352
G3V6N7	G3V6N7_RAT	Protein Slc12a6 OS=Rattus norvegicus GN=Slc12a6 PE=4 SV=1	8	4	1.43225	0.63678	10	3	0.946312	1.05686	1.18928	0.280559	0.84682	0.242533
F1M5N7	F1M5N7_RAT	Uncharacterized protein (Fragment) OS=Rattus norvegicus GN=Kif21b PE=2 SV=1	6	3	1.52765	1.48595	6	3	0.847171	1.19119	1.18741	0.392875	1.33857	0.17018
D3ZS42	D3ZS42_RAT	Protein RGD1563224 OS=Rattus norvegicus GN=RGD1563224 PE=2 SV=1	3	3	1.09649	1.28235	3	3	1.1271	1.14811	1.11179	0.0176693	1.21523	0.077504
Q792I0	LIN7C_RAT	Protein lin-7 homolog C OS=Rattus norvegicus GN=Lin7c PE=1 SV=1	13	3	1.40607	1.24747	9	3	1.0568	1	1.23144	0.201654	1.12373	0.142876
D4A8Y0	D4A8Y0_RAT	Protein Cldn12 OS=Rattus norvegicus GN=Cldn12 PE=4 SV=1	3	3	1.16945	1.22454	3	3	1.10673	1.27065	1.13809	0.0362111	1.24759	0.0266233
D3ZMS0	D3ZMS0_RAT	Protein LOC100362005 OS=Rattus norvegicus GN=Grcc10 PE=4 SV=1	4	3	1.12714	1.19116	4	3	0.839398	0.911993	0.98327	0.166129	1.05158	0.161179
D3ZH04	D3ZH04_RAT	Protein Igsf21 OS=Rattus norvegicus GN=Igsf21 PE=4 SV=1	3	3	1.22459	1.18026	4	3	1.0864	1.09649	1.1555	0.0797819	1.13838	0.0483637
D3ZUL1	D3ZUL1_RAT	Protein Ccdc124 OS=Rattus norvegicus GN=Ccdc124 PE=4 SV=1	3	3	1.65948	1.18022	3	3	0.75863	0.903669	1.20905	0.520103	1.04194	0.159666
O88521	O88521_RAT	190 kDa ankyrin isoform OS=Rattus norvegicus GN=Ank3 PE=2 SV=1	86	3	0.972763	1.16955	67	3	1.07637	1.16945	1.02456	0.059815	1.1695	5.69638e-05
B2RYG6	OTUB1_RAT	Ubiquitin thioesterase OTUB1 OS=Rattus norvegicus GN=Otub1 PE=1 SV=1	3	3	0.98174	1.16945	3	3	0.349913	0.831739	0.665826	0.364785	1.00059	0.194976
F1M8F2	F1M8F2_RAT	Kinesin heavy chain isoform 5A OS=Rattus norvegicus GN=Kif5a PE=2 SV=1	12	3	0.98174	1.13764	14	3	0.895364	0.260613	0.938552	0.0498692	0.699127	0.506351
B0BN63	B0BN63_RAT	LOC681996 protein OS=Rattus norvegicus GN=LOC681996 PE=2 SV=1	3	3	0.83949	1.11694	3	3	0.937528	0.911993	0.888509	0.0566028	1.01447	0.118327
D3ZTN1	D3ZTN1_RAT	Protein Tesc OS=Rattus norvegicus GN=Tesc PE=4 SV=1	3	3	1.01864	1.11694	4	3	1.06662	0.946253	1.04263	0.0276984	1.0316	0.0985463
F1LVX2	F1LVX2_RAT	Protein Ehbp1 (Fragment) OS=Rattus norvegicus GN=Ehbp1 PE=2 SV=1	3	3	1.14811	1.11676	5	3	0.80909	0.685495	0.978598	0.195731	0.901129	0.248992
D4AC36	D4AC36_RAT	Protein Eif3f OS=Rattus norvegicus GN=Eif3f PE=4 SV=1	3	3	1.23594	1.10666	3	3	0.990813	0.76558	1.11338	0.141525	0.936121	0.196924
P70611	DOC2A_RAT	Double C2-like domain-containing protein alpha OS=Rattus norvegicus GN=Doc2a PE=1 SV=1	5	3	1.20221	1.10652	3	3	0.724416	0.895335	0.963314	0.275856	1.00093	0.121925
F2Z3T2	F2Z3T2_RAT	Tropomyosin alpha-3 chain OS=Rattus norvegicus GN=Tpm3 PE=3 SV=1	21	3	1.03756	1.08643	15	3	1.06656	1.11682	1.05206	0.0167448	1.10162	0.017546
D4A036	D4A036_RAT	Protein RGD1303066 OS=Rattus norvegicus GN=RGD1303066 PE=4 SV=1	4	3	1.02807	1.07649	3	3	1.0965	1	1.06228	0.0395103	1.03824	0.0441604
G3V7P4	G3V7P4_RAT	FAST kinase domain-containing protein 2 OS=Rattus norvegicus GN=Fastkd2 PE=4 SV=1	3	3	1.06655	1.07647	3	3	0.981803	1.02807	1.02418	0.0489302	1.05227	0.027947
P97601	P97601_RAT	Chaperonin 10 OS=Rattus norvegicus GN=Hspe1 PE=3 SV=1	3	3	1.13766	1.07645	3	3	0.946306	1.00929	1.04198	0.110476	1.04287	0.0387778
F1M2G7	F1M2G7_RAT	Protein Srgap1 (Fragment) OS=Rattus norvegicus GN=Srgap1 PE=4 SV=1	4	3	1.05686	1.06669	8	3	0.809073	0.717772	0.932966	0.14306	0.89223	0.201447
D3ZYL4	D3ZYL4_RAT	Mitochondrial ribosomal protein L50 (Predicted) OS=Rattus norvegicus GN=Mrpl50 PE=4 SV=1	3	3	1.01864	1.06662	4	3	1.21339	1.20221	1.11602	0.11244	1.13442	0.0782846
F1LRC3	F1LRC3_RAT	Protein Bat2 OS=Rattus norvegicus GN=Prrc2a PE=2 SV=1	3	3	1.10668	1.05688	4	3	0.937525	1.3552	1.0221	0.097664	1.20604	0.172231
D3ZQ33	D3ZQ33_RAT	Mitogen-activated protein kinase 10 OS=Rattus norvegicus GN=Mapk10 PE=2 SV=1	6	3	1.09649	1.0568	5	3	1.25883	1.29416	1.17766	0.0937279	1.17548	0.137043
P20272	CNR1_RAT	Cannabinoid receptor 1 OS=Rattus norvegicus GN=Cnr1 PE=1 SV=1	3	3	1.06655	1.05674	3	3	1.16948	1.06655	1.11801	0.0594222	1.06165	0.00566513
D4ABS5	D4ABS5_RAT	Protein RGD1308048 OS=Rattus norvegicus GN=Pithd1 PE=4 SV=1	4	3	1.02807	1.04719	3	3	1.0765	1.23594	1.05229	0.027966	1.14156	0.108977
F1M6W2	F1M6W2_RAT	Endoplasmic reticulum metallopeptidase 1 OS=Rattus norvegicus GN=Ermp1 PE=2 SV=1	3	3	1.11682	1.04713	3	3	2.05124	1.83655	1.58403	0.539488	1.44184	0.45577
D3ZL45	D3ZL45_RAT	Protein RGD1560784 OS=Rattus norvegicus GN=RGD1560784 PE=4 SV=1	3	3	1.23594	1.03757	3	3	1.0666	1	1.15127	0.0977692	1.01879	0.0216926
O35509	RB11B_RAT	Ras-related protein Rab-11B OS=Rattus norvegicus GN=Rab11b PE=2 SV=4	3	3	0.83949	1.03753	3	3	1.22463	1.03756	1.03206	0.222362	1.03754	1.99041e-05
D3ZVT8	D3ZVT8_RAT	Protein Large OS=Rattus norvegicus GN=Large PE=2 SV=1	3	3	1.01864	1.02811	3	3	0.847228	0.779849	0.932934	0.0989656	0.903982	0.143336
D4A7I1	D4A7I1_RAT	Protein Cab39 OS=Rattus norvegicus GN=Cab39 PE=2 SV=1	4	3	0.937559	1.02803	5	3	0.855053	1.03756	0.896306	0.0476347	1.0328	0.00550022
B2RYX0	B2RYX0_RAT	Naca protein OS=Rattus norvegicus GN=Naca PE=2 SV=1	3	3	1.07643	1.02799	5	3	1.31829	1.3678	1.19736	0.139639	1.19789	0.196192
F1LQ22	F1LQ22_RAT	Protein Use1 (Fragment) OS=Rattus norvegicus GN=Use1 PE=2 SV=1	3	3	1.06655	1.02794	3	3	0.580785	0.698227	0.823669	0.280458	0.863085	0.190362
G3V7J2	G3V7J2_RAT	Interferon-inducible double stranded RNA-dependent protein kinase activator A OS=Rattus norvegicus GN=Prkra PE=4 SV=1	4	3	1.01864	1.01864	3	3	1.62938	1.34282	1.32401	0.352611	1.18073	0.187166
F1M471	F1M471_RAT	Protein Epm2aip1 (Fragment) OS=Rattus norvegicus GN=Epm2aip1 PE=4 SV=1	3	3	1.04712	1.01853	3	3	1.01867	1.00929	1.0329	0.0164248	1.01391	0.00533968
P62755	RS6_RAT	40S ribosomal protein S6 OS=Rattus norvegicus GN=Rps6 PE=1 SV=1	3	3	1.02807	1.00925	3	3	0.990743	1.07643	1.0094	0.0215487	1.04284	0.0387827
Q63377	AT1B3_RAT	Sodium/potassium-transporting ATPase subunit beta-3 OS=Rattus norvegicus GN=Atp1b3 PE=2 SV=1	4	3	0.847242	1.00923	3	3	0.92904	0.809127	0.888141	0.0472257	0.909181	0.115532
O08957	NRN1_RAT	Neuritin OS=Rattus norvegicus GN=Nrn1 PE=1 SV=1	5	3	1.00929	1	3	3	0.801683	0.809127	0.905484	0.119859	0.904563	0.110201
Q6MG82	PRRT1_RAT	Proline-rich transmembrane protein 1 OS=Rattus norvegicus GN=Prrt1 PE=1 SV=2	4	3	0.98174	1	4	3	1.04704	1.07643	1.01439	0.0377011	1.03821	0.0441247
Q810W7	MAST1_RAT	Microtubule-associated serine/threonine-protein kinase 1 OS=Rattus norvegicus GN=Mast1 PE=2 SV=1	5	3	1.27065	0.990851	4	3	0.912015	1.03756	1.09133	0.207057	1.01421	0.0269671
P51799	CLCN7_RAT	H(+)/Cl(-) exchange transporter 7 OS=Rattus norvegicus GN=Clcn7 PE=2 SV=1	4	3	0.76558	0.990813	4	3	1.24738	0.928936	1.00648	0.278165	0.959875	0.0357245
G3V8P8	G3V8P8_RAT	Anion exchange protein 3 OS=Rattus norvegicus GN=Slc4a3 PE=4 SV=1	3	3	1	0.9908	3	3	0.929014	1.77022	0.964507	0.0409838	1.38051	0.450001
Q5XXR3	ARHG6_RAT	Rho guanine nucleotide exchange factor 6 OS=Rattus norvegicus GN=Arhgef6 PE=1 SV=1	6	3	1.04712	0.990785	7	3	0.731178	0.816593	0.889149	0.18241	0.903689	0.10057
Q6MG49	BAG6_RAT	Large proline-rich protein BAG6 OS=Rattus norvegicus GN=Bag6 PE=2 SV=2	3	3	1.13766	0.981797	3	3	1.11686	1.04712	1.12726	0.0120076	1.01446	0.0377142
D4AD89	D4AD89_RAT	Protein Sez6l OS=Rattus norvegicus GN=Sez6l PE=2 SV=1	3	3	0.920471	0.981775	3	3	0.972744	0.744713	0.946607	0.0301794	0.863244	0.136868
O88764	DAPK3_RAT	Death-associated protein kinase 3 OS=Rattus norvegicus GN=Dapk3 PE=1 SV=1	4	3	1.03756	0.981739	3	3	1.51347	1.58479	1.27552	0.274767	1.28326	0.348169
Q9R0I8	PI42A_RAT	Phosphatidylinositol 5-phosphate 4-kinase type-2 alpha OS=Rattus norvegicus GN=Pip4k2a PE=1 SV=1	9	3	1.09649	0.972807	8	3	0.679234	0.847242	0.887863	0.240904	0.910025	0.0724949
D3ZSZ0	D3ZSZ0_RAT	PFTAIRE protein kinase 1 (Predicted), isoform CRA_a OS=Rattus norvegicus GN=Pftk1 PE=4 SV=1	4	3	1	0.9727	4	3	0.9638	1	0.9819	0.0209001	0.98635	0.0157617
Q6IE67	Q6IE67_RAT	Proteasome subunit alpha type OS=Rattus norvegicus GN=Psma3l PE=2 SV=1	3	3	0.928936	0.963771	3	3	1.07648	0.824131	1.00271	0.085184	0.893951	0.0806217
D3ZPG5	D3ZPG5_RAT	Ubiquitin carboxyl-terminal hydrolase OS=Rattus norvegicus GN=Usp30 PE=3 SV=1	4	3	0.928936	0.963771	3	3	4.82989	3.13283	2.87941	2.25222	2.0483	1.25231
D3ZYS1	D3ZYS1_RAT	Protein Purg OS=Rattus norvegicus GN=Purg PE=4 SV=1	7	3	0.98174	0.954938	5	3	1.29416	1.29416	1.13795	0.180378	1.12455	0.195852
D3ZY44	D3ZY44_RAT	Protein Mrps2 OS=Rattus norvegicus GN=Mrps2 PE=3 SV=1	3	3	0.937559	0.946278	3	3	0.93761	1.09649	0.937584	2.94747e-05	1.02138	0.0867257
B2RYU6	TPC2L_RAT	Trafficking protein particle complex subunit 2-like protein OS=Rattus norvegicus GN=Trappc2l PE=2 SV=1	3	3	1.03756	0.946254	4	3	0.887162	1.00929	0.962361	0.0868322	0.97777	0.036391
H9KVG0	H9KVG0_RAT	Uncharacterized protein OS=Rattus norvegicus GN=Brsk2 PE=4 SV=1	5	3	0.870928	0.946177	6	3	0.809113	0.937559	0.840021	0.0356891	0.941868	0.00497562
P32089	TXTP_RAT	Tricarboxylate transport protein, mitochondrial OS=Rattus norvegicus GN=Slc25a1 PE=1 SV=1	3	3	1.02807	0.937596	4	3	1.18021	1.20221	1.10414	0.0878412	1.0699	0.152776
D3ZYX0	D3ZYX0_RAT	Protein tweety homolog 1 OS=Rattus norvegicus GN=Ttyh1 PE=2 SV=1	3	3	0.928936	0.937575	3	3	6.13747	3.28084	3.5332	3.00715	2.10921	1.35288
C9E895	C9E895_RAT	Glutamic acid decarboxylase 1, isoform CRA_a OS=Rattus norvegicus GN=Gad1 PE=2 SV=1	4	3	0.972763	0.937549	3	3	0.524769	0.704672	0.748766	0.258649	0.82111	0.134451
D3ZUY0	D3ZUY0_RAT	Protein Rdh14 OS=Rattus norvegicus GN=Rdh14 PE=3 SV=1	3	3	2.70416	0.929151	3	3	0.559542	5.20021	1.63185	1.2382	3.06468	2.4659
D4IGX4	D4IGX4_RAT	Alpha-(1,6)-fucosyltransferase (Fragment) OS=Rattus norvegicus GN=Fut8 PE=2 SV=1	3	3	0.895335	0.92891	3	3	14.4541	3.69822	7.67474	7.82818	2.31357	1.59886
D3ZN61	D3ZN61_RAT	Leucine-rich repeat LGI family, member 3 (Predicted), isoform CRA_b OS=Rattus norvegicus GN=Lgi3 PE=4 SV=1	3	3	1.04712	0.912042	3	3	1.01855	0.862962	1.03284	0.016493	0.887502	0.0283365
F1MAI6	F1MAI6_RAT	Phosphatidylserine synthase 1 OS=Rattus norvegicus GN=Ptdss1 PE=4 SV=1	3	3	0.758553	0.903588	3	3	0.855029	0.78703	0.806791	0.0557007	0.845309	0.0672949
Q9EQH5	CTBP2_RAT	C-terminal-binding protein 2 OS=Rattus norvegicus GN=Ctbp2 PE=1 SV=2	8	3	0.887154	0.887154	7	3	1.07644	0.660677	0.981797	0.109284	0.773915	0.130757
D3ZI74	D3ZI74_RAT	Protein Nat14 OS=Rattus norvegicus GN=Nat14 PE=4 SV=1	3	3	0.824131	0.879018	4	3	1.27058	1.61447	1.04736	0.25776	1.24674	0.424611
D3ZZA8	D3ZZA8_RAT	Protein Sec24a OS=Rattus norvegicus GN=Sec24a PE=4 SV=1	4	3	1.06655	0.878946	3	3	0.597084	0.711238	0.831818	0.271048	0.795092	0.0968267
Q6IRF8	Q6IRF8_RAT	ATPase, H+ transporting, lysosomal accessory protein 1 OS=Rattus norvegicus GN=Atp6ap1 PE=2 SV=1	5	3	0.478629	0.870962	3	3	1.01864	1.01864	0.748635	0.311776	0.944801	0.0852628
D4AE88	D4AE88_RAT	Protein Fam120b OS=Rattus norvegicus GN=Fam120b PE=4 SV=1	3	3	0.895335	0.847166	3	3	1.16952	1.05686	1.03243	0.158301	0.952013	0.121066
A8WCF8	TPRGL_RAT	Tumor protein p63-regulated gene 1-like protein OS=Rattus norvegicus GN=Tprg1l PE=1 SV=1	3	3	1.06655	0.801621	3	3	1.29427	0.963855	1.18041	0.13147	0.882738	0.093666
B1WC06	B1WC06_RAT	Mon1a protein OS=Rattus norvegicus GN=Mon1a PE=2 SV=1	3	3	1.08648	0.794329	3	3	1.0093	1.10668	1.04789	0.0445645	0.950506	0.180339
F1LRN5	F1LRN5_RAT	Netrin receptor DCC OS=Rattus norvegicus GN=Dcc PE=2 SV=1	4	3	0.895335	0.679201	3	3	1.15877	1.07643	1.02705	0.152096	0.877814	0.229338
Q5PQS2	ZN365_RAT	Protein ZNF365 OS=Rattus norvegicus GN=Znf365 PE=2 SV=1	3	3	0.801667	0.580728	4	3	0.96377	1.04712	0.882719	0.0935897	0.813924	0.269272
D4A1H7	D4A1H7_RAT	Protein Mul1 OS=Rattus norvegicus GN=Mul1 PE=4 SV=1	4	3	0.744713	0.436476	3	3	2.08931	2.16779	1.41701	0.776305	1.30213	0.999573
F1LRP7	F1LRP7_RAT	Protein argonaute-2 (Fragment) OS=Rattus norvegicus GN=Eif2c2 PE=2 SV=1	5	3	0.3837	0.424603	4	3	1.7701	2.83126	1.0769	0.800439	1.62793	1.38948
D3ZG88	D3ZG88_RAT	Mammary tumor virus receptor 2, isoform CRA_a OS=Rattus norvegicus GN=Sssca1 PE=4 SV=1	3	3	0.53952	0.383707	3	3	0.698234	0.751597	0.618877	0.0916335	0.567652	0.212402
