# Supplementary material for: Quantitative Proteomic Analysis Reveals Molecular Adaptations in the Hippocampal Synaptic Active Zone of Chronic Mild Stress-Unsusceptible Rats
Source: Int J Neuropsychopharmacol. 2015 Sep 12;19(1):pyv100. doi: 10.1093/ijnp/pyv100 (PMC4772275; doi:10.1093/ijnp/pyv100)
Supplement: supplementary Methods [file pyv100Supplementary_Table_S3.xlsx]

## Sheet: Sheet1
Uniprot Accession	Uniprot ID	Protein Description	Gene Name	Subcellular Localization	Synaptic Localization
					Presynaptic Proteins	Presynaptic Active Zone	Synaptic Vesicles	Postsynaptic Density
P61765	STXB1_RAT	Syntaxin-binding protein 1	Stxbp1	Plasma membrane	√	√		√
G3V733	G3V733_RAT	Synapsin II, isoform CRA_a	Syn2	Plasma membrane	√	√	√	√
P09951	SYN1_RAT	Synapsin-1	Syn1	Plasma membrane	√	√	√	√
P63012	RAB3A_RAT	Ras-related protein Rab-3A	Rab3a	Plasma membrane	√	√		√
P54921	SNAA_RAT	Alpha-soluble NSF attachment protein	Napa	Plasma membrane	√	√		√
Q6AXT5	RAB21_RAT	Ras-related protein Rab-21	Rab21	organelle membrane				√
B0BMW0	B0BMW0_RAT	RAB14, member RAS oncogene family	Rab14	Plasma membrane		√		√
O54923	EXOC6_RAT	Exocyst complex component 6	Exoc6	Organelle membrane				√
F1M7V4	F1M7V4_RAT	Protein piccolo	Pclo	Organelle membrane	√	√		√
Q641Z6	EHD1_RAT	EH domain-containing protein 1	Ehd1	Plasma membrane				√
Q812E9	GPM6A_RAT	Neuronal membrane glycoprotein M6-a	Gpm6a	Plasma membrane		√		√
P31596	EAA2_RAT	Excitatory amino acid transporter 2	Slc1a2	Plasma membrane		√		√
P07340	AT1B1_RAT	Sodium/potassium-transporting ATPase subunit beta-1	Atp1b1	Plasma membrane	√	√		√
D4A133	D4A133_RAT	Protein Atp6v1a	Atp6v1a	Plasma membrane	√		√	√
P62815	VATB2_RAT	V-type proton ATPase subunit B, brain isoform	Atp6v1b2	Plasma membrane	√	√	√	√
G3V7L8	G3V7L8_RAT	ATPase, H+ transporting, V1 subunit E isoform 1, isoform CRA_a	Atp6v1e1	Plasma membrane	√	√	√	√
Q6P9Y4	Q6P9Y4_RAT	ADP/ATP translocase 1	Slc25a4	Organelle membrane	√	√		√
G3V6D3	G3V6D3_RAT	ATP synthase subunit beta	Atp5b	Plasma membrane	√	√		√
P15999	ATPA_RAT	ATP synthase subunit alpha, mitochondrial	Atp5a1	Plasma membrane	√			√
G3V8Q1	G3V8Q1_RAT	Coatomer protein complex, subunit epsilon (Predicted), isoform CRA_c	Cope	Organelle membrane
P46462	TERA_RAT	Transitional endoplasmic reticulum ATPase	Vcp	Organelle membrane	√			√
Q6P6T0	Q6P6T0_RAT	Sideroflexin 3	Sfxn3	Organelle membrane	√			√
B0BNJ1	B0BNJ1_RAT	LOC683667 protein	Sri	Plasma membrane				√
G3V7Q0	G3V7Q0_RAT	Protein Dennd5a	Dennd5a	Organelle membrane
Q9QXK0	Q9QXK0_RAT	Signal transducer and activator of transcription 1	Stat1	Organelle membrane				√
P11730	KCC2G_RAT	Calcium/calmodulin-dependent protein kinase type II subunit gamma	Camk2g	Organelle membrane				√
P13233	CN37_RAT	2',3'-cyclic-nucleotide 3'-phosphodiesterase	Cnp	Plasma membrane	√	√		√
P82471	GNAQ_RAT	Guanine nucleotide-binding protein G(q) subunit alpha	Gnaq	Plasma membrane		√		√
P63102	1433Z_RAT	14-3-3 protein zeta/delta	Ywhaz	Plasma membrane	√	√		√
P62260	1433E_RAT	14-3-3 protein epsilon	Ywhae	Organelle membrane	√	√		√
Q9Z1T4	CNKR2_RAT	Connector enhancer of kinase suppressor of ras 2	Cnksr2	Plasma membrane				√
F1LXF1	F1LXF1_RAT	Protein Bcr (Fragment)	Bcr	Plasma membrane				√
Q6RUV5	RAC1_RAT	Ras-related C3 botulinum toxin substrate 1	Rac1	Plasma membrane	√	√		√
P47942	DPYL2_RAT	Dihydropyrimidinase-related protein 2	Dpysl2	Organelle membrane	√			√
Q8K3M6	ERC2_RAT	ERC protein 2	Erc2	Plasma membrane	√			√
Q6DUV1	Q6DUV1_RAT	Protein kinase C epsilon	Prkce	Plasma membrane				√
Q66HA6	ARL8B_RAT	ADP-ribosylation factor-like protein 8B	Arl8b	Organelle membrane
P61983	1433G_RAT	14-3-3 protein gamma	Ywhag	Organelle membrane				√
B5DFC4	B5DFC4_RAT	Protein kinase C	Prkca	Plasma membrane	√			√
O88871	GABR2_RAT	Gamma-aminobutyric acid type B receptor subunit 2	Gabbr2	Plasma membrane				√
Q9ERS3	Q9ERS3_RAT	Voltage-dependent calcium channel subunit alpha-2/delta-1	Cacna2d1	Plasma membrane		√		√
Q9Z2L0	VDAC1_RAT	Voltage-dependent anion-selective channel protein 1	Vdac1	Plasma membrane	√	√		√
D4A3H5	D4A3H5_RAT	Protein Clcn6	Clcn6	Organelle membrane
Q63622	DLG2_RAT	Disks large homolog 2	Dlg2	Plasma membrane				√
Q62765	NLGN1_RAT	Neuroligin-1	Nlgn1	Plasma membrane				√
O35274	NEB2_RAT	Neurabin-2	Ppp1r9b	Plasma membrane				√
B0K020	CISD1_RAT	CDGSH iron-sulfur domain-containing protein 1	Cisd1	Organelle membrane		√		√
Q66HD0	ENPL_RAT	Endoplasmin	Hsp90b1	Plasma membrane				√
Q05175	BASP1_RAT	Brain acid soluble protein 1	Basp1	Plasma membrane		√		√
O35796	C1QBP_RAT	Complement component 1 Q subcomponent-binding protein, mitochondrial	C1qbp	Plasma membrane	√			√
F1LP80	F1LP80_RAT	Neurosecretory protein VGF	Vgf	Organelle membrane	√			√
Q8VIN2	Q8VIN2_RAT	Annexin	Anxa7	Plasma membrane				√
P14669	ANXA3_RAT	Annexin A3	Anxa3	Plasma membrane				√
Q6P502	TCPG_RAT	T-complex protein 1 subunit gamma	Cct3	Plasma membrane				√
Q5U355	Q5U355_RAT	Itfg1 protein	Itfg1	Plasma membrane				√
O35095	NCDN_RAT	Neurochondrin	Ncdn	Organelle membrane				√
Q8R490	Q8R490_RAT	Cadherin 13	Cdh13	Plasma membrane				√
D4A435	D4A435_RAT	Protein Icam5	Icam5	Plasma membrane				√
Q9Z2S9	FLOT2_RAT	Flotillin-2	Flot2	Plasma membrane				√
D4A8Y0	D4A8Y0_RAT	Protein Cldn12	Cldn12	Plasma membrane
A2VCW8	A2VCW8_RAT	Septin 7	Sept7	Plasma membrane				√
Q07266	DREB_RAT	Drebrin	Dbn1	Plasma membrane				√
P30427	PLEC_RAT	Plectin	Plec	Plasma membrane		√
F1LSL8	F1LSL8_RAT	Protein Sptbn4	Sptbn4	Plasma membrane	√			√
F1LSW1	F1LSW1_RAT	Unconventional myosin-Ib	Myo1b	Plasma membrane				√
Q91ZN1	COR1A_RAT	Coronin-1A	Coro1a	Plasma membrane				√
Q561S0	NDUAA_RAT	NADH dehydrogenase [ubiquinone] 1 alpha subcomplex subunit 10, mitochondrial	Ndufa10	Organelle membrane	√	√		√
Q68FY0	QCR1_RAT	Cytochrome b-c1 complex subunit 1, mitochondrial	Uqcrc1	Organelle membrane	√	√		√
P11951	CX6C2_RAT	Cytochrome c oxidase subunit 6C-2	Cox6c2	Organelle membrane
P20788	UCRI_RAT	Cytochrome b-c1 complex subunit Rieske, mitochondrial	Uqcrfs1	Organelle membrane	√			√
P11240	COX5A_RAT	Cytochrome c oxidase subunit 5A, mitochondrial	Cox5a	Organelle membrane	√	√		√
B2RYS2	B2RYS2_RAT	Cytochrome b-c1 complex subunit 7	Uqcrb	Organelle membrane	√			√
P04636	MDHM_RAT	Malate dehydrogenase, mitochondrial	Mdh2	Organelle membrane	√			√
P49432	ODPB_RAT	Pyruvate dehydrogenase E1 component subunit beta, mitochondrial	Pdhb	Organelle membrane	√	√		√
P08461	ODP2_RAT	Dihydrolipoyllysine-residue acetyltransferase component of pyruvate dehydrogenase complex, mitochondrial	Dlat	Organelle membrane	√			√
Q5XI78	ODO1_RAT	2-oxoglutarate dehydrogenase, mitochondrial	Ogdh	Organelle membrane	√			√
Q6P6R2	DLDH_RAT	Dihydrolipoyl dehydrogenase, mitochondrial	Dld	Organelle membrane	√			√
P10860	DHE3_RAT	Glutamate dehydrogenase 1, mitochondrial	Glud1	Organelle membrane	√			√
P07335	KCRB_RAT	Creatine kinase B-type	Ckb	Plasma membrane	√	√		√
P04797	G3P_RAT	Glyceraldehyde-3-phosphate dehydrogenase	Gapdh	Plasma membrane	√	√	√	√
D3ZPU3	D3ZPU3_RAT	Estradiol 17-beta-dehydrogenase 12	Hsd17b12	Organelle membrane				√
P12785	FAS_RAT	Fatty acid synthase	Fasn	Plasma membrane				√
B5DEH2	ERLN2_RAT	Erlin-2	Erlin2	Organelle membrane				√
Q4FZZ4	Q4FZZ4_RAT	Pyruvate dehydrogenase (Lipoamide) alpha 1	Pdha1	Organelle membrane	√			√
Q66HL0	Q66HL0_RAT	5' nucleotidase, ecto	Nt5e	Plasma membrane				√
Q5HZW3	ASPH2_RAT	Aspartate beta-hydroxylase domain-containing protein 2	Asphd2	Organelle membrane
Q5XI31	PIGS_RAT	GPI transamidase component PIG-S	Pigs	Organelle membrane
G3V9W6	G3V9W6_RAT	Aldehyde dehydrogenase	Aldh3a2	Organelle membrane				√
I7FKL4	I7FKL4_RAT	Myelin basic protein transcript variant 1	Mbp	Plasma membrane	√	√		√
